# Supplementary material for: Transcriptome profiling reveals significant changes in the gastric muscularis externa with obesity that partially overlap those that occur with idiopathic gastroparesis
Source: BMC Med Genomics. 2019 Jun 20;12:89. doi: 10.1186/s12920-019-0550-3 (PMC6587273; doi:10.1186/s12920-019-0550-3)
Supplement: Supplementary file 5 — Table S2. Clinical summary of subjects studied. The table lists the subjects used in the study, their BMI, age, sex and 4-h gastric retention. ND-not determined. (XLSX 37 kb) [file 12920_2019_550_MOESM5_ESM.xlsx]

## Sheet: Sheet1
Supplemental Table 2. Clinical summary of subjects studied.
Subjects used for RNA-seq							Subjects used for qRT-PCR
Low BMI control subject number	BMI	Age	Sex	4hr Gastric Retension (%)			Low BMI control subject number	BMI	Age	Sex	4hr Gastric Retension (%)
C86	26	56	F	ND			C85	23	18	M	ND
C88	28	59	M	ND			C86	26	56	F	ND
C91	23	25	F	ND			C87	21	45	M	ND
C92	19	23	M	ND			C91	23	25	F	ND
C103	27	29	F	ND			C92	19	23	M	ND
C104	26	39	M	ND			C103	27	29	F	ND
Mean	24.8333	38.5					C104	26	39	M	ND
STDEV	3.3116	15.7448					C109	27	49	M	ND
							C111	24	29	F	ND
							Mean	24	34.7778
							STDEV	2.78388	13.0267
High BMI control subject number	BMI	Age	Sex	4hr Gastric Retension (%)			High BMI control subject number	BMI	Age	Sex	4hr GE
C26	43	56	F	ND			C17	46	43	F	ND
C27	46	52	F	ND			C19	47	53	F	ND
C57	74	36	M	ND			C20	50	37	F	ND
C65	52	49	F	ND			C26	43	56	F	ND
C70	52.5	42	M	ND			C37	47	51	F	ND
C71	44	34	F	ND			C53	36	40	F	ND
Mean	51.9167	44.8333					C57	74	36	M	ND
STDEV	11.5344	8.9088					C65	52	45	F	ND
							C70	52.5	42	M	ND
							C71	44	34	F	ND
							Mean	49.15	43.7
							STDEV	9.96675	7.51369
Low BMI Gastroparesis	BMI	Age	Sex	4hr Gastric Retension (%)			Low BMI Gastroparesis	BMI	Age	Sex	4hr Gastric Retension (%)
G7	25	40	F	48			G4	27	37	F	18
G8	28	47	F	31			G7	25	40	F	48
G9	22	43	F	23			G9	22	43	F	23
G18	16	29	F	42			G14	22	45	F	21
G67	28	36	F	29			G36	21.5	20	M	Bezoar
G77	26	51	F	32			G41	19	34	F	10
Mean	24.1667	41		34.1667			G61	20	23	F	14
STDEV	4.57894	7.87401		9.15241			G62	15	19	F	49
							G67	28	36	F	29
							G72	23	28	F	12
							G76	28	36	F	64
							G77	26	51	F	32
							G83	25	50	M	40
							Mean	23.1923	35.5385		30
							STDEV	3.8272	10.5957		17.0561
High BMI Gastroparesis	BMI	Age	Sex	4hr Gastric Retension (%)
G30	37.5	26	M	2
G42	38	29	F	79
G80	37	58	F	28
G106	34	59	F	39
Mean	36.625	43		37
STDEV	1.79699	17.9444		32.0104
ND-Not determined
