# Supplementary material for: Transcriptome profiling reveals significant changes in the gastric muscularis externa with obesity that partially overlap those that occur with idiopathic gastroparesis
Source: BMC Med Genomics. 2019 Jun 20;12:89. doi: 10.1186/s12920-019-0550-3 (PMC6587273; doi:10.1186/s12920-019-0550-3)
Supplement: Supplementary file 6 — Table S3. RNA- sequencing data. The table shows the list of samples used for RNA-sequencing, mapping statistics for each sample and differential gene expression analysis either with Y-chromosome encoded genes filtered out (DE analysis –Ychr del) or when samples were only compared between subjects of the same sex (DE analysis –gender). (XLSX 30240 kb) [file 12920_2019_550_MOESM6_ESM.xlsx]

## Sheet: Sample IDs
Sample Information
Sample Name	Group	Species	Sample Type	Reference Genome
C86b	Low BMI Control	Homo sapiens	mRNA	UCSC hg38
C88	Low BMI Control	Homo sapiens	mRNA	UCSC hg38
C91b	Low BMI Control	Homo sapiens	mRNA	UCSC hg38
C92	Low BMI Control	Homo sapiens	mRNA	UCSC hg38
103a	Low BMI Control	Homo sapiens	mRNA	UCSC hg38
104a	Low BMI Control	Homo sapiens	mRNA	UCSC hg38
C26	High BMI Control	Homo sapiens	mRNA	UCSC hg38
C27	High BMI Control	Homo sapiens	mRNA	UCSC hg38
C57	High BMI Control	Homo sapiens	mRNA	UCSC hg38
C65	High BMI Control	Homo sapiens	mRNA	UCSC hg38
C70	High BMI Control	Homo sapiens	mRNA	UCSC hg38
C71	High BMI Control	Homo sapiens	mRNA	UCSC hg38
G7	Low BMI Gastroparesis	Homo sapiens	mRNA	UCSC hg38
G8	Low BMI Gastroparesis	Homo sapiens	mRNA	UCSC hg38
G9	Low BMI Gastroparesis	Homo sapiens	mRNA	UCSC hg38
G18	Low BMI Gastroparesis	Homo sapiens	mRNA	UCSC hg38
G67	Low BMI Gastroparesis	Homo sapiens	mRNA	UCSC hg38
G77	Low BMI Gastroparesis	Homo sapiens	mRNA	UCSC hg38
G30	High BMI Gastroparesis	Homo sapiens	mRNA	UCSC hg38
G42	High BMI Gastroparesis	Homo sapiens	mRNA	UCSC hg38
G80	High BMI Gastroparesis	Homo sapiens	mRNA	UCSC hg38
G106	High BMI Gastroparesis	Homo sapiens	mRNA	UCSC hg38

## Sheet: MappingStats
Summary	Samples	C86b_S25	C88_S26	C91b_S27	C92_S28	103a_S29	104a_S30	C26_S31	C27_S32	C57_S33	C65_S34	C70_S35	C71_S36	G7_S37	G8_S38	G9_S39	G18_S40	G67_S41	G77_S42	G30_S43	G42_S44	G80_S45	G106_S46	Median	Min	Max
READS NUMBER SUMMARY	Raw reads	37044056	33217472	29796218	35154005	29178458	35006262	34201480	25925722	30582722	29034696	36265446	29147124	31792314	32758980	34598167	34071520	30287918	35313661	32965717	34419229	32424642	32988718	32.9772	25.9257	37.0441
	Uniquely mapped reads	32034154	28454265	25309109	27491850	25297399	31084344	29833291	22345529	25911883	25256668	30653658	25587946	25382362	28978353	30326709	29868951	26610090	30985118	28966961	29923700	28112546	28858932	28.6566	22.3455	32.0342
	Total high quality reads	32034112	28454225	25309074	27491814	25297370	31084300	29833241	22345494	25911835	25256644	30653612	25587928	25382333	28978313	30326683	29868928	26610038	30985101	28966921	29923667	28112498	28858893
	Mapping regions:
	coding	149103	138881	111534	110041	108529	136764	134478	82984	86876	76129	154239	69052	86417	98622	83081	81085	71609	117850	74590	78623	64483	64489
	coding-rev	7499307	6798507	5679971	6197416	6305499	7352094	6844061	4139672	6157518	6324206	8074945	6445295	5980493	7244573	7013483	7231471	6556602	7131379	7193544	7643840	7109525	7414681
	intergenic	1219958	948126	1047660	989444	790038	1107182	1041660	882795	819481	784183	1129875	885292	978659	1025364	1109222	944324	866028	1162486	966892	930206	976869	839774
	intron	485698	371657	418191	405339	323480	442730	410507	355242	321037	304276	459112	331769	380859	406197	420826	362239	333944	453229	365748	368604	367027	330149
	intron-rev	4085919	3743891	4184968	4500999	3211910	4194818	4611965	3990998	3642213	3313544	3661757	3532222	4140566	3973801	4697436	3619589	3636410	4150100	3601637	3516129	3635192	3924463
	junction	5770935	5248364	4367759	4640923	4805242	5739120	5155934	3334795	4660358	4672063	6059795	4751444	4494468	5470901	5150901	5427389	4838996	5441676	5335293	5686514	5297746	5387465
	mitochondrial	3118510	2493871	2325341	2939285	2202307	2999516	3108698	2275027	2546858	2319050	3204235	2112008	2191894	2466655	3127972	3967368	2739265	2708090	2633436	2866714	2360078	2270328
	other-exon	197771	184365	184074	241192	195638	170848	222075	298883	185757	144473	160813	137419	150104	159813	203132	147340	138196	169448	128605	142964	124866	141522
	other-exon-rev	378309	272007	282608	275384	272452	298191	304318	230932	263704	252345	275841	269615	307881	285487	324309	278390	272004	332090	293633	293549	311680	298885
	promoter	79048	53530	59018	60663	76707	72479	69402	51257	60253	52444	69650	56023	58287	59982	69541	70008	58927	69708	70988	68779	63153	58510
	promoter-rev	65017	48450	52294	54734	48157	58528	53348	33701	48160	43187	58380	50197	53058	60667	56872	53444	46392	58157	59645	57004	56213	51609
	utr-3	124202	111377	96309	98454	86426	116080	111564	86103	82911	76336	103636	75423	86048	94802	93243	87016	79594	111987	91924	90549	85500	82569
	utr-3-rev	8574100	7798316	6278327	6735734	6618721	8113512	7512743	6458250	6790010	6657603	6898196	6615382	6237401	7337012	7716588	7333581	6738842	8839154	7806253	7843977	7338602	7683949
	utr-5	20018	16699	14543	14807	16097	18238	17918	10537	15088	12975	24158	12434	13650	16149	13584	13475	11526	15821	15454	15224	12701	12483
	utr-5-rev	266217	226184	206477	227399	236167	264200	234570	114318	231611	223830	318980	244353	222548	278288	246493	252209	221703	223926	329279	320991	308863	298017
	Mapped on gene	23172643	21060671	17518732	18909511	18859105	22420350	20938330	15042013	18822360	18809533	22324651	18995956	17932039	21384811	21380786	21492410	19364407	22693560	21653419	22464766	21028345	21760866	21.0445	15.042	23.1726
READS PERCENTAGE SUMMARY	Uniquely mapped reads/raw reads	0.864758	0.856605	0.849407	0.78204	0.866989	0.887965	0.872281	0.861906	0.847272	0.869879	0.845258	0.877889	0.79838	0.884593	0.876541	0.876654	0.878571	0.877426	0.8787	0.869389	0.867012	0.874812	0.869634	0.78204	0.887965
	Mapping regions/high quality:
	coding	0.00465451	0.00488086	0.00440688	0.00400268	0.00429013	0.00439978	0.00450766	0.00371368	0.00335275	0.00301422	0.00503167	0.00269862	0.00340461	0.0034033	0.00273953	0.00271469	0.00269105	0.00380344	0.00257501	0.00262745	0.00229375	0.00223463
	coding-rev	0.234104	0.238928	0.224424	0.225428	0.249255	0.236521	0.229411	0.185258	0.237633	0.250398	0.263426	0.251888	0.235616	0.25	0.231264	0.242107	0.246396	0.230155	0.248337	0.255445	0.252896	0.256929
	intergenic	0.0380831	0.0333211	0.0413946	0.0359905	0.03123	0.0356187	0.0349161	0.0395066	0.0316257	0.0310486	0.0368594	0.034598	0.0385567	0.0353838	0.0365758	0.0316156	0.0325452	0.0375176	0.0333792	0.031086	0.0347486	0.0290993
	intron	0.0151619	0.0130616	0.0165234	0.014744	0.0127871	0.0142429	0.0137601	0.0158977	0.0123896	0.0120474	0.0149774	0.0129658	0.0150049	0.0140173	0.0138764	0.0121276	0.0125495	0.0146273	0.0126264	0.0123181	0.0130557	0.0114401
	intron-rev	0.127549	0.131576	0.165354	0.163721	0.126966	0.13495	0.154591	0.178604	0.140562	0.131195	0.119456	0.138043	0.163128	0.13713	0.154894	0.121182	0.136656	0.133939	0.124336	0.117503	0.129309	0.135988
	junction	0.18015	0.184449	0.172577	0.168811	0.18995	0.184631	0.172825	0.149238	0.179854	0.184984	0.197686	0.185691	0.177071	0.188793	0.169847	0.181707	0.181849	0.175622	0.184186	0.190034	0.188448	0.186683
	mitochondrial	0.0973497	0.087645	0.0918778	0.106915	0.0870568	0.0964962	0.104202	0.101811	0.0982894	0.0918194	0.10453	0.0825392	0.0863551	0.0851207	0.103143	0.132826	0.102941	0.0873997	0.0909118	0.0958009	0.0839512	0.07867
	other-exon	0.00617376	0.00647935	0.00727304	0.00877323	0.00773353	0.00549628	0.00744388	0.0133755	0.00716881	0.0057202	0.00524614	0.00537046	0.00591372	0.00551492	0.00669813	0.00493289	0.00519338	0.00546869	0.00443972	0.00477762	0.00444165	0.00490393
	other-exon-rev	0.0118096	0.00955946	0.0111663	0.0100169	0.01077	0.00959298	0.0102006	0.0103346	0.010177	0.00999123	0.00899865	0.0105368	0.0121297	0.00985175	0.0106939	0.00932039	0.0102219	0.0107177	0.0101368	0.00980993	0.0110869	0.0103568
	promoter	0.00246762	0.00188127	0.00233189	0.00220658	0.00303221	0.00233169	0.00232633	0.00229384	0.00232531	0.00207644	0.00227216	0.00218943	0.00229636	0.00206989	0.00229306	0.00234384	0.00221447	0.00224973	0.00245066	0.00229848	0.00224644	0.00202745
	promoter-rev	0.00202962	0.00170273	0.00206622	0.00199092	0.00190364	0.00188288	0.00178821	0.00150818	0.00185861	0.00170993	0.00190451	0.00196175	0.00209035	0.00209353	0.00187531	0.00178928	0.0017434	0.00187693	0.00205907	0.00190498	0.00199957	0.00178832
	utr-3	0.00387718	0.00391425	0.00380532	0.00358121	0.0034164	0.00373436	0.00373959	0.00385326	0.00319973	0.00302241	0.00338087	0.0029476	0.00339007	0.00327148	0.00307462	0.00291326	0.00299113	0.00361422	0.00317341	0.003026	0.00304135	0.00286113
	utr-3-rev	0.267655	0.274065	0.248066	0.245009	0.261637	0.261016	0.251825	0.289018	0.262043	0.263598	0.225037	0.258535	0.245738	0.25319	0.254449	0.245525	0.253244	0.285271	0.269489	0.262133	0.261044	0.266259
	utr-5	0.000624896	0.000586872	0.000574616	0.000538597	0.000636311	0.000586727	0.000600605	0.000471549	0.000582282	0.000513726	0.000788096	0.000485932	0.000537776	0.000557279	0.000447922	0.000451138	0.000433145	0.0005106	0.000533505	0.000508761	0.000451792	0.000432553
	utr-5-rev	0.00831042	0.00794905	0.00815822	0.00827152	0.00933563	0.00849947	0.00786271	0.00511593	0.00893843	0.00886222	0.010406	0.00954954	0.00876783	0.00960332	0.00812792	0.00844386	0.00833156	0.00722689	0.0113674	0.010727	0.0109867	0.0103267
	Mapped on gene/uniquely mapped	0.723374	0.74016	0.692192	0.687823	0.745497	0.721276	0.701846	0.673156	0.7264	0.744736	0.728288	0.74238	0.706477	0.737959	0.705016	0.719557	0.727711	0.732402	0.747522	0.750736	0.748007	0.754044	0.727999	0.673156	0.754044

## Sheet: DE analysis -Ychr del
Gene information							Hi_Ctrl vs Lo_Ctrl				Lo_Gastro vs Lo_Ctrl				Hi_Gastro vs Lo_Ctrl				Hi_Gastro vs Lo_Gastro				Hi_Gastro vs Hi_Ctrl				log2RPKM																						Raw counts
Symbol	Chr	Start	End	Strand	Length	geneName	foldchange	log2FC	PValue	FDR	foldchange	log2FC	PValue	FDR	foldchange	log2FC	PValue	FDR	foldchange	log2FC	PValue	FDR	foldchange	log2FC	PValue	FDR	C86b_S25	C88_S26	C91b_S27	C92_S28	X103a_S29	X104a_S30	C26_S31	C27_S32	C57_S33	C65_S34	C70_S35	C71_S36	G7_S37	G8_S38	G9_S39	G18_S40	G67_S41	G77_S42	G30_S43	G42_S44	G80_S45	G106_S46	C86b_S25.1
EIF1AY	chrY;chrY;chrY;chrY;chrY;chrY;chrY;chrY;chrY;chrY;chrY;chrY;chrY	20575711;20575711;20579608;20579608;20582590;20582590;20584474;20588024;20588024;20589484;20589484;20592341;20592341	20575887;20575887;20579691;20579691;20582693;20582693;20584524;20588105;20588105;20589575;20589575;20593154;20593154	+;+;+;+;+;+;+;+;+;+;+;+;+	1404	eukaryotic translation initiation factor 1A, Y-linked	-1.75303	-0.809854	0.655991	0.893468	-722.798	-9.49745	0.000245731	0.00585753	-2.76352	-1.46651	0.490291	0.710253	-1.57642	-0.656652	0.749674	0.961822	261.55	8.03094	0.00118878	0.285508	-6.8379	4.20488	-6.8379	4.52479	0.49825	4.47962	-6.8379	-6.8379	4.23062	-6.8379	4.15759	-0.850689	-6.8379	-4.57993	-6.8379	-6.8379	-6.8379	-4.70982	3.95262	-4.56545	-2.55757	-4.51174	0
TTTY15	chrY;chrY;chrY;chrY	12662367;12664640;12686513;12687464	12662706;12664686;12686606;12692224	+;+;+;+	5242	testis-specific transcript, Y-linked 15 (non-protein coding)	-1.81517	-0.860104	0.650391	0.890574	-631.953	-9.30367	0.000271102	0.00629755	-4.21813	-2.0766	0.362788	0.604462	-2.32382	-1.2165	0.578879	0.920228	149.818	7.22707	0.00196846	0.355168	-8.73848	0.789078	-8.73848	0.67967	-5.39133	0.121107	-8.73848	-8.73848	0.378144	-8.73848	0.142151	-4.59693	-8.73848	-8.73848	-8.73848	-8.73848	-8.73848	-8.73848	-0.534758	-8.73848	-6.51002	-8.73848	0
UTY	chrY;chrY;chrY;chrY;chrY;chrY;chrY;chrY;chrY;chrY;chrY;chrY;chrY;chrY;chrY;chrY;chrY;chrY;chrY;chrY;chrY;chrY;chrY;chrY;chrY;chrY;chrY;chrY;chrY;chrY;chrY;chrY;chrY;chrY;chrY;chrY;chrY;chrY;chrY;chrY;chrY;chrY;chrY;chrY;chrY;chrY;chrY;chrY;chrY;chrY;chrY;chrY;chrY;chrY;chrY;chrY;chrY;chrY;chrY;chrY;chrY;chrY;chrY;chrY;chrY;chrY;chrY;chrY;chrY;chrY;chrY;chrY;chrY;chrY;chrY;chrY;chrY;chrY;chrY;chrY…	13248379;13248379;13248379;13248379;13248379;13248379;13248379;13248379;13248379;13248379;13248379;13248379;13248379;13248379;13248379;13248379;13248379;13248379;13248379;13248379;13248379;13248379;13248379;13248379;13248379;13248379;13248379;13248379;13248379;13248379;13248379;13248379;13248379;13248379;13248379;13248379;13248379;13248379;13248379;13248379;13248379;13248379;13248379;13248379;132…	13249882;13249882;13249882;13249882;13249882;13249882;13249882;13249882;13249882;13249882;13249882;13249882;13249882;13249882;13249882;13249882;13249882;13249882;13249882;13249882;13249882;13249882;13249882;13249882;13249882;13249882;13249882;13249882;13249882;13249882;13249882;13249882;13249882;13249882;13249882;13249882;13249882;13249882;13249882;13249882;13249882;13249882;13249882;13249882;132…	-;-;-;-;-;-;-;-;-;-;-;-;-;-;-;-;-;-;-;-;-;-;-;-;-;-;-;-;-;-;-;-;-;-;-;-;-;-;-;-;-;-;-;-;-;-;-;-;-;-;-;-;-;-;-;-;-;-;-;-;-;-;-;-;-;-;-;-;-;-;-;-;-;-;-;-;-;-;-;-;-;-;-;-;-;-;-;-;-;-;-;-;-;-;-;-;-;-;-;-;-;-;-;-;-;-;-;-;-;-;-;-;-;-;-;-;-;-;-;-;-;-;-;-;-;-;-;-	8610	ubiquitously transcribed tetratricopeptide repeat containing, Y-linked	-1.65092	-0.723268	0.731112	0.920989	-471.573	-8.88134	0.00233674	0.0285603	-2.87044	-1.52127	0.537988	0.744018	-1.73869	-0.798002	0.739226	0.959291	164.286	7.36007	0.00808817	0.57175	-9.45437	1.2187	-7.03059	1.38827	-2.91889	1.33498	-9.45437	-9.45437	1.26054	-9.45437	1.10789	-4.18904	-6.20141	-9.45437	-9.45437	-9.45437	-9.45437	-9.45437	0.819388	-9.45437	-9.45437	-9.45437	0
ZFY	chrY;chrY;chrY;chrY;chrY;chrY;chrY;chrY;chrY;chrY;chrY;chrY;chrY;chrY;chrY;chrY;chrY;chrY;chrY;chrY;chrY	2935071;2935477;2935477;2953909;2953909;2961074;2961074;2975095;2975095;2975095;2975511;2975511;2975511;2976670;2976670;2977940;2977940;2977940;2978810;2978810;2978810	2935446;2935769;2935769;2953997;2953997;2961646;2961646;2975244;2975244;2975244;2975654;2975654;2975654;2976822;2976822;2978080;2978080;2978080;2982506;2982506;2982506	+;+;+;+;+;+;+;+;+;+;+;+;+;+;+;+;+;+;+;+;+	5616	zinc finger protein, Y-linked	-2.05625	-1.04002	0.588673	0.864766	-445.955	-8.80075	0.000875742	0.0145978	-2.57455	-1.36432	0.540574	0.745341	-1.25206	-0.324301	0.87984	0.98179	173.217	7.43644	0.00336775	0.430274	-8.8379	1.69636	-8.8379	1.74686	-2.81035	1.59299	-5.14742	-8.8379	1.34396	-8.8379	1.09138	-4.39087	-8.8379	-8.8379	-8.8379	-8.8379	-8.8379	-5.88506	1.3261	-8.8379	-5.77222	-8.8379	0
RPS4Y1	chrY;chrY;chrY;chrY;chrY;chrY;chrY	2841582;2842165;2844077;2845646;2854600;2865088;2866793	2841627;2842242;2844257;2845743;2854771;2865245;2866956	+;+;+;+;+;+;+	897	ribosomal protein S4, Y-linked 1	-2.17563	-1.12143	0.503274	0.817359	-441.061	-8.78483	0.000154731	0.00419437	-3.13644	-1.64913	0.401148	0.638151	-1.44163	-0.5277	0.778686	0.967285	140.625	7.13571	0.00122583	0.285508	-2.69506	8.03931	-1.67875	8.01082	4.1623	8.04213	-2.50106	-6.19154	7.70991	-3.74036	7.28243	1.9155	-1.24358	-3.09285	-6.19154	-3.89746	-3.83448	0.222665	7.39674	-1.39348	0.831062	-6.19154	3
USP9Y	chrY;chrY;chrY;chrY;chrY;chrY;chrY;chrY;chrY;chrY;chrY;chrY;chrY;chrY;chrY;chrY;chrY;chrY;chrY;chrY;chrY;chrY;chrY;chrY;chrY;chrY;chrY;chrY;chrY;chrY;chrY;chrY;chrY;chrY;chrY;chrY;chrY;chrY;chrY;chrY;chrY;chrY;chrY;chrY;chrY;chrY	12701231;12708634;12709388;12720589;12722108;12725113;12726575;12735612;12735998;12736411;12738157;12739525;12757192;12758506;12760484;12771068;12773583;12775471;12776649;12778019;12778606;12779526;12786203;12786522;12790407;12791499;12793032;12810179;12810672;12811635;12812830;12816124;12818420;12833688;12837911;12839864;12841010;12842240;12843064;12846333;12846933;12847239;12856340;12856633;128…	12702055;12708693;12709543;12720737;12722187;12725225;12726793;12735727;12736249;12736549;12738309;12739629;12757398;12758642;12760617;12771155;12773925;12775566;12776860;12778259;12778755;12779646;12786333;12786800;12790532;12791624;12793201;12810287;12810818;12811781;12813052;12816344;12818610;12833861;12838052;12840614;12841133;12842465;12843193;12846518;12847153;12847327;12856496;12856845;128…	+;+;+;+;+;+;+;+;+;+;+;+;+;+;+;+;+;+;+;+;+;+;+;+;+;+;+;+;+;+;+;+;+;+;+;+;+;+;+;+;+;+;+;+;+;+	10040	ubiquitin specific peptidase 9, Y-linked	-1.94841	-0.9623	0.653785	0.892093	-426.915	-8.73781	0.00319189	0.0349446	-3.09556	-1.6302	0.517873	0.729149	-1.58876	-0.667902	0.782846	0.967777	137.912	7.1076	0.0115577	0.65898	-9.67605	2.41933	-9.67605	2.41086	-2.5608	2.3196	-9.67605	-9.67605	2.06993	-6.3632	1.9241	-3.08009	-9.67605	-9.67605	-9.67605	-9.67605	-9.67605	-4.87019	1.7552	-9.67605	-4.93166	-9.67605	0
DDX3Y	chrY;chrY;chrY;chrY;chrY;chrY;chrY;chrY;chrY;chrY;chrY;chrY;chrY;chrY;chrY;chrY;chrY;chrY;chrY;chrY;chrY;chrY;chrY;chrY;chrY;chrY;chrY;chrY;chrY;chrY;chrY;chrY;chrY;chrY;chrY;chrY;chrY;chrY;chrY;chrY;chrY;chrY;chrY;chrY;chrY;chrY;chrY;chrY;chrY;chrY;chrY;chrY;chrY;chrY;chrY;chrY;chrY;chrY;chrY;chrY;chrY;chrY;chrY;chrY;chrY;chrY;chrY;chrY;chrY;chrY;chrY;chrY;chrY;chrY;chrY;chrY;chrY;chrY;chrY;chrY…	12903999;12904786;12904786;12904786;12904786;12904786;12904786;12904786;12904858;12904935;12905705;12905705;12905705;12905705;12907537;12907537;12907537;12907537;12907537;12907537;12907537;12907537;12907537;12907537;12907537;12907537;12907537;12909360;12909360;12909360;12909360;12909360;12909360;12909360;12909360;12909360;12909360;12909360;12909360;12909360;12911839;12911839;12911839;12911839;129…	12904414;12904981;12904981;12904981;12904981;12904981;12904981;12904981;12904981;12904981;12905815;12905815;12905815;12905815;12907594;12907594;12907594;12907594;12907594;12907594;12907594;12907594;12907594;12907594;12907594;12907594;12907594;12909407;12909407;12909407;12909407;12909407;12909407;12909407;12909407;12909407;12909407;12909407;12909407;12909407;12911968;12911968;12911968;12911968;129…	+;+;+;+;+;+;+;+;+;+;+;+;+;+;+;+;+;+;+;+;+;+;+;+;+;+;+;+;+;+;+;+;+;+;+;+;+;+;+;+;+;+;+;+;+;+;+;+;+;+;+;+;+;+;+;+;+;+;+;+;+;+;+;+;+;+;+;+;+;+;+;+;+;+;+;+;+;+;+;+;+;+;+;+;+;+;+;+;+;+;+;+;+;+;+;+;+;+;+;+;+;+;+;+;+;+;+;+;+;+;+;+;+;+;+;+;+;+;+;+;+;+;+;+;+;+;+;+	5415	DEAD-box helicase 3, Y-linked	-2.09722	-1.06848	0.56922	0.853388	-389.736	-8.60635	0.000865801	0.0145632	-2.76996	-1.46986	0.501167	0.71808	-1.32078	-0.40139	0.848261	0.978256	140.701	7.13649	0.00391486	0.447938	-8.78532	4.71511	-4.96797	5.31337	0.102143	4.81844	-4.70801	-8.78532	4.67274	-8.78532	4.28426	-1.19684	-4.99874	-6.52735	-6.5589	-8.78532	-8.78532	-2.37112	4.50685	-5.14212	-2.42603	-8.78532	0
PRKY	chrY;chrY;chrY;chrY;chrY;chrY;chrY;chrY	7273972;7303937;7325906;7341115;7356135;7367356;7371743;7375712	7274478;7304105;7326169;7341234;7356230;7367433;7371889;7381547	+;+;+;+;+;+;+;+	7217	protein kinase, Y-linked, pseudogene	-2.09682	-1.0682	0.568854	0.853159	-321.171	-8.3272	0.000990516	0.0158792	-2.5629	-1.35778	0.531795	0.740234	-1.22228	-0.289577	0.889695	0.983466	125.315	6.96942	0.00406235	0.454324	-9.19976	0.965079	-9.19976	0.329264	-3.51411	1.12251	-9.19976	-9.19976	0.362114	-9.19976	0.363454	-4.75272	-9.19976	-9.19976	-9.19976	-9.19976	-9.19976	-6.24692	0.481146	-6.08491	-6.13408	-9.19976	0
TTTY14	chrY;chrY;chrY;chrY;chrY;chrY;chrY;chrY;chrY;chrY;chrY;chrY;chrY;chrY;chrY;chrY;chrY;chrY;chrY;chrY;chrY;chrY	18872501;18872501;18872501;18872501;18877068;18877068;18877068;18912368;18932451;18932451;18932743;18933357;19068724;19068724;19068724;19068724;19075941;19075941;19077045;19077045;19077045;19077045	18872834;18872834;18872834;18872834;18877205;18877205;18877205;18912482;18932841;18932841;18932841;18933475;19068798;19068798;19068798;19068798;19076003;19076003;19077547;19077547;19077547;19077547	-;-;-;-;-;-;-;-;-;-;-;-;-;-;-;-;-;-;-;-;-;-	1738	testis-specific transcript, Y-linked 14 (non-protein coding)	-1.1787	-0.237202	0.896292	0.97143	-269.455	-8.0739	0.000557505	0.0106191	-2.16427	-1.11388	0.597085	0.78523	-1.83614	-0.87668	0.674518	0.945966	124.502	6.96002	0.00190099	0.355168	-7.14579	1.32883	-7.14579	0.540306	-4.66342	0.773244	-7.14579	-7.14579	1.47507	-7.14579	0.996136	-3.92473	-7.14579	-7.14579	-7.14579	-7.14579	-7.14579	-7.14579	0.785193	-4.87333	-7.14579	-7.14579	0
FOSL1	chr11;chr11;chr11;chr11;chr11;chr11;chr11;chr11;chr11;chr11;chr11;chr11;chr11;chr11;chr11;chr11;chr11;chr11;chr11	65892136;65892136;65892136;65892136;65892136;65892136;65894014;65894014;65894014;65894014;65896809;65896809;65896809;65900241;65900241;65900241;65900241;65900241;65900391	65893296;65893296;65893296;65893296;65893296;65893296;65894121;65894121;65894116;65894121;65897006;65897006;65897006;65900526;65900526;65900526;65900526;65900526;65900526	-;-;-;-;-;-;-;-;-;-;-;-;-;-;-;-;-;-;-	1753	FOS like 1, AP-1 transcription factor subunit	-16.2828	-4.02528	0.000133697	0.00933031	-71.9075	-6.16807	1.35064e-07	1.73053e-05	-22.828	-4.51274	0.000458598	0.0080096	-1.40197	-0.48746	0.646503	0.938133	3.14996	1.65533	0.113476	0.999922	0.853902	1.25103	-1.99122	4.53528	6.32814	-0.856769	0.482131	-1.34039	-0.844672	1.63426	-0.349489	-1.17097	-2.42485	-1.12886	-3.18376	-1.08405	-2.47227	-2.99978	-2.25034	-1.60429	-3.18134	1.34294	75
KDM5D	chrY;chrY;chrY;chrY;chrY;chrY;chrY;chrY;chrY;chrY;chrY;chrY;chrY;chrY;chrY;chrY;chrY;chrY;chrY;chrY;chrY;chrY;chrY;chrY;chrY;chrY;chrY;chrY;chrY;chrY;chrY;chrY;chrY;chrY;chrY;chrY;chrY;chrY;chrY;chrY;chrY;chrY;chrY;chrY;chrY;chrY;chrY;chrY;chrY;chrY;chrY;chrY;chrY;chrY;chrY;chrY;chrY;chrY;chrY;chrY;chrY;chrY;chrY;chrY;chrY;chrY;chrY;chrY;chrY;chrY;chrY;chrY;chrY;chrY;chrY;chrY;chrY;chrY;chrY;chrY…	19705415;19705415;19705415;19706441;19706441;19706441;19706794;19706794;19706794;19707147;19707147;19707147;19707934;19707934;19707934;19708244;19708244;19708244;19708875;19708875;19708875;19709451;19709451;19709451;19710376;19710376;19710376;19715352;19715352;19715352;19715615;19715615;19715615;19715823;19715823;19715823;19716279;19716279;19716279;19716596;19716596;19716596;19720872;19720872;197…	19706345;19706345;19706345;19706640;19706640;19706640;19706863;19706863;19706863;19707746;19707746;19707746;19708071;19708071;19708071;19708423;19708423;19708423;19709013;19709013;19709013;19709809;19709809;19709809;19710472;19710472;19710472;19715499;19715499;19715499;19715739;19715739;19715739;19716004;19716004;19716004;19716473;19716473;19716473;19716715;19716715;19716715;19721034;19721034;197…	-;-;-;-;-;-;-;-;-;-;-;-;-;-;-;-;-;-;-;-;-;-;-;-;-;-;-;-;-;-;-;-;-;-;-;-;-;-;-;-;-;-;-;-;-;-;-;-;-;-;-;-;-;-;-;-;-;-;-;-;-;-;-;-;-;-;-;-;-;-;-;-;-;-;-;-;-;-;-;-;-	5581	lysine demethylase 5D	-1.32474	-0.405712	0.828741	0.950909	-246.85	-7.94749	0.00172246	0.0231924	-1.83604	-0.8766	0.68356	0.837909	-1.38596	-0.470888	0.82427	0.975057	134.447	7.07089	0.00449703	0.466252	-6.68199	4.52988	-6.4051	4.16667	-0.417273	4.31227	-5.1384	-8.82888	4.64807	-8.82888	4.38658	-0.858828	-3.38044	-6.57091	-8.82888	-8.82888	-8.82888	-2.80528	4.47265	-6.55643	-2.40623	-8.82888	1
TXLNGY	chrY;chrY;chrY;chrY;chrY;chrY;chrY;chrY;chrY;chrY;chrY;chrY;chrY;chrY	19567358;19567358;19587210;19587210;19589521;19589521;19590083;19591780;19593399;19596015;19597591;19599739;19602216;19603797	19567482;19567482;19587507;19587507;19589612;19589612;19590423;19591959;19593593;19596134;19597665;19599831;19602311;19607170	+;+;+;+;+;+;+;+;+;+;+;+;+;+	4989	taxilin gamma pseudogene, Y-linked	-1.78154	-0.833123	0.666149	0.896145	-222.582	-7.79819	0.00242553	0.0292275	-2.61867	-1.38883	0.536935	0.743351	-1.46989	-0.555712	0.798572	0.970265	84.9979	6.40936	0.00941323	0.614261	-8.66711	2.26653	-8.66711	2.19331	-2.44968	2.06992	-6.35381	-8.66711	2.11725	-8.66711	1.7147	-3.40178	-5.41415	-8.66711	-8.66711	-8.66711	-8.66711	-4.81058	1.78534	-8.66711	-4.13617	-8.66711	0
RNASE2	chr14;chr14	20955471;20955767	20955536;20956435	+;+	735	ribonuclease A family member 2	-52.3326	-5.70964	2.01101e-08	9.9639e-06	-69.1959	-6.11262	3.77382e-09	8.96966e-07	-39.8563	-5.31673	6.46632e-06	0.000339896	1.31303	0.392902	0.720699	0.953205	1.73614	0.795881	0.470738	0.999922	-0.91057	1.44098	0.879077	2.74607	3.64439	0.0966837	-5.90417	-5.90417	-2.08767	-3.453	-5.90417	-2.68312	-3.5073	-2.80549	-5.90417	-5.90417	-5.90417	-2.95133	-5.90417	-5.90417	-3.67572	-1.50682	9
TMSB4Y	chrY;chrY	13703567;13705225	13704435;13706022	+;+	1667	thymosin beta 4, Y-linked	-1.66323	-0.733991	0.663868	0.895612	-160.022	-7.32212	0.00053572	0.0103606	-2.12037	-1.08431	0.576972	0.77271	-1.27484	-0.350322	0.853256	0.97897	75.4689	6.23781	0.00215364	0.375742	-7.08561	-0.506775	-7.08561	0.395107	-4.60324	0.567151	-7.08561	-7.08561	0.0941006	-7.08561	0.0232093	-4.71758	-7.08561	-7.08561	-7.08561	-7.08561	-7.08561	-7.08561	0.105191	-7.08561	-4.85716	-7.08561	0
S100A8	chr1;chr1;chr1;chr1;chr1;chr1;chr1;chr1;chr1;chr1;chr1;chr1;chr1;chr1;chr1	153390032;153390032;153390032;153390032;153390032;153390395;153390395;153390395;153390395;153390395;153390857;153391041;153391041;153391041;153422518	153390243;153390243;153390243;153390243;153390243;153390571;153390557;153390557;153390557;153390574;153390976;153391188;153391188;153391188;153422583	-;-;-;-;-;-;-;-;-;-;-;-;-;-;-	726	S100 calcium binding protein A8	-12.3745	-3.6293	0.000383221	0.0180081	-50.6147	-5.66148	5.05928e-07	5.21838e-05	-13.9348	-3.80062	0.00189216	0.0211828	-1.12609	-0.171327	0.868699	0.98105	3.63224	1.86086	0.0697361	0.977008	0.43301	2.57214	1.20465	5.93965	8.56631	2.54763	0.761128	3.56301	2.98349	1.09227	2.74758	2.72927	1.30406	0.854114	0.103538	1.33632	-0.486118	-1.08055	2.36961	0.160934	-0.0714726	3.86875	23
NLGN4Y	chrY;chrY;chrY;chrY;chrY;chrY;chrY;chrY;chrY;chrY;chrY;chrY;chrY;chrY;chrY;chrY;chrY;chrY;chrY;chrY;chrY;chrY;chrY;chrY;chrY;chrY;chrY;chrY;chrY	14522608;14523505;14523746;14524574;14622009;14622009;14622021;14622021;14719459;14719459;14719459;14723117;14723117;14723117;14723117;14723117;14733452;14824188;14824188;14824188;14824188;14829730;14829730;14829730;14829730;14840413;14840413;14840413;14840413	14522941;14523572;14523898;14524936;14622591;14622591;14622591;14622591;14719518;14719518;14719518;14723269;14723269;14723269;14723269;14723269;14733549;14824373;14824373;14824373;14824373;14830519;14830519;14830519;14830519;14843968;14843968;14843968;14843968	+;+;+;+;+;+;+;+;+;+;+;+;+;+;+;+;+;+;+;+;+;+;+;+;+;+;+;+;+	6344	neuroligin 4, Y-linked	-1.20481	-0.268811	0.873595	0.96397	-110.842	-6.79236	0.00176791	0.0236054	-1.66884	-0.738847	0.701753	0.847754	-1.38514	-0.470037	0.805808	0.971963	66.4186	6.05352	0.00487507	0.471862	-9.01375	1.40895	-6.58997	1.22451	-2.62855	1.40937	-9.01375	-9.01375	1.56785	-6.56257	1.78882	-4.10031	-6.61688	-4.6979	-9.01375	-9.01375	-9.01375	-5.53943	1.62091	-9.01375	-5.42172	-5.30843	0
S100A12	chr1;chr1;chr1	153373708;153374455;153375552	153373967;153374612;153375599	-;-;-	466	S100 calcium binding protein A12	-15.3549	-3.94063	0.00221503	0.0516001	-69.9111	-6.12745	2.04533e-05	0.000977943	-8.27966	-3.04957	0.0359351	0.149077	1.85453	0.891055	0.4844	0.885055	8.44371	3.07788	0.0208202	0.788048	-2.2727	-1.56597	-5.24676	3.6018	5.85268	-0.143552	-2.93346	0.829802	-0.48238	-2.79558	-1.26364	0.64254	-1.46018	-2.98879	-3.02034	-1.57851	-2.8897	-5.24676	-0.0266329	-2.13191	-3.01831	2.15937	2
S100A9	chr1;chr1;chr1	153357854;153358269;153360644	153357881;153358433;153361027	+;+;+	577	S100 calcium binding protein A9	-10.119	-3.33899	0.000195069	0.0119111	-33.5406	-5.06784	1.90522e-07	2.2004e-05	-11.1938	-3.48463	0.00111105	0.0148381	-1.10622	-0.14564	0.874174	0.981208	2.99635	1.58321	0.0809149	0.981984	2.47612	5.26999	3.01797	7.0344	9.53531	4.68118	2.34714	4.56741	4.54319	2.71803	4.22426	4.05883	2.15968	2.92324	1.62001	2.9989	1.30858	1.49466	4.16366	1.2538	1.29394	5.08418	76
MAFF	chr22;chr22;chr22;chr22;chr22;chr22;chr22;chr22;chr22;chr22;chr22	38201932;38201932;38201932;38203020;38213823;38213823;38213823;38214420;38214420;38214420;38214420	38202212;38202238;38202212;38203084;38213889;38213889;38213889;38216510;38216510;38216510;38216510	+;+;+;+;+;+;+;+;+;+;+	2530	MAF bZIP transcription factor F	-8.0686	-3.01232	4.5343e-05	0.00416935	-24.9188	-4.63916	5.82804e-09	1.34619e-06	-12.3397	-3.62524	5.67639e-05	0.00172428	-1.52935	-0.612917	0.431891	0.86762	2.0194	1.01393	0.18073	0.999922	3.18634	3.31428	1.64066	6.60766	7.30081	2.02509	3.00649	2.44207	1.80616	3.23795	2.02965	2.13968	0.885119	0.977135	0.990042	0.472481	1.06009	1.02348	0.819298	0.981862	0.658555	3.30718	547
PLA2G2A	chr1;chr1;chr1;chr1;chr1;chr1;chr1;chr1;chr1;chr1;chr1;chr1;chr1;chr1;chr1;chr1;chr1;chr1;chr1;chr1;chr1;chr1	19975431;19975431;19975431;19975431;19978015;19978015;19978015;19978015;19978380;19978380;19978380;19978380;19978734;19978734;19978734;19978734;19979580;19979580;19979580;19980362;19980362;19980362	19975843;19975843;19975843;19975843;19978121;19978121;19978121;19978121;19978524;19978524;19978524;19978524;19978879;19978879;19978911;19978879;19979690;19979659;19979659;19980439;19980439;19980439	-;-;-;-;-;-;-;-;-;-;-;-;-;-;-;-;-;-;-;-;-;-	1032	phospholipase A2 group IIA	-10.4008	-3.37862	1.5473e-13	6.34392e-10	-17.0395	-4.09081	5.66478e-18	2.06142e-14	-11.0638	-3.46778	1.78882e-10	9.46344e-08	-1.06375	-0.0891559	0.850545	0.978256	1.54011	0.623035	0.184176	0.999922	5.23763	6.78227	4.84156	5.1293	6.32298	3.71252	2.55253	2.97327	1.09713	2.69941	2.26683	1.13088	2.06096	1.39034	0.542019	1.35936	2.12964	1.45327	1.80992	2.72659	1.27684	2.54516	925
CHI3L2	chr1;chr1;chr1;chr1;chr1;chr1;chr1;chr1;chr1;chr1;chr1;chr1;chr1;chr1;chr1;chr1;chr1;chr1;chr1;chr1;chr1;chr1;chr1;chr1;chr1;chr1;chr1;chr1;chr1;chr1;chr1	111227659;111227659;111229711;111229852;111230742;111230742;111230742;111231238;111231238;111231238;111234907;111234907;111234907;111235639;111235639;111235639;111236024;111236024;111236024;111238750;111238750;111238750;111241327;111241327;111241327;111242227;111242227;111242227;111243217;111243217;111243217	111227769;111227769;111229881;111229881;111230943;111230943;111230943;111231294;111231294;111231294;111235057;111235057;111235057;111235763;111235763;111235763;111236153;111236153;111236153;111238932;111238932;111238932;111241443;111241443;111241443;111242366;111242366;111242366;111243440;111243440;111243440	+;+;+;+;+;+;+;+;+;+;+;+;+;+;+;+;+;+;+;+;+;+;+;+;+;+;+;+;+;+;+	1611	chitinase 3 like 2	-11.7528	-3.55493	1.73042e-07	5.56448e-05	-15.4662	-3.95105	1.34816e-08	2.57366e-06	-11.3243	-3.50135	1.11294e-05	0.000516014	1.03784	0.0535828	0.943966	0.992948	1.36576	0.4497	0.555562	0.999922	-0.780214	-0.948776	2.46695	-0.441774	0.811729	-0.00526939	-2.40282	-7.03632	-2.27193	-2.79795	-3.43814	-2.12288	-1.58788	-3.02439	-4.80989	-4.74224	-3.82741	-3.562	-3.46556	-3.39311	-2.10603	-2.38739	22
MMP19	chr12;chr12;chr12;chr12;chr12;chr12;chr12;chr12;chr12;chr12;chr12;chr12;chr12;chr12;chr12;chr12;chr12;chr12;chr12;chr12;chr12;chr12;chr12;chr12;chr12	55835430;55835430;55835430;55837555;55837555;55837843;55837843;55837843;55838500;55838500;55838606;55839496;55839496;55840667;55840667;55840667;55841106;55841106;55841106;55842353;55842353;55842353;55842744;55842744;55842744	55837374;55837374;55837374;55837682;55837682;55838007;55838007;55838007;55838734;55838734;55838734;55839741;55839741;55840882;55840882;55840882;55841236;55841236;55841207;55842438;55842438;55842438;55842983;55842983;55842983	-;-;-;-;-;-;-;-;-;-;-;-;-;-;-;-;-;-;-;-;-;-;-;-;-	3392	matrix metallopeptidase 19	-10.2832	-3.36221	1.81997e-05	0.00227843	-14.656	-3.87342	1.42074e-06	0.00012199	-11.5755	-3.533	0.000162393	0.00370409	-1.12568	-0.170794	0.832132	0.975914	1.26612	0.340416	0.669476	0.999922	0.636321	1.21032	0.3237	3.66397	6.62129	1.37467	1.37259	0.407902	0.718455	1.39118	1.22356	0.0604427	0.412784	0.619865	0.6912	0.502151	0.127897	0.171042	0.795876	-0.0586334	0.475882	1.46654	125
F5	chr1;chr1;chr1;chr1;chr1;chr1;chr1;chr1;chr1;chr1;chr1;chr1;chr1;chr1;chr1;chr1;chr1;chr1;chr1;chr1;chr1;chr1;chr1;chr1;chr1	169511954;169515444;169518412;169520520;169523197;169523801;169524837;169525901;169527915;169529608;169530786;169536506;169540294;169544296;169546442;169549801;169550640;169552557;169555182;169556646;169559153;169560554;169572221;169582431;169586229	169514459;169515626;169518563;169520664;169523352;169523904;169524908;169526017;169528094;169529818;169531022;169536680;169543114;169544508;169546592;169550015;169550739;169552734;169555347;169556867;169559296;169560766;169572343;169582522;169586531	-;-;-;-;-;-;-;-;-;-;-;-;-;-;-;-;-;-;-;-;-;-;-;-;-	9179	coagulation factor V	-10.5635	-3.40101	0.00189357	0.047165	-14.6118	-3.86906	0.000551088	0.0105582	-7.18981	-2.84595	0.023068	0.112997	1.46923	0.555062	0.621391	0.932601	2.03229	1.02311	0.362543	0.999922	-6.05021	-7.24178	-7.12291	-3.09497	0.923698	-6.47352	-4.51276	-6.83725	-4.38061	-6.23385	-5.26001	-4.13312	-5.76012	-5.53477	-5.57227	-5.49206	-4.29463	-6.59386	-4.82465	-5.90349	-5.95466	-3.00231	3
IL1R2	chr2;chr2;chr2;chr2;chr2;chr2;chr2;chr2;chr2;chr2;chr2;chr2;chr2;chr2;chr2;chr2;chr2;chr2;chr2;chr2;chr2;chr2;chr2;chr2;chr2	101991844;101991844;101998962;102008515;102008515;102008515;102009562;102009562;102009562;102015871;102015871;102015871;102019638;102019638;102019638;102022187;102022187;102022187;102024533;102024533;102024533;102026111;102026111;102028226;102028226	101992011;101992011;101999116;102008642;102008642;102008642;102009826;102009826;102009826;102016051;102016051;102016051;102019812;102019812;102019812;102022249;102022249;102022249;102024668;102024756;102024668;102026253;102026253;102028422;102028422	+;+;+;+;+;+;+;+;+;+;+;+;+;+;+;+;+;+;+;+;+;+;+;+;+	1699	interleukin 1 receptor type 2	-8.68153	-3.11795	0.000247658	0.0137216	-14.5134	-3.85931	1.19964e-05	0.00063465	-7.65491	-2.93638	0.00307892	0.0293401	1.13411	0.181565	0.837641	0.976766	1.89596	0.92293	0.29585	0.999922	-1.83819	-1.64201	-3.83038	1.38196	4.40051	0.512887	-1.19292	-1.44441	-0.330688	-1.02496	-0.623063	-2.01296	-1.66461	-2.14654	-2.18526	-2.50268	-0.961363	-1.52211	-0.241703	-0.907544	-1.39582	-0.999312	11
CDKN1A	chr6;chr6;chr6;chr6;chr6;chr6;chr6;chr6;chr6;chr6;chr6;chr6;chr6;chr6;chr6;chr6;chr6	36676460;36676490;36676537;36677696;36677902;36678679;36678710;36684097;36684097;36684097;36684097;36684097;36685751;36685751;36685751;36685751;36685751	36676524;36676524;36676570;36677933;36677933;36678798;36678939;36684546;36684546;36684546;36684546;36684546;36687339;36687339;36687339;36687339;36687339	+;+;+;+;+;+;+;+;+;+;+;+;+;+;+;+;+	2637	cyclin dependent kinase inhibitor 1A	-4.14334	-2.0508	0.00209259	0.0496649	-14.087	-3.81629	1.07152e-07	1.42869e-05	-5.8445	-2.54708	0.00137728	0.0171614	-1.41058	-0.496284	0.495011	0.890338	2.41029	1.26921	0.0732161	0.977008	3.93323	4.14771	3.11447	6.24055	7.76612	3.74756	4.54488	1.93402	4.03491	4.00171	3.55793	3.67042	2.59012	1.789	1.08969	2.33811	2.12462	1.89662	2.16306	1.91352	1.87147	4.79937	957
THBS1	chr15;chr15;chr15;chr15;chr15;chr15;chr15;chr15;chr15;chr15;chr15;chr15;chr15;chr15;chr15;chr15;chr15;chr15;chr15;chr15;chr15;chr15	39581079;39581829;39582193;39583617;39583988;39584300;39585470;39587347;39588042;39588526;39588959;39589202;39589805;39590516;39591191;39591505;39592568;39593000;39593397;39594099;39594301;39595362	39581228;39581924;39582752;39583692;39584187;39584422;39585563;39587520;39588218;39588699;39589086;39589354;39590023;39590623;39591350;39591623;39592802;39593227;39593668;39594196;39594440;39598921	+;+;+;+;+;+;+;+;+;+;+;+;+;+;+;+;+;+;+;+;+;+	7244	thrombospondin 1	-6.72233	-2.74896	0.000163947	0.0107549	-13.878	-3.79473	6.8146e-07	6.73249e-05	-7.24904	-2.85779	0.000919534	0.0131937	-1.07835	-0.108829	0.887013	0.982846	1.91446	0.936937	0.214025	0.999922	5.93889	6.17287	4.57135	8.90213	10.3409	5.07121	5.83242	5.35377	4.46623	6.88128	5.04301	4.43686	5.18263	3.89578	4.86189	4.25993	4.44839	4.35123	4.8548	4.91336	5.0535	6.46839	10560
LOC100130705	chr7;chr7	128866348;128868666	128866830;128872047	+;+	3865	uncharacterized LOC100130705	-14.8309	-3.89054	1.69479e-06	0.00035634	-13.5038	-3.75529	3.17038e-06	0.000230063	-12.9114	-3.69058	0.000107733	0.00274251	1.14867	0.199961	0.80813	0.972089	1.04588	0.0647121	0.937307	0.999922	-1.86057	-2.48686	-1.76462	2.80493	3.20564	-2.21676	-2.11964	-2.34585	-2.96729	-1.95124	-2.3858	-2.62787	-3.56549	-1.90256	-1.59794	-2.22469	-2.42291	-2.35199	-1.96246	-2.33759	-2.58161	-1.88421	25
GPRC5A	chr12;chr12;chr12;chr12	12891022;12908243;12912084;12912447	12891664;12909171;12912142;12913666	+;+;+;+	2851	G protein-coupled receptor class C group 5 member A	-7.93484	-2.9882	0.000203253	0.0120492	-13.283	-3.73151	7.40227e-06	0.000433514	-7.57915	-2.92204	0.00196043	0.0216798	1.04693	0.0661654	0.937191	0.992277	1.75257	0.80947	0.331365	0.999922	-0.749749	0.0318555	-2.87978	1.21272	4.59337	-0.95703	-0.278104	-1.46562	-1.71397	-0.0212524	-0.675592	-0.932545	-1.10942	-1.06915	-1.95593	-2.2793	-1.47673	-1.28394	-0.81993	-1.3821	-0.837226	0.0341791	40
SELE	chr1;chr1;chr1;chr1;chr1;chr1;chr1;chr1;chr1;chr1;chr1;chr1;chr1;chr1	169722640;169725729;169725907;169726699;169727349;169727739;169728058;169729186;169729488;169730432;169731835;169732615;169733576;169733971	169724509;169725801;169725928;169726806;169727525;169727927;169728246;169729374;169729673;169730617;169731942;169732998;169733660;169734079	-;-;-;-;-;-;-;-;-;-;-;-;-;-	3875	selectin E	-10.0397	-3.32765	0.00257819	0.0564517	-28.8231	-4.84915	4.40025e-05	0.00174731	-3.44248	-1.78345	0.138543	0.346506	2.91642	1.5442	0.166108	0.673465	8.37277	3.0657	0.0076831	0.566111	0.0341721	-0.761495	-0.742388	3.5235	4.97031	-1.75253	1.36086	-2.80031	-2.68804	0.336634	-2.48105	-2.22365	-2.5966	-0.207739	-2.69267	-3.12705	-3.21569	-2.52272	-2.41894	-0.92967	-2.39612	2.97943	94
LRG1	chr19;chr19	4537215;4539982	4538951;4540024	-;-	1780	leucine rich alpha-2-glycoprotein 1	-6.80584	-2.76677	0.000936638	0.031032	-12.3765	-3.62953	3.07905e-05	0.00135017	-7.5877	-2.92366	0.00315938	0.0298639	-1.11488	-0.15689	0.860538	0.980093	1.63112	0.705867	0.426111	0.999922	-1.46789	1.07	-2.01327	0.942903	3.77663	-2.07703	-0.370751	-2.33709	-0.789675	-0.914073	-1.45644	-1.76666	-3.39366	-0.919761	-2.65177	-2.16967	-1.64556	-2.37438	-2.10782	-4.06539	-2.43585	0.225897	15
CCL2	chr17;chr17;chr17	34255277;34256222;34256722	34255425;34256339;34257201	+;+;+	747	C-C motif chemokine ligand 2	-12.69	-3.66562	1.49212e-05	0.00195766	-12.0902	-3.59576	2.02994e-05	0.000973422	-10.0259	-3.32567	0.000741575	0.0112298	1.26571	0.339949	0.688121	0.948431	1.20589	0.270096	0.750026	0.999922	5.07242	4.55996	3.1439	6.8801	9.76351	3.55014	4.90795	4.05175	2.72495	4.1224	3.12393	2.20111	3.53392	4.22215	3.81792	4.56604	3.31829	3.33594	3.2914	3.56694	3.44867	5.25827	597
SLC11A1	chr2;chr2;chr2;chr2;chr2;chr2;chr2;chr2;chr2;chr2;chr2;chr2;chr2;chr2;chr2	218382029;218382960;218384243;218385147;218386635;218387160;218387565;218387800;218389870;218391198;218391376;218392981;218394120;218394632;218394925	218382375;218383102;218384365;218385266;218386741;218387230;218387632;218387955;218390028;218391287;218391495;218393130;218394193;218394785;218396894	+;+;+;+;+;+;+;+;+;+;+;+;+;+;+	3852	solute carrier family 11 member 1	-5.01986	-2.32765	0.00135828	0.0388758	-11.96	-3.58015	3.14551e-06	0.000229273	-6.83395	-2.77272	0.0014302	0.0175757	-1.36138	-0.445072	0.572415	0.918	1.75009	0.807425	0.296987	0.999922	-2.58162	0.594675	-1.97956	2.00292	3.89861	0.769347	-1.59041	-0.646763	-0.141187	-1.36734	0.505045	-0.30016	-1.14627	-1.19388	-1.81317	-1.27332	-2.41805	-3.04282	-0.783211	-1.58731	-2.22028	0.107908	15
IL1B	chr2;chr2;chr2;chr2;chr2;chr2;chr2	112829760;112831292;112832662;112833374;112835566;112836183;112836708	112830573;112831422;112832826;112833575;112835617;112836244;112836779	-;-;-;-;-;-;-	1498	interleukin 1 beta	-13.9995	-3.80731	0.000287249	0.015099	-11.8897	-3.57164	0.000550915	0.0105582	-5.57842	-2.47986	0.0308831	0.13517	2.50959	1.32745	0.210278	0.725113	2.13137	1.09178	0.299215	0.999922	-1.31663	-1.74266	-4.50761	0.124684	3.15659	-2.39232	-2.2979	-6.9314	-1.59986	-3.08281	-2.94828	-6.9314	-3.67844	-1.65223	-2.1895	-2.5723	-6.9314	-2.77299	-1.57729	-3.28819	-2.00111	-0.659393	14
LOC101928731	chr12;chr12;chr12;chr12;chr12;chr12	93707791;93714535;93735565;93735565;93737699;93737699	93709083;93714896;93735733;93735733;93737823;93737823	-;-;-;-;-;-	1949	uncharacterized LOC101928731	-7.87056	-2.97647	5.31942e-13	1.45397e-09	-10.882	-3.44387	3.06297e-16	7.1761e-13	-13.5067	-3.75561	1.4538e-13	2.38424e-10	-1.71611	-0.779139	0.0835491	0.518035	-1.2412	-0.311741	0.484599	0.999922	2.89406	2.59393	3.84092	3.75332	2.95408	4.98076	1.15793	0.33611	1.22752	0.661848	0.649677	0.338471	0.99601	0.842406	-0.511598	0.0205429	-1.07808	0.53598	0.283279	-0.963065	0.577188	-0.386988	344
ACSM3	chr16;chr16;chr16;chr16;chr16;chr16;chr16;chr16;chr16;chr16;chr16;chr16;chr16;chr16;chr16;chr16;chr16;chr16;chr16;chr16;chr16;chr16;chr16	20763990;20763990;20769984;20769984;20775839;20775839;20777373;20777373;20780714;20780714;20780974;20780974;20781708;20781708;20784984;20784984;20786078;20786078;20790587;20792002;20792236;20796370;20796886	20764125;20764125;20770253;20770253;20776049;20776049;20777580;20777580;20780857;20780857;20781130;20781130;20781787;20781787;20785107;20785107;20786316;20786158;20790688;20792129;20792335;20796489;20797157	+;+;+;+;+;+;+;+;+;+;+;+;+;+;+;+;+;+;+;+;+;+;+	2291	acyl-CoA synthetase medium chain family member 3	-9.49741	-3.24753	2.12644e-08	9.9639e-06	-8.53482	-3.09336	7.45484e-08	1.06312e-05	-15.9438	-3.99492	2.25803e-08	4.25652e-06	-1.67875	-0.747386	0.227738	0.74421	-1.86808	-0.90156	0.146881	0.999922	1.7195	2.75744	3.32414	3.7572	2.08167	4.40064	0.875358	0.25415	0.11173	-1.27817	0.184251	-0.829283	-0.353875	1.8121	-1.64044	-0.810728	-1.23433	0.384851	-0.283614	-1.497	0.0457893	-1.92445	179
IL1RN	chr2;chr2;chr2;chr2;chr2;chr2;chr2;chr2;chr2;chr2;chr2;chr2;chr2;chr2;chr2;chr2;chr2;chr2;chr2;chr2;chr2;chr2;chr2;chr2;chr2;chr2;chr2;chr2	113117893;113117893;113117893;113117893;113120066;113120066;113121448;113121448;113127561;113127689;113127689;113127689;113127689;113129576;113129576;113129576;113129576;113129576;113131045;113131045;113131045;113131045;113131045;113132656;113132656;113132656;113132656;113132656	113118028;113118028;113118028;113118028;113120128;113120128;113121618;113121618;113127740;113127740;113127740;113127740;113127740;113129664;113129664;113129664;113129664;113129664;113131157;113131157;113131157;113131157;113131157;113134016;113134016;113134016;113134016;113134016	+;+;+;+;+;+;+;+;+;+;+;+;+;+;+;+;+;+;+;+;+;+;+;+;+;+;+;+	2113	interleukin 1 receptor antagonist	-7.48386	-2.90378	0.00327684	0.0666085	-20.5509	-4.36113	3.99788e-05	0.00162161	-12.0525	-3.59126	0.0029565	0.0285799	-1.61047	-0.687481	0.521187	0.901645	1.70511	0.769864	0.466807	0.999922	-4.45359	-0.848814	-3.6103	-0.276055	3.19744	-5.1925	-3.04561	-3.28834	-0.384447	-3.57906	-2.04436	-2.98062	-3.64108	-3.41573	-4.36425	-3.37301	-4.21874	-2.6218	-2.91891	-3.78445	-3.14732	-1.80776	2
ADAMTS4	chr1;chr1;chr1;chr1;chr1;chr1;chr1;chr1;chr1;chr1;chr1;chr1;chr1;chr1;chr1;chr1;chr1;chr1	161189729;161189729;161192065;161192065;161193213;161193213;161193640;161193640;161193935;161193935;161195465;161195465;161196171;161196171;161196557;161196557;161197995;161197995	161191403;161191564;161192240;161192240;161193388;161193388;161193826;161193826;161194221;161194221;161195635;161195635;161196303;161196303;161196880;161196880;161199053;161199053	-;-;-;-;-;-;-;-;-;-;-;-;-;-;-;-;-;-	4349	ADAM metallopeptidase with thrombospondin type 1 motif 4	-6.8304	-2.77197	0.00489144	0.0852353	-54.0874	-5.75722	3.73428e-07	4.00276e-05	-7.17758	-2.8435	0.0144488	0.0834756	-1.05083	-0.0715276	0.944798	0.993249	7.5356	2.91372	0.00536801	0.49043	1.35461	2.25198	0.0187713	4.83401	6.63937	0.899564	3.4689	-0.321457	-0.530461	2.08835	0.164939	1.21946	-0.588461	-0.709873	-1.82011	-1.32379	-2.49523	-1.21438	-1.55368	-0.823489	-1.29146	3.52953	264
LINC00312	chr3	8571782	8574668	+	2887	long intergenic non-protein coding RNA 312	-10.2039	-3.35104	2.4255e-06	0.000467907	-8.42071	-3.07394	1.12897e-05	0.000603101	-6.69163	-2.74236	0.000712956	0.0109686	1.52487	0.608684	0.403119	0.855703	1.25839	0.331584	0.648461	0.999922	-1.08717	-0.248067	-1.21383	1.86556	4.16268	-0.172955	-1.62179	-0.540935	-1.64581	-1.06138	-1.87885	-1.71282	-1.85558	-1.61746	-0.596713	-1.25427	-1.12031	-0.443807	-0.723399	-0.573333	-0.855329	-0.774651	32
NNMT	chr11;chr11;chr11	114295813;114297951;114312045	114296710;114298158;114312516	+;+;+	1578	nicotinamide N-methyltransferase	-4.63635	-2.21299	3.14715e-06	0.000554423	-8.39273	-3.06914	4.37897e-10	1.38106e-07	-6.89415	-2.78537	1.07544e-06	8.7895e-05	-1.48698	-0.572383	0.269647	0.779877	1.21737	0.283768	0.576868	0.999922	2.96248	5.47334	2.78674	4.4077	6.58818	4.07225	3.00096	2.98073	2.67522	2.655	2.95533	2.42807	1.59814	2.46208	1.68399	1.35535	2.24914	1.99762	1.34878	1.57905	2.43239	2.96027	292
ARC	chr8;chr8;chr8	142611044;142612108;142612484	142611857;142612252;142614472	-;-;-	2948	activity regulated cytoskeleton associated protein	-6.47884	-2.69574	0.00417368	0.0780342	-13.6741	-3.77337	0.000132591	0.0038315	-12.5604	-3.65081	0.00171805	0.0198702	-1.93868	-0.955075	0.349067	0.827507	1.08867	0.122561	0.901349	0.999922	-0.478179	-0.0651131	-0.863994	5.78554	4.7079	-0.104045	2.67824	-0.301329	1.07807	0.778804	0.175934	-0.199925	1.55336	0.12555	-1.20721	-0.0541035	-1.32562	-1.43796	0.58424	-0.712402	-2.29568	1.12232	50
SOCS3	chr17;chr17	78356777;78359750	78359183;78360079	-;-	2737	suppressor of cytokine signaling 3	-6.36719	-2.67066	0.00505138	0.0870195	-44.2636	-5.46805	4.60148e-07	4.80664e-05	-5.1418	-2.36227	0.0318387	0.137663	1.23832	0.308384	0.756565	0.961822	8.60858	3.10578	0.00233259	0.386416	5.19303	4.26952	2.13411	7.18174	8.54649	2.19444	5.44932	1.5417	1.87304	4.75144	3.36002	2.08452	1.17764	1.4157	1.01259	1.79537	0.292514	0.643026	1.88631	1.71633	0.593314	6.07093	2379
MMP3	chr11;chr11;chr11;chr11;chr11;chr11;chr11;chr11;chr11;chr11	102835797;102837298;102838551;102839110;102840108;102840429;102842154;102842431;102842672;102843442	102836226;102837401;102838710;102839243;102840252;102840593;102842279;102842579;102842916;102843689	-;-;-;-;-;-;-;-;-;-	1906	matrix metallopeptidase 3	-13.973	-3.80457	2.09574e-05	0.00250877	-8.08488	-3.01523	0.000346568	0.0076127	-2.90268	-1.53738	0.0888887	0.264314	4.81383	2.26719	0.0146316	0.266325	2.78532	1.47784	0.0964636	0.994834	-2.44958	-1.27751	-7.27891	-0.273065	-2.2294	1.30206	-4.9656	-3.6842	-4.85586	-4.82773	-2.99222	-7.27891	-3.10367	-4.18022	-2.18647	-7.27891	-4.92185	-3.42238	-1.9248	-1.98192	-2.53452	-1.9162	8
RGS16	chr1;chr1;chr1;chr1;chr1	182598623;182601966;182602420;182603229;182604216	182600513;182602132;182602484;182603339;182604413	-;-;-;-;-	2432	regulator of G protein signaling 16	-4.83763	-2.2743	0.00119821	0.0359245	-7.05953	-2.81957	8.53225e-05	0.00279858	-2.58051	-1.36766	0.0812276	0.250025	1.87468	0.906646	0.220989	0.74047	2.73571	1.45192	0.0501641	0.959362	2.79927	1.11974	0.821788	3.09284	5.37091	0.220645	2.38801	0.887895	0.358503	0.818866	0.705791	0.0776683	0.90941	0.785186	0.483129	0.48954	-0.292373	0.651035	0.659347	0.462429	0.631424	3.52516	402
LOC105371880	chr17;chr17	69475254;69485248	69477550;69485532	-;-	2582	uncharacterized LOC105371880	-5.82664	-2.54266	0.00339926	0.0681862	-8.82699	-3.14192	0.000429794	0.00884394	-26.4751	-4.72657	4.93003e-05	0.00156995	-4.54381	-2.1839	0.0380597	0.388324	-2.99934	-1.58465	0.126397	0.999922	-2.72324	-0.115983	-0.672746	-0.660767	-2.31449	2.05201	-2.36982	-7.71685	-0.878412	-7.71685	-1.63656	-3.5753	-5.31998	-2.43768	-2.34261	-3.10648	-2.62998	-3.55845	-3.45853	-5.44439	-4.12482	-7.71685	9
PROK2	chr3;chr3;chr3;chr3;chr3;chr3;chr3	71771655;71771655;71774445;71781467;71781467;71784957;71784957	71772828;71772828;71774507;71781592;71781592;71785206;71785206	-;-;-;-;-;-;-	1613	prokineticin 2	-5.68346	-2.50677	0.0150681	0.162791	-12.2182	-3.61096	0.000876723	0.0145978	-7.95996	-2.99276	0.0157914	0.0881001	-1.40055	-0.485991	0.665047	0.943459	1.53496	0.618203	0.576767	0.999922	-3.1589	-2.20068	-7.0381	-1.12628	3.27988	-3.96493	-3.87777	-2.19496	-0.984003	-2.79974	-1.03903	-1.1488	-3.78514	-2.25767	-2.11032	-2.21381	-3.8292	-3.56379	-1.34365	-3.92326	-3.97242	-1.41822	4
MMP9	chr20;chr20;chr20;chr20;chr20;chr20;chr20;chr20;chr20;chr20;chr20;chr20;chr20	46008908;46009866;46010483;46010922;46011143;46011574;46012137;46012427;46013255;46013657;46014124;46014371;46016250	46009064;46010098;46010631;46011050;46011316;46011747;46012313;46012582;46013534;46013796;46014274;46014474;46016561	+;+;+;+;+;+;+;+;+;+;+;+;+	2336	matrix metallopeptidase 9	-5.64463	-2.49688	0.0100142	0.129931	-9.63316	-3.26801	0.00111793	0.0171989	-5.9618	-2.57575	0.0238188	0.114925	-1.05619	-0.0788684	0.939289	0.992277	1.61581	0.692262	0.499752	0.999922	-4.59834	-2.94898	-4.28973	-0.618609	3.75536	-1.74911	-2.72483	-1.2765	-1.34028	-1.92408	-0.463577	-0.596602	-1.98946	-2.44111	-3.04393	-0.786808	-2.32033	-2.32125	-1.68879	-2.42334	-2.32968	-0.0672974	2
LINC00473	chr6;chr6;chr6;chr6	165924048;165939456;165987529;165987529	165924659;165940766;165988039;165988039	-;-;-;-	2434	long intergenic non-protein coding RNA 473	-5.60074	-2.48562	0.00486303	0.0850608	-6.80294	-2.76616	0.00193821	0.0250683	-8.39169	-3.06896	0.00400943	0.0352006	-1.49832	-0.583343	0.541048	0.908173	-1.23354	-0.302803	0.748979	0.999922	-2.98777	1.22051	-4.34902	4.0195	4.14218	-1.71688	0.00862753	1.07066	-0.212498	0.0271543	-0.149754	-0.563498	-2.04875	0.815617	-0.0720008	-0.568299	0.146602	-0.582024	0.382617	-0.978948	-0.248985	-1.89858	7
FCGR1A	chr1;chr1;chr1;chr1;chr1;chr1	149782694;149783170;149784003;149788366;149790054;149791237	149782774;149783190;149784257;149788617;149790338;149792518	+;+;+;+;+;+	2176	Fc fragment of IgG receptor Ia	-5.59777	-2.48485	0.000483337	0.0202213	-6.52034	-2.70495	0.000163168	0.00437963	-5.76042	-2.52617	0.0023663	0.0247181	-1.02906	-0.0413218	0.958163	0.996188	1.13192	0.178772	0.820158	0.999922	-3.97356	-0.124881	-1.61816	-1.26316	1.91985	-2.71746	-2.62247	-3.33073	-2.1385	-3.23167	-3.48692	-1.58074	-2.33529	-1.82095	-2.94157	-3.11094	-4.26113	-3.31164	-2.9613	-2.48583	-2.22732	-2.82111	3
EGR3	chr8;chr8;chr8;chr8;chr8;chr8	22687661;22687661;22687661;22692302;22692499;22692791	22691482;22691482;22691482;22692389;22692580;22693302	-;-;-;-;-;-	4504	early growth response 3	-5.51486	-2.46332	0.00952109	0.126488	-20.7485	-4.37493	2.37811e-05	0.00109556	-10.0085	-3.32316	0.00435127	0.0373031	-1.81483	-0.859833	0.405783	0.856813	2.07308	1.05178	0.290627	0.999922	2.25045	0.269758	-1.06316	5.72063	5.503	-1.85965	2.29699	0.293559	-0.14196	2.8527	0.702647	1.63713	1.27559	-0.291362	-1.23835	-0.665574	-1.70799	-1.11385	-0.610191	-1.08148	-1.04429	2.42603	509
NAMPT	chr7;chr7;chr7;chr7;chr7;chr7;chr7;chr7;chr7;chr7;chr7	106248286;106253017;106254364;106261588;106263392;106268464;106269154;106272530;106274946;106277023;106284828	106251193;106253151;106254504;106261707;106263617;106268600;106269312;106272658;106275049;106277179;106285192	-;-;-;-;-;-;-;-;-;-;-	4581	nicotinamide phosphoribosyltransferase	-4.65346	-2.2183	3.72524e-05	0.00359376	-6.20796	-2.63412	1.44394e-06	0.000123337	-5.10047	-2.35063	0.0002001	0.00424532	-1.09606	-0.132327	0.818766	0.97459	1.21714	0.28349	0.620435	0.999922	2.999	4.11174	2.70693	5.26397	7.20466	3.29104	3.03812	2.60967	3.25237	3.23827	3.08678	2.83133	2.30474	2.51325	2.56264	2.72316	2.73636	2.77212	2.61936	2.36616	2.77751	3.5344	870
SERPINA3	chr14;chr14;chr14;chr14;chr14	94612377;94614434;94619195;94622341;94623611	94612447;94615084;94619468;94622491;94624053	+;+;+;+;+	1590	serpin family A member 3	-5.48849	-2.45641	2.09673e-16	1.71932e-12	-6.03182	-2.59259	6.28483e-18	2.06142e-14	-6.3049	-2.65647	5.84703e-14	1.19864e-10	-1.14875	-0.200065	0.53363	0.9053	-1.04527	-0.0638818	0.841947	0.999922	4.8521	5.17716	4.404	5.65588	6.06944	6.05462	2.86817	2.49904	2.82377	2.93181	3.63062	3.19605	3.26174	3.33795	1.68585	3.12392	2.60566	2.83027	2.27851	2.76763	2.93771	3.2131	1091
FOSB	chr19;chr19;chr19;chr19;chr19;chr19;chr19	45467995;45467995;45470629;45470629;45471194;45472551;45472551	45468712;45468712;45470949;45470949;45471301;45475179;45475179	+;+;+;+;+;+;+	3776	FosB proto-oncogene, AP-1 transcription factor subunit	-5.36145	-2.42262	0.0539078	0.315299	-45.6068	-5.51118	0.000140698	0.00395789	-6.1852	-2.62882	0.0771158	0.242253	-1.15364	-0.206198	0.877755	0.98179	7.37354	2.88236	0.0327496	0.856607	4.69689	1.57304	-0.0466658	8.89817	8.37261	1.10339	6.43571	3.58462	2.62575	5.21441	3.76228	0.439499	3.42263	1.68375	-1.01854	1.36704	-1.00256	-0.09747	0.596853	-0.321456	-1.72361	6.4593	2327
BTBD16	chr10;chr10;chr10;chr10;chr10;chr10;chr10;chr10;chr10;chr10;chr10;chr10;chr10;chr10;chr10;chr10;chr10;chr10;chr10;chr10;chr10;chr10;chr10;chr10;chr10;chr10;chr10;chr10;chr10;chr10;chr10;chr10	122271296;122271296;122275040;122275040;122276788;122276791;122283851;122283851;122286105;122286105;122289909;122289909;122291080;122291080;122297768;122297768;122299004;122299004;122307189;122307189;122329480;122329480;122331176;122331176;122332436;122332436;122334881;122334881;122336494;122336494;122338017;122338017	122271514;122271514;122275099;122275099;122276939;122276939;122283924;122283924;122286248;122286248;122289998;122289998;122291194;122291194;122297837;122297837;122299134;122299134;122307308;122307308;122329571;122329571;122331258;122331258;122332513;122332513;122334979;122334979;122336682;122336682;122338180;122338180	+;+;+;+;+;+;+;+;+;+;+;+;+;+;+;+;+;+;+;+;+;+;+;+;+;+;+;+;+;+;+;+	1880	BTB domain containing 16	-5.30817	-2.40822	0.0021326	0.0501787	-5.61069	-2.48818	0.0015026	0.0210621	-3.22233	-1.6881	0.0541196	0.194172	1.64731	0.720111	0.391526	0.848416	1.74119	0.800074	0.339274	0.999922	1.09286	-1.44712	0.573927	-0.884457	0.588953	-0.40171	-2.62559	-2.16131	-1.5215	-4.80791	-7.25909	-0.935637	-3.47252	-1.61001	-5.03267	-2.64872	-1.72441	-1.66816	-3.00077	-4.14424	-3.66706	0.213769	95
NR4A3	chr9;chr9;chr9;chr9;chr9;chr9;chr9;chr9;chr9;chr9;chr9;chr9;chr9;chr9;chr9;chr9;chr9;chr9;chr9;chr9;chr9;chr9	99821855;99821855;99821855;99825659;99825659;99825659;99826730;99828041;99828041;99828041;99832689;99832689;99832689;99833282;99833282;99833282;99844649;99844649;99847437;99847437;99863620;99863620	99822407;99822407;99822407;99825832;99825832;99825832;99826801;99828993;99828993;99828993;99832818;99832818;99832818;99834059;99833454;99833454;99844848;99844848;99847615;99847615;99866891;99866891	+;+;+;+;+;+;+;+;+;+;+;+;+;+;+;+;+;+;+;+;+;+	6311	nuclear receptor subfamily 4 group A member 3	-5.30252	-2.40668	0.00872154	0.120131	-10.303	-3.36499	0.00042844	0.00884394	-10.5179	-3.39477	0.00271846	0.0271846	-1.98356	-0.988092	0.325726	0.816915	-1.02086	-0.0297842	0.975639	0.999922	1.47981	3.03891	-1.31839	7.09661	6.83861	-0.205409	2.73829	3.89134	1.95903	3.99849	2.5052	1.40978	0.463935	2.36307	2.4532	1.14996	2.97455	1.8113	1.07807	2.04087	0.345767	3.20393	418
WFDC2	chr20;chr20;chr20;chr20	45469754;45470389;45479942;45481371	45469860;45470532;45480094;45481532	+;+;+;+	566	WAP four-disulfide core domain 2	-3.28427	-1.71557	0.00173399	0.0449958	-5.95218	-2.57342	5.47766e-06	0.000345514	-4.31696	-2.11001	0.00109573	0.0147174	-1.31443	-0.394439	0.517945	0.901031	1.37879	0.463403	0.442387	0.999922	2.61311	3.49864	2.94293	4.5131	2.74145	4.32502	2.16939	2.67566	1.00608	2.19404	1.9245	0.637875	-0.22713	2.772	1.31915	-0.20372	-0.84132	-0.0409146	0.523587	1.46642	0.765781	2.50594	82
ATF3	chr1;chr1;chr1;chr1;chr1;chr1;chr1;chr1;chr1;chr1;chr1;chr1;chr1;chr1;chr1;chr1;chr1;chr1;chr1;chr1;chr1;chr1;chr1;chr1;chr1	212565334;212608628;212608628;212608628;212608628;212610840;212615018;212615018;212615018;212615018;212615041;212615066;212615148;212618127;212618127;212618127;212618127;212618127;212618127;212619046;212619046;212619358;212619358;212619358;212619358	212565483;212608930;212608930;212608930;212608930;212610847;212615261;212615261;212615060;212615261;212615261;212615261;212615261;212618234;212618234;212618234;212618234;212618234;212618234;212620777;212620777;212620777;212620777;212620777;212620777	+;+;+;+;+;+;+;+;+;+;+;+;+;+;+;+;+;+;+;+;+;+;+;+;+	2545	activating transcription factor 3	-5.1352	-2.36042	0.0524316	0.311889	-12.0595	-3.59209	0.00510084	0.0476388	-6.19795	-2.63179	0.0683072	0.22549	-1.20695	-0.271369	0.835091	0.976088	1.94572	0.960304	0.452295	0.999922	4.25569	1.86955	0.957362	8.36879	7.56583	1.72815	5.80358	2.18496	1.73518	5.07964	2.72918	1.35279	5.21423	2.06445	0.35893	-0.230884	-0.18488	0.19269	0.256242	0.737897	-0.593853	5.7927	1155
HIST1H1E	chr6	26156331	26157115	+	785	histone cluster 1 H1 family member e	-5.12532	-2.35764	0.00500079	0.0865462	-8.59629	-3.10371	0.000391734	0.00832181	-6.57271	-2.71649	0.00655006	0.049361	-1.2824	-0.358848	0.708506	0.950973	1.30787	0.387224	0.689437	0.999922	0.320287	-0.0893303	0.72578	1.71853	-3.51675	-2.01431	-5.99912	-5.99912	-1.23474	-0.986536	-2.016	-1.85758	-0.699021	-3.74115	-3.7727	-5.99912	-3.64206	-3.87104	-2.42836	-2.88427	-3.77067	-1.35019	23
HSPA6	chr1	161524540	161526897	+	2358	heat shock protein family A (Hsp70) member 6	-4.25857	-2.09037	0.000934816	0.031032	-5.90325	-2.56151	6.894e-05	0.00239537	-4.72689	-2.24089	0.00247195	0.0254859	-1.10997	-0.150522	0.827387	0.975748	1.24887	0.320619	0.640209	0.999922	-1.14766	0.154432	-2.41896	2.73685	2.788	-0.683126	-0.938394	-1.63295	-0.495765	-0.060685	-0.330022	-1.18937	-1.08451	-0.845408	-1.29546	-1.02055	-1.35291	-1.35384	-0.586354	-0.085454	-1.36238	-1.96604	25
CLEC12A	chr12;chr12;chr12;chr12;chr12;chr12;chr12;chr12;chr12;chr12;chr12;chr12;chr12;chr12;chr12;chr12;chr12;chr12;chr12;chr12;chr12;chr12;chr12;chr12	9951316;9971409;9971409;9971409;9971577;9978966;9978966;9978966;9979336;9979336;9979336;9979336;9980582;9980582;9980582;9980582;9982020;9982020;9982020;9982020;9983530;9984870;9984870;9984870	9951356;9971687;9971687;9971687;9971687;9979064;9979064;9979064;9979524;9979524;9979524;9979524;9980733;9980733;9980733;9980733;9982129;9982129;9982129;9982129;9984241;9985595;9985595;9985595	+;+;+;+;+;+;+;+;+;+;+;+;+;+;+;+;+;+;+;+;+;+;+;+	2308	C-type lectin domain family 12 member A	-4.68783	-2.22892	0.00210681	0.0498581	-5.74276	-2.52174	0.000588764	0.010995	-3.45918	-1.79043	0.0300071	0.132828	1.35519	0.438491	0.572952	0.918	1.66015	0.731314	0.346565	0.999922	-0.636078	0.638093	-2.22258	-1.10328	2.89661	-1.47293	-0.851443	-3.96029	-1.94049	-1.90668	-0.0144971	-2.856	-1.1963	-1.09535	-3.02654	-2.23149	-1.89739	-1.4585	-2.20089	-1.01654	-0.414633	-0.729585	35
LMCD1	chr3;chr3;chr3;chr3;chr3;chr3;chr3;chr3;chr3;chr3;chr3;chr3;chr3;chr3;chr3;chr3;chr3;chr3;chr3;chr3;chr3	8501807;8501807;8501807;8501807;8532737;8532737;8532737;8537185;8537185;8537185;8548568;8548568;8548568;8548568;8549874;8565432;8565432;8565432;8567440;8567440;8567440	8501980;8501980;8501980;8501980;8532825;8532825;8532825;8537440;8537440;8537440;8548903;8548903;8548903;8548903;8551274;8565647;8565647;8565647;8568125;8568125;8568125	+;+;+;+;+;+;+;+;+;+;+;+;+;+;+;+;+;+;+;+;+	3158	LIM and cysteine rich domains 1	-5.40344	-2.43388	7.57184e-05	0.00608717	-5.70004	-2.51097	4.67414e-05	0.00183387	-4.71606	-2.23758	0.00168513	0.0196452	1.14575	0.196295	0.762895	0.964277	1.20864	0.273389	0.673879	0.999922	1.24028	3.30506	1.77871	3.28109	6.55501	2.11343	1.80999	1.93177	2.32853	2.0786	1.79002	1.52771	1.5306	1.78423	1.86811	1.61062	2.10381	2.13095	1.71129	2.19853	2.39943	2.12332	177
GALNT15	chr3;chr3;chr3;chr3;chr3;chr3;chr3;chr3;chr3;chr3;chr3;chr3;chr3;chr3;chr3;chr3;chr3;chr3;chr3;chr3;chr3;chr3;chr3;chr3;chr3	16174322;16174677;16195760;16195760;16200619;16200619;16208503;16208503;16211124;16211124;16212569;16212569;16216776;16219403;16219403;16219403;16219910;16219910;16219910;16222615;16222615;16222615;16227354;16227354;16231793	16175690;16175690;16195926;16195926;16200823;16200823;16208670;16208670;16211241;16211241;16212763;16212763;16216901;16219534;16219534;16219534;16220014;16220014;16220014;16222758;16222758;16222758;16230165;16229746;16231992	+;+;+;+;+;+;+;+;+;+;+;+;+;+;+;+;+;+;+;+;+;+;+;+;+	5741	polypeptide N-acetylgalactosaminyltransferase 15	-4.41737	-2.14319	2.18637e-11	2.56117e-08	-5.69489	-2.50967	1.0845e-14	2.22322e-11	-5.49478	-2.45806	9.20112e-11	5.38923e-08	-1.24391	-0.314877	0.366774	0.836122	1.03642	0.0516047	0.881471	0.999922	3.20182	2.06688	2.38129	3.53578	3.94867	3.80834	0.954032	0.24686	1.56505	1.65747	1.26368	0.896754	0.145082	1.1441	0.948171	-0.119846	0.691732	1.42785	0.561253	0.570154	0.997058	1.19226	1255
NFIL3	chr9;chr9;chr9;chr9;chr9;chr9	91409045;91409045;91409045;91423640;91424261;91424409	91410906;91410906;91410906;91423862;91424626;91424626	-;-;-;-;-;-	2451	nuclear factor, interleukin 3 regulated	-4.46318	-2.15807	1.45684e-06	0.000322867	-5.65838	-2.50039	3.59747e-08	5.89985e-06	-5.61432	-2.48911	2.81094e-06	0.00017799	-1.25792	-0.331038	0.495251	0.890582	1.00785	0.0112791	0.981303	0.999922	3.36546	4.88797	3.47951	6.02588	6.62638	4.35653	3.3111	3.27616	2.85529	3.65054	2.85548	2.61652	3.58639	2.73839	2.22809	2.71249	2.15187	2.86079	2.10156	2.28064	2.81512	3.55893	600
PIM1	chr6;chr6;chr6;chr6;chr6;chr6;chr6;chr6;chr6;chr6;chr6;chr6	37170146;37170146;37170773;37170773;37170981;37170981;37171125;37171125;37172996;37172996;37173934;37173934	37170657;37170657;37170879;37170879;37171031;37171031;37171491;37171491;37173172;37173172;37175428;37175428	+;+;+;+;+;+;+;+;+;+;+;+	2709	Pim-1 proto-oncogene, serine/threonine kinase	-4.58618	-2.19729	3.69632e-05	0.00358697	-5.31981	-2.41138	7.06345e-06	0.000419979	-4.80919	-2.26579	0.000278989	0.00549931	-1.04863	-0.0684998	0.904635	0.985451	1.10618	0.145582	0.798082	0.999922	3.08772	3.71664	2.72481	5.50125	6.82283	3.10533	3.37365	2.8894	2.3739	3.12266	2.5133	2.38627	2.60725	2.74179	2.85925	2.94138	2.47801	1.78289	2.86816	2.73771	1.74187	3.28861	547
ALDH1L1-AS2	chr3;chr3	126180065;126208326	126180544;126210168	+;+	2323	ALDH1L1 antisense RNA 2	-7.84143	-2.97112	8.4041e-06	0.00124169	-5.30498	-2.40735	0.000184378	0.00474694	-12.7014	-3.66692	7.67177e-06	0.000384762	-1.61979	-0.695802	0.366901	0.836122	-2.39425	-1.25957	0.10079	0.999922	0.0785386	-1.39553	-1.09975	0.329388	-2.51485	1.75487	-3.48704	-3.03061	-1.51025	-4.2515	-2.62758	-3.4228	-1.85839	-0.929711	-2.63656	-4.4254	-2.47748	-3.40595	-4.51909	-2.98007	-3.28402	-3.47191	58
BDKRB1	chr14;chr14;chr14	96256210;96262652;96263673	96256300;96262770;96264763	+;+;+	1301	bradykinin receptor B1	-5.12034	-2.35624	0.000463913	0.0199629	-5.121	-2.35642	0.000454529	0.00924849	-5.99391	-2.5835	0.00116354	0.0153147	-1.17061	-0.227258	0.755428	0.961822	-1.17046	-0.227072	0.755256	0.999922	0.812348	1.18745	-0.989501	3.10468	4.49291	-0.56903	0.480471	0.558708	-0.771863	0.72551	0.0807165	-0.0712485	-0.527675	1.28468	-0.915591	0.531966	-0.0847288	0.0826548	-0.209335	0.611165	0.210405	-0.994874	54
IER3	chr6;chr6;chr6_GL000253v2_alt;chr6_GL000253v2_alt;chr6_GL000255v2_alt;chr6_GL000255v2_alt;chr6_GL000251v2_alt;chr6_GL000251v2_alt;chr6_GL000252v2_alt;chr6_GL000252v2_alt;chr6_GL000256v2_alt;chr6_GL000256v2_alt	30743199;30744309;2053450;2054560;1998309;1999419;2222939;2224049;1999050;2000160;2043995;2045105	30744196;30744550;2054447;2054801;1999306;1999660;2223936;2224290;2000047;2000401;2044992;2045346	-;-;-;-;-;-;-;-;-;-;-;-	7440	immediate early response 3	-4.60091	-2.20192	0.219678	0.599953	-94.3421	-6.55983	0.00147046	0.0207477	-1.03966	-0.0561139	0.976691	0.990414	4.4254	2.14581	0.261118	0.77382	90.7431	6.50372	0.00191878	0.355168	-1.75748	-9.24366	-2.85221	-9.24366	-4.96921	-9.24366	-9.24366	-9.24366	-9.24366	-9.24366	-9.24366	-3.35436	-9.24366	-9.24366	-9.24366	-9.24366	-9.24366	-9.24366	-2.61515	-9.24366	-2.95065	-6.9175	52
ANKFN1	chr17;chr17;chr17;chr17;chr17;chr17;chr17;chr17;chr17;chr17;chr17;chr17;chr17;chr17;chr17;chr17;chr17	56153475;56227917;56326221;56350766;56353836;56372646;56374601;56440327;56442843;56449079;56456861;56457257;56457863;56466356;56477488;56480668;56482356	56153530;56227957;56326355;56350967;56354046;56372840;56374714;56440424;56442933;56449186;56456960;56457389;56457979;56466571;56477654;56480818;56482646	+;+;+;+;+;+;+;+;+;+;+;+;+;+;+;+;+	2426	ankyrin repeat and fibronectin type III domain containing 1	-5.25951	-2.39493	0.000476409	0.0201369	-5.04286	-2.33424	0.000549697	0.0105582	-23.6766	-4.56539	1.79077e-06	0.000129377	-4.50167	-2.17046	0.0251943	0.327471	-4.69506	-2.23115	0.0202283	0.788048	-1.37084	-4.47593	0.0609019	-1.0324	-1.81809	-2.68842	-4.4666	-4.9175	-3.42122	-2.82931	-5.39321	-2.92794	-4.37398	-2.49565	-3.34906	-7.62694	-4.41803	-3.21903	-5.41671	-7.62694	-4.56126	-7.62694	22
RND1	chr12;chr12;chr12;chr12;chr12	48857133;48860997;48862009;48864783;48865648	48858241;48861131;48862118;48864870;48865870	-;-;-;-;-	1665	Rho family GTPase 1	-4.56597	-2.19092	0.0128369	0.149203	-11.9828	-3.58289	0.000133504	0.00383683	-3.36009	-1.7485	0.0812225	0.250025	1.35888	0.44242	0.638418	0.936388	3.5662	1.83439	0.0532634	0.959362	1.15799	-0.565787	-2.87731	1.08564	3.29503	-3.48404	0.955218	-1.58163	-1.60393	-1.31243	-2.79719	-2.63685	-2.90864	-2.76803	-2.15609	-1.76037	-2.18361	-1.96645	-2.82556	-1.31199	-2.80355	1.21141	88
PADI4	chr1;chr1;chr1;chr1;chr1;chr1;chr1;chr1;chr1;chr1;chr1;chr1;chr1;chr1;chr1;chr1	17308195;17330969;17333943;17336159;17338038;17339688;17341943;17342299;17346028;17347941;17354533;17355983;17356357;17358838;17359280;17363522	17308314;17331149;17334009;17336226;17338155;17339813;17342121;17342402;17346139;17348048;17354687;17356127;17356459;17358908;17359408;17364000	+;+;+;+;+;+;+;+;+;+;+;+;+;+;+;+	2265	peptidyl arginine deiminase 4	-4.5288	-2.17913	0.0406173	0.273113	-10.3346	-3.36941	0.00270121	0.0310792	-4.2223	-2.07803	0.0915849	0.268785	1.07259	0.1011	0.930122	0.991421	2.44762	1.29138	0.262226	0.999922	-4.55381	-7.52787	-7.52787	-0.471789	1.74919	-3.92803	-5.21457	-2.99414	-1.91335	-3.67928	-1.44759	-3.77437	-4.27491	-3.90148	-3.24999	-3.16877	-7.52787	-3.67134	-2.80582	-3.88467	-3.55102	-1.41414	2
TRIB1	chr8;chr8;chr8;chr8;chr8;chr8	125430321;125432209;125433317;125433317;125436006;125436006	125431262;125432324;125433609;125433609;125438405;125438405	+;+;+;+;+;+	3751	tribbles pseudokinase 1	-3.80318	-1.92721	0.00162128	0.0432342	-5.02132	-2.32807	0.00017414	0.00454039	-3.99223	-1.9972	0.00507996	0.0414691	-1.04971	-0.069989	0.915853	0.988027	1.25777	0.33087	0.614597	0.999922	2.19195	2.25154	0.861888	4.99378	5.579	1.16854	2.39981	2.53717	1.11029	2.37272	1.75876	1.41824	1.43911	1.65416	1.68072	1.56904	1.7144	1.68899	1.05681	0.874658	1.56478	3.11652	407
FPR1	chr19;chr19;chr19;chr19;chr19	51745770;51745773;51750203;51751814;51751814	51747005;51747005;51750253;51751897;51751897	-;-;-;-;-	1371	formyl peptide receptor 1	-4.47248	-2.16107	0.00896493	0.122012	-11.1161	-3.47458	7.08696e-05	0.00243661	-6.04256	-2.59516	0.00850221	0.0586359	-1.35106	-0.434087	0.629543	0.93426	1.83963	0.879417	0.31844	0.999922	-1.29347	1.38951	-2.2908	2.93222	5.75431	0.454112	0.196934	1.13181	1.98323	0.917687	1.46502	1.52509	0.300028	0.616319	-0.446849	0.21706	-0.927671	-0.333451	1.30853	-0.206857	-0.38093	1.68146	13
C2CD4B	chr15;chr15	62163538;62165195	62165024;62165283	-;-	1576	C2 calcium dependent domain containing 4B	-4.46327	-2.1581	0.0397114	0.269583	-16.7147	-4.06304	0.000400588	0.00845514	-1.03166	-0.0449698	0.967986	0.986023	4.32629	2.11313	0.0589032	0.455666	16.2017	4.01807	0.000746645	0.249898	-0.0453914	0.505575	-1.83766	0.00121545	2.7648	-3.01981	0.691995	-4.29519	-7.00463	-1.35631	-2.25379	-3.25112	-3.21805	-2.9927	-3.94122	-2.18033	-3.26372	-4.87654	-3.95937	-2.6714	-1.90968	2.66776	36
ALPL	chr1;chr1;chr1;chr1;chr1;chr1;chr1;chr1;chr1;chr1;chr1;chr1;chr1;chr1;chr1;chr1;chr1;chr1;chr1;chr1;chr1;chr1;chr1;chr1;chr1;chr1;chr1;chr1;chr1;chr1;chr1;chr1;chr1	21509358;21509358;21509358;21553978;21560626;21560626;21560626;21561097;21561097;21563110;21563110;21563110;21564041;21564041;21564041;21568104;21568104;21568104;21570305;21570305;21570305;21573665;21573665;21573665;21575733;21575733;21575733;21576522;21576522;21576522;21577383;21577383;21577383	21509517;21509517;21509517;21554142;21560745;21560745;21560745;21561212;21561212;21563284;21563284;21563284;21564216;21564216;21564216;21568247;21568247;21568247;21570374;21570374;21570374;21573799;21573799;21573799;21575924;21575924;21575924;21576641;21576641;21576641;21578412;21578412;21578412	+;+;+;+;+;+;+;+;+;+;+;+;+;+;+;+;+;+;+;+;+;+;+;+;+;+;+;+;+;+;+;+;+	2603	alkaline phosphatase, liver/bone/kidney	-4.01574	-2.00566	0.000805132	0.028214	-5.00072	-2.32214	0.000125238	0.00368082	-4.75816	-2.2504	0.0014037	0.0173742	-1.18488	-0.244739	0.708018	0.950973	1.05098	0.0717326	0.911999	0.999922	-0.242356	1.29733	0.592048	0.69172	4.50997	0.674219	-0.177024	0.603993	0.591147	-0.101951	0.808091	0.116512	0.252916	0.0801622	-0.380625	0.748415	-0.0339142	-1.00727	-0.134162	-0.0288001	-0.194693	0.638679	52
PGM5-AS1	chr9;chr9;chr9;chr9;chr9;chr9;chr9	68355164;68355164;68355164;68356290;68357603;68357723;68357723	68355605;68355605;68355605;68356346;68357866;68357866;68357866	-;-;-;-;-;-;-	763	PGM5 antisense RNA 1	-4.04287	-2.01538	3.85424e-07	0.000107135	-4.91128	-2.2961	1.02992e-08	2.13807e-06	-6.25538	-2.6451	2.99927e-08	5.46865e-06	-1.54726	-0.629717	0.150006	0.651163	-1.27368	-0.348999	0.421078	0.999922	6.93153	3.74342	7.44903	6.43517	5.18588	5.96224	4.71146	4.98841	3.7539	4.24734	4.17046	3.82884	3.75141	3.85791	4.46169	4.56256	4.00001	3.49771	3.98978	3.66109	3.81446	3.35322	2213
ACSM1	chr16;chr16;chr16;chr16;chr16;chr16;chr16;chr16;chr16;chr16;chr16;chr16;chr16;chr16;chr16;chr16;chr16;chr16;chr16;chr16;chr16;chr16;chr16;chr16;chr16;chr16;chr16;chr16;chr16;chr16;chr16;chr16;chr16;chr16;chr16;chr16;chr16;chr16	20623237;20623237;20623237;20624096;20624096;20624096;20625423;20625423;20627189;20627189;20627256;20636739;20636739;20637371;20637371;20637371;20640461;20640461;20661794;20661794;20661794;20669827;20669827;20669827;20671531;20671531;20671531;20674044;20682256;20682256;20682256;20685193;20685193;20685193;20690997;20690997;20690997;20697636	20623572;20623572;20623572;20624215;20624215;20624215;20625522;20625522;20627316;20627316;20627316;20636840;20636840;20637451;20637451;20637451;20640584;20640584;20661873;20661873;20661873;20669986;20669986;20669990;20671671;20671671;20671671;20674100;20682463;20682463;20682463;20685403;20685403;20685403;20691239;20691256;20691256;20697788	-;-;-;-;-;-;-;-;-;-;-;-;-;-;-;-;-;-;-;-;-;-;-;-;-;-;-;-;-;-;-;-;-;-;-;-;-;-	2265	acyl-CoA synthetase medium chain family member 1	-3.64179	-1.86465	0.000467563	0.0199689	-4.90301	-2.29367	2.38485e-05	0.00109556	-4.72756	-2.2411	0.000375844	0.00692374	-1.29814	-0.376449	0.53773	0.906914	1.03711	0.0525722	0.931455	0.999922	-0.417792	-0.450977	-0.634557	0.664289	0.508439	0.0980622	-2.89437	-2.99414	-0.437712	-5.07669	-1.03789	-2.42778	-1.82191	-1.49854	-2.28766	-4.38893	-2.62759	-2.15435	-2.62003	-3.88467	-1.37731	-1.90798	40
CD300E	chr17;chr17;chr17;chr17	74609883;74613925;74617118;74623582	74612773;74614033;74617465;74623758	-;-;-;-	3525	CD300e molecule	-5.9012	-2.56101	0.00160177	0.0429232	-4.8174	-2.26826	0.00461292	0.0445994	-3.35308	-1.74549	0.0549457	0.195936	1.75993	0.815521	0.339228	0.823024	1.43671	0.522768	0.539967	0.999922	-2.0455	-3.32856	-3.40073	0.195553	2.76738	-2.25118	-2.44865	-2.08942	-2.11188	-2.65229	-0.945469	-2.90065	-1.01829	-1.64561	-2.66912	-1.66134	-2.6313	-1.53999	-1.04866	-2.73483	-2.35105	-0.177724	20
SLC7A5	chr16;chr16;chr16;chr16;chr16;chr16;chr16;chr16;chr16;chr16	87830016;87834414;87836498;87837845;87838714;87839702;87840429;87841050;87851724;87868885	87833025;87834591;87836647;87837941;87838817;87839825;87840473;87841155;87851849;87869499	-;-;-;-;-;-;-;-;-;-	4555	solute carrier family 7 member 5	-3.6657	-1.87409	0.000528531	0.0215085	-4.80132	-2.26343	3.63768e-05	0.00152048	-4.15797	-2.05588	0.00117169	0.0153603	-1.13429	-0.181793	0.757293	0.962206	1.15473	0.207551	0.721909	0.999922	2.47138	3.08179	2.45841	6.01369	5.9272	2.87308	2.94776	2.10508	3.4338	2.98426	2.52867	2.33293	2.58307	3.35572	1.63965	1.6005	2.01673	2.40561	2.57411	2.37437	2.23594	3.09929	600
RARRES1	chr3;chr3;chr3;chr3;chr3;chr3;chr3;chr3;chr3;chr3	158697108;158697908;158704651;158704791;158710738;158710738;158713797;158713797;158732140;158732140	158697827;158697970;158704927;158704927;158710933;158710933;158713859;158713859;158732486;158732486	-;-;-;-;-;-;-;-;-;-	1666	retinoic acid receptor responder 1	-5.83	-2.54349	7.29248e-08	2.71811e-05	-4.78746	-2.25926	1.28283e-06	0.000111907	-4.4901	-2.16675	6.41556e-05	0.00190262	1.29841	0.376749	0.449971	0.873333	1.06623	0.0925158	0.853245	0.999922	3.3306	5.96961	3.26177	2.81134	3.15328	3.12457	1.84993	2.23307	0.904258	1.87241	1.48037	0.811609	2.10884	1.06875	1.94735	2.16812	1.23036	2.39171	1.57221	1.57097	2.32312	2.30639	398
LINC01088	chr4;chr4;chr4;chr4;chr4;chr4	78971748;78973000;79086096;79195836;79306691;79308273	78971876;78973052;79086262;79195932;79306728;79308799	+;+;+;+;+;+	1011	long intergenic non-protein coding RNA 1088	-3.63568	-1.86223	3.42081e-05	0.00342081	-4.76609	-2.25281	7.72935e-07	7.45655e-05	-4.29227	-2.10174	6.50336e-05	0.00191138	-1.1806	-0.239516	0.635903	0.935619	1.11039	0.151064	0.764478	0.999922	1.14936	1.66449	-0.217397	3.13795	1.4839	3.1938	0.445343	0.701693	0.580308	0.203301	0.396089	-0.950564	-0.250074	-0.253581	0.336743	-0.670455	-0.131125	0.261851	0.714987	-0.697134	-0.290457	0.180245	53
CACNA1I	chr22;chr22;chr22;chr22;chr22;chr22;chr22;chr22;chr22;chr22;chr22;chr22;chr22;chr22;chr22;chr22;chr22;chr22;chr22;chr22;chr22;chr22;chr22;chr22;chr22;chr22;chr22;chr22;chr22;chr22;chr22;chr22;chr22;chr22;chr22;chr22;chr22;chr22;chr22;chr22;chr22;chr22;chr22;chr22;chr22;chr22;chr22;chr22;chr22;chr22;chr22;chr22;chr22;chr22;chr22;chr22;chr22;chr22;chr22;chr22;chr22;chr22;chr22;chr22;chr22;chr22;chr…	39570753;39570753;39598151;39598151;39600520;39600520;39619310;39619310;39634565;39634565;39640867;39640867;39642797;39642797;39646569;39646569;39647822;39649501;39649501;39658152;39658152;39658931;39658931;39659433;39659433;39659697;39659697;39660344;39660344;39661108;39661108;39661965;39661965;39662776;39662776;39663718;39663718;39664091;39664091;39664739;39664739;39665498;39665498;39665881;396…	39570988;39570988;39598262;39598262;39600653;39600653;39619407;39619407;39634724;39634724;39641182;39641182;39642889;39642889;39646881;39646881;39647926;39649925;39649925;39658303;39658303;39659116;39659116;39659550;39659550;39659852;39659852;39660437;39660437;39661310;39661310;39662435;39662435;39662876;39662876;39663841;39663841;39664159;39664159;39664923;39664923;39665624;39665624;39666006;396…	+;+;+;+;+;+;+;+;+;+;+;+;+;+;+;+;+;+;+;+;+;+;+;+;+;+;+;+;+;+;+;+;+;+;+;+;+;+;+;+;+;+;+;+;+;+;+;+;+;+;+;+;+;+;+;+;+;+;+;+;+;+;+;+;+;+;+;+;+;+;+;+;+	10003	calcium voltage-gated channel subunit alpha1 I	-3.86683	-1.95115	1.97308e-05	0.00241481	-4.75161	-2.24842	1.12052e-06	0.000102661	-5.62901	-2.49288	5.425e-06	0.000298557	-1.45572	-0.541728	0.348127	0.827084	-1.18465	-0.244465	0.673553	0.999922	-2.87996	-5.29868	-2.67515	-2.61464	-3.45329	-2.68117	-4.63679	-5.13699	-4.33918	-5.43235	-4.73395	-6.44966	-5.49548	-5.6588	-4.29648	-7.37664	-5.54201	-4.86487	-6.09996	-5.08644	-4.92633	-6.4961	32
ICAM1	chr19;chr19;chr19;chr19;chr19;chr19;chr19	10270841;10274765;10283481;10284033;10284403;10284783;10285115	10271226;10275028;10283786;10284320;10284657;10285028;10286615	+;+;+;+;+;+;+	3246	intercellular adhesion molecule 1	-4.14341	-2.05082	0.000512849	0.0211509	-4.63067	-2.21122	0.000195566	0.00498026	-3.13517	-1.64854	0.0144184	0.0834329	1.32159	0.402274	0.523685	0.90307	1.47701	0.562677	0.371364	0.999922	2.61723	2.42455	2.13031	3.76082	6.23677	1.77008	2.76317	1.82546	1.33786	2.64116	1.9622	1.64874	2.16622	2.5029	1.49272	2.02271	1.18898	2.02506	1.89023	2.00076	1.93987	3.52098	473
LDLR	chr19;chr19;chr19;chr19;chr19;chr19;chr19;chr19;chr19;chr19;chr19;chr19;chr19;chr19;chr19;chr19;chr19;chr19;chr19;chr19;chr19;chr19;chr19;chr19;chr19;chr19;chr19;chr19;chr19;chr19;chr19;chr19;chr19;chr19;chr19;chr19;chr19;chr19;chr19;chr19;chr19;chr19;chr19;chr19;chr19;chr19;chr19;chr19;chr19;chr19;chr19;chr19;chr19;chr19;chr19;chr19;chr19;chr19;chr19;chr19;chr19;chr19;chr19;chr19;chr19;chr19;chr…	11089362;11089362;11089362;11089362;11089362;11100223;11100223;11100223;11100223;11100223;11102664;11102664;11102664;11102664;11105220;11105220;11105220;11106565;11106565;11106565;11106565;11107392;11107392;11107392;11107392;11107392;11110652;11110652;11110652;11110652;11110652;11111514;11111514;11111514;11111514;11111514;11113278;11113278;11113278;11113278;11113278;11113535;11113535;11113535;111…	11089615;11089615;11089615;11089615;11089615;11100345;11100345;11100345;11100345;11100345;11102786;11102786;11102786;11102786;11105600;11105600;11105600;11106687;11106687;11106687;11106687;11107514;11107514;11107514;11107514;11107514;11110771;11110771;11110771;11110771;11110771;11111639;11111639;11111639;11111639;11111639;11113449;11113449;11113449;11113449;11113449;11113762;11113762;11113762;111…	+;+;+;+;+;+;+;+;+;+;+;+;+;+;+;+;+;+;+;+;+;+;+;+;+;+;+;+;+;+;+;+;+;+;+;+;+;+;+;+;+;+;+;+;+;+;+;+;+;+;+;+;+;+;+;+;+;+;+;+;+;+;+;+;+;+;+;+;+;+;+;+;+;+;+;+;+;+;+;+;+;+;+;+;+	5283	low density lipoprotein receptor	-4.29644	-2.10314	8.23483e-05	0.00643101	-4.4647	-2.15856	5.49233e-05	0.00204281	-2.66001	-1.41143	0.0190593	0.0993874	1.6152	0.691711	0.222775	0.740818	1.67845	0.747131	0.187628	0.999922	2.78166	3.57578	2.62024	4.86283	6.42122	2.02444	2.50453	2.5121	2.50291	2.6274	2.48184	2.22129	2.41814	3.10102	1.95729	2.16741	2.52827	2.05155	2.47618	2.67453	2.67215	4.14754	863
VNN2	chr6;chr6;chr6;chr6;chr6;chr6;chr6;chr6;chr6;chr6;chr6;chr6;chr6;chr6;chr6;chr6;chr6;chr6;chr6;chr6;chr6;chr6;chr6;chr6;chr6;chr6;chr6;chr6;chr6;chr6;chr6;chr6;chr6;chr6;chr6;chr6;chr6;chr6;chr6;chr6;chr6;chr6;chr6;chr6;chr6;chr6;chr6;chr6;chr6;chr6;chr6;chr6;chr6;chr6;chr6;chr6;chr6	132743870;132743870;132743870;132743870;132743870;132743870;132743870;132743870;132743870;132749695;132749695;132749695;132749695;132749695;132749695;132749695;132749695;132749695;132751145;132751145;132751145;132751145;132751145;132751145;132751145;132752461;132752461;132752461;132752673;132753418;132755843;132755843;132755843;132755843;132755843;132755843;132755843;132755843;132757416;132757416…	132744491;132744491;132744491;132744491;132744491;132744491;132744491;132744491;132744491;132749865;132749865;132749865;132749865;132749865;132749865;132749865;132749865;132749865;132751518;132751518;132751514;132751278;132751518;132751518;132751518;132752749;132752749;132752749;132752749;132753491;132756035;132756035;132756035;132756035;132756035;132756035;132756035;132756035;132757546;132757546…	-;-;-;-;-;-;-;-;-;-;-;-;-;-;-;-;-;-;-;-;-;-;-;-;-;-;-;-;-;-;-;-;-;-;-;-;-;-;-;-;-;-;-;-;-;-;-;-;-;-;-;-;-;-;-;-;-	2269	vanin 2	-4.12678	-2.04502	0.00346095	0.069064	-6.8239	-2.7706	0.000119424	0.0035353	-4.22644	-2.07944	0.0107373	0.0687859	-1.02415	-0.0344261	0.963753	0.998045	1.61457	0.691153	0.357329	0.999922	-0.880329	-0.116959	-1.13896	1.92564	4.37005	-0.0170979	-0.772922	-0.876033	0.665935	-0.00517792	0.648851	0.439639	0.241712	-0.895778	-0.93538	-0.744824	-1.14732	-0.444498	-0.413093	-0.721618	-0.116191	1.03328	29
CD163	chr12;chr12;chr12;chr12;chr12;chr12;chr12;chr12;chr12;chr12;chr12;chr12;chr12;chr12;chr12;chr12;chr12;chr12;chr12;chr12;chr12;chr12;chr12;chr12;chr12;chr12;chr12;chr12;chr12;chr12;chr12;chr12;chr12;chr12	7470816;7470816;7479860;7479860;7481161;7481161;7482643;7482643;7482966;7482966;7483367;7483367;7485096;7485096;7486499;7486499;7486894;7486894;7487359;7487359;7487773;7487773;7495081;7495081;7496813;7496813;7498868;7498868;7501139;7501139;7502478;7502478;7503645;7503645	7471397;7471397;7479913;7479996;7481256;7481256;7482762;7482762;7483004;7483004;7483675;7483675;7485416;7485416;7486813;7486813;7486986;7486986;7487673;7487673;7488087;7488087;7495401;7495401;7497133;7497133;7499188;7499188;7501462;7501462;7502564;7502564;7503818;7503818	-;-;-;-;-;-;-;-;-;-;-;-;-;-;-;-;-;-;-;-;-;-;-;-;-;-;-;-;-;-;-;-;-;-	4190	CD163 molecule	-3.66541	-1.87397	2.06418e-05	0.00248916	-4.37715	-2.12999	1.60741e-06	0.00013247	-4.40364	-2.1387	3.61485e-05	0.00123251	-1.20141	-0.264724	0.581254	0.920804	-1.00605	-0.00870524	0.985436	0.999922	2.59668	5.51696	3.34978	5.40999	5.75315	6.2848	2.84362	2.04446	4.05124	3.46771	3.94043	3.35159	3.07488	3.73943	2.42218	3.15759	3.47591	2.77327	3.14804	2.92188	3.49515	3.01467	602
MEDAG	chr13;chr13;chr13;chr13;chr13	30906175;30917403;30921014;30921561;30924311	30906793;30917512;30921126;30921846;30925572	+;+;+;+;+	2390	mesenteric estrogen dependent adipogenesis	-3.26766	-1.70826	0.00110558	0.034018	-4.35082	-2.12129	6.46157e-05	0.00229372	-3.72456	-1.89707	0.00192592	0.0214137	-1.13983	-0.188814	0.742148	0.960042	1.16814	0.224217	0.693514	0.999922	1.6504	2.55451	0.882444	3.49838	5.65406	2.47153	1.79537	1.73728	1.33027	2.36968	2.629	1.68316	1.65999	1.20011	1.35394	1.98366	1.54947	1.60982	1.78713	1.49502	1.9582	1.93324	178
PLAUR	chr19;chr19;chr19;chr19;chr19;chr19;chr19;chr19;chr19;chr19;chr19;chr19;chr19;chr19;chr19;chr19;chr19;chr19;chr19;chr19;chr19;chr19;chr19;chr19;chr19;chr19	43646095;43648567;43648571;43648571;43652225;43652225;43652225;43655439;43655439;43655439;43656479;43656479;43656479;43656479;43665316;43665316;43665316;43665316;43667581;43667581;43667581;43667581;43670066;43670066;43670066;43670066	43646548;43649143;43649143;43649143;43652371;43652371;43652371;43655573;43655573;43655573;43656640;43656640;43656640;43656640;43665459;43665459;43665459;43665459;43667691;43667691;43667691;43667691;43670346;43670346;43670346;43670346	-;-;-;-;-;-;-;-;-;-;-;-;-;-;-;-;-;-;-;-;-;-;-;-;-;-	2011	plasminogen activator, urokinase receptor	-3.57635	-1.83849	0.00177135	0.0455332	-4.33519	-2.1161	0.000363655	0.00790974	-3.23207	-1.69246	0.0124106	0.0758105	1.10652	0.146026	0.81883	0.97459	1.3413	0.423635	0.504427	0.999922	1.16679	1.45853	0.504108	2.798	5.08269	0.64857	0.994915	1.32676	1.07702	1.71314	1.04468	0.77238	0.829242	0.890019	0.903078	1.36713	0.366781	0.925265	1.5058	0.853287	0.119	2.11865	107
FCGBP	chr19;chr19;chr19;chr19;chr19;chr19;chr19;chr19;chr19;chr19;chr19;chr19;chr19;chr19;chr19;chr19;chr19;chr19;chr19;chr19;chr19;chr19;chr19;chr19;chr19;chr19;chr19;chr19;chr19	39863323;39863621;39866737;39870216;39872078;39873224;39875388;39876658;39877663;39879555;39883305;39885673;39885991;39889479;39891643;39892911;39893922;39895806;39899556;39901925;39902243;39905731;39906179;39913690;39915185;39918072;39924383;39927059;39934564	39863496;39863892;39867120;39870415;39872651;39873795;39875931;39877274;39878236;39879892;39883446;39885872;39886585;39890071;39892186;39893527;39894495;39896143;39899697;39902124;39902837;39906178;39906323;39914257;39915789;39918642;39924732;39928306;39934626	-;-;-;-;-;-;-;-;-;-;-;-;-;-;-;-;-;-;-;-;-;-;-;-;-;-;-;-;-	12787	Fc fragment of IgG binding protein	-4.0546	-2.01956	0.000674945	0.0255048	-4.29797	-2.10366	0.000412629	0.00858434	-2.63727	-1.39905	0.036809	0.151402	1.53742	0.620513	0.328656	0.818278	1.6297	0.70461	0.266836	0.999922	-1.71917	0.231044	-0.767086	-0.495943	1.99666	-2.57143	-3.43573	-3.08368	-1.72512	-1.1755	-1.28721	-1.53728	-0.884924	-1.99132	-2.92536	-2.09972	-2.68684	-1.72788	-2.03104	-2.27301	-0.64876	-0.591327	92
AARD	chr8;chr8	116938225;116942558	116938567;116944000	+;+	1786	alanine and arginine rich domain containing protein	-2.81222	-1.49171	0.0017948	0.0457773	-4.23059	-2.08086	1.91188e-05	0.000924923	-3.54977	-1.82773	0.0010938	0.0147174	-1.26227	-0.336016	0.525015	0.903206	1.19179	0.25313	0.627522	0.999922	3.41369	4.83835	4.67794	4.9982	3.75839	5.39146	2.92954	3.8781	3.67911	1.31857	3.41552	2.56049	2.36935	3.63618	1.53083	0.619367	2.11836	3.26971	1.98926	1.73306	3.85259	2.78164	452
ALDH1L1	chr3;chr3;chr3;chr3;chr3;chr3;chr3;chr3;chr3;chr3;chr3;chr3;chr3;chr3;chr3;chr3;chr3;chr3;chr3;chr3;chr3;chr3;chr3;chr3;chr3;chr3;chr3;chr3;chr3;chr3;chr3;chr3;chr3;chr3;chr3;chr3;chr3;chr3;chr3;chr3;chr3;chr3;chr3;chr3;chr3;chr3;chr3;chr3;chr3;chr3;chr3;chr3;chr3;chr3;chr3;chr3;chr3;chr3;chr3;chr3;chr3;chr3;chr3;chr3;chr3;chr3;chr3;chr3;chr3;chr3;chr3;chr3;chr3;chr3;chr3;chr3;chr3;chr3;chr3;chr3…	126103561;126103561;126103561;126103561;126105726;126105726;126105726;126105726;126107141;126107141;126107141;126107141;126109944;126109944;126109944;126109944;126112782;126112782;126112782;126112782;126114557;126114557;126114557;126118005;126118005;126118005;126118005;126124364;126124364;126124364;126124364;126125616;126125616;126125616;126125616;126130223;126130223;126130223;126130223;126131384…	126103846;126103846;126103846;126103846;126105925;126105925;126105925;126105925;126107246;126107246;126107246;126107246;126110109;126110109;126110109;126110109;126112880;126112880;126112880;126112880;126114656;126114656;126114656;126118098;126118098;126118098;126118098;126124451;126124451;126124451;126124451;126125721;126125721;126125721;126125721;126130293;126130293;126130293;126130293;126131534…	-;-;-;-;-;-;-;-;-;-;-;-;-;-;-;-;-;-;-;-;-;-;-;-;-;-;-;-;-;-;-;-;-;-;-;-;-;-;-;-;-;-;-;-;-;-;-;-;-;-;-;-;-;-;-;-;-;-;-;-;-;-;-;-;-;-;-;-;-;-;-;-;-;-;-;-;-;-;-;-;-;-;-;-;-;-;-;-	3514	aldehyde dehydrogenase 1 family member L1	-4.52857	-2.17906	1.12162e-11	1.41497e-08	-4.12868	-2.04568	1.45029e-10	5.44818e-08	-5.43927	-2.44341	1.18811e-10	6.71895e-08	-1.2011	-0.264355	0.448384	0.873333	-1.31744	-0.397732	0.25525	0.999922	3.70006	2.64459	3.29843	4.48949	3.61993	5.1414	1.90055	1.57707	2.27324	2.0817	1.65382	1.57005	2.04136	2.48013	1.72527	2.04802	2.01284	1.51249	0.819293	1.70278	1.42994	2.15328	1085
AQP9	chr15;chr15;chr15;chr15;chr15;chr15;chr15;chr15;chr15;chr15;chr15;chr15;chr15;chr15;chr15;chr15;chr15	58138169;58138196;58138196;58166673;58166673;58166673;58173068;58173068;58173068;58174918;58174918;58174918;58179128;58179128;58183961;58183961;58183961	58138281;58138676;58138676;58166799;58166799;58166799;58173205;58173205;58173205;58175036;58175036;58175036;58179345;58179345;58185911;58185911;58185908	+;+;+;+;+;+;+;+;+;+;+;+;+;+;+;+;+	3061	aquaporin 9	-3.99274	-1.99738	0.0588999	0.330689	-15.4114	-3.94593	0.000599452	0.0111211	-9.6819	-3.27529	0.0128617	0.0772925	-2.42488	-1.27791	0.284393	0.792754	1.59178	0.670637	0.55521	0.999922	-4.9883	-3.33894	-4.67969	0.337964	4.30865	-3.02384	-3.32886	-0.625367	0.947335	-1.53771	0.485244	-0.0914321	-1.76206	-1.27381	-1.74137	-2.78685	-3.06209	-2.99233	-1.13643	-3.62914	-2.5856	-0.364647	2
NFE2	chr12;chr12;chr12;chr12;chr12;chr12;chr12;chr12;chr12;chr12	54292107;54292107;54292107;54295135;54295135;54295135;54295544;54300147;54300801;54300801	54293381;54293381;54293381;54295304;54295304;54295304;54295779;54300276;54301037;54301037	-;-;-;-;-;-;-;-;-;-	2048	nuclear factor, erythroid 2	-3.97681	-1.99161	0.0165052	0.172411	-10.1798	-3.34763	0.000156133	0.00421841	-4.99584	-2.32073	0.0180222	0.0964121	-1.25624	-0.329118	0.72098	0.953247	2.03765	1.02691	0.265002	0.999922	-3.50337	-2.0458	-4.09991	-0.721598	2.35619	-2.27937	-5.06927	-1.56478	-1.53159	-3.14421	-0.953296	-1.969	-2.64924	-2.81581	-4.31917	-4.24363	-3.25387	-2.97467	-2.47473	-3.04935	-2.63819	-1.355	4
HAS1	chr19;chr19;chr19;chr19;chr19;chr19;chr19;chr19;chr19;chr19	51713112;51713112;51716256;51716256;51716968;51716968;51719206;51719206;51723925;51723925	51714102;51714102;51716388;51716388;51717193;51717193;51719898;51719895;51723992;51723992	-;-;-;-;-;-;-;-;-;-	2111	hyaluronan synthase 1	-3.93358	-1.97584	0.0728671	0.363781	-13.3976	-3.74391	0.00163903	0.0223815	-9.62308	-3.2665	0.0173953	0.0942148	-2.44639	-1.29065	0.301604	0.801483	1.39224	0.477406	0.689855	0.999922	-2.59696	-3.05424	-7.42629	0.573933	3.54384	-3.13788	-2.79279	-1.60849	-5.00323	-1.65483	1.33628	-3.28474	-2.47833	-2.85952	-3.83662	-1.7326	-3.68538	-1.93997	-2.51844	-3.3972	-3.44944	-0.762841	8
CSF3	chr17;chr17;chr17;chr17;chr17;chr17;chr17;chr17;chr17;chr17;chr17;chr17;chr17;chr17;chr17;chr17;chr17;chr17;chr17;chr17;chr17;chr17	40015361;40015361;40015361;40015361;40015361;40015691;40015691;40015691;40015691;40016233;40016233;40016233;40016485;40016485;40016485;40016485;40016485;40016795;40016795;40016795;40016795;40016795	40015514;40015845;40015514;40015514;40015514;40015854;40015854;40015845;40015845;40016340;40016340;40016340;40016631;40016631;40016631;40016631;40016631;40017813;40017813;40017813;40017813;40017813	+;+;+;+;+;+;+;+;+;+;+;+;+;+;+;+;+;+;+;+;+;+	1768	colony stimulating factor 3	-3.8741	-1.95386	0.16692	0.533616	-176.306	-7.46194	4.54241e-05	0.00179507	-4.99683	-2.32101	0.165611	0.385306	-1.2898	-0.367152	0.811925	0.97309	35.2835	5.14092	0.00258483	0.407842	-7.17048	-3.10305	-7.17048	0.195438	3.53609	-2.6314	0.632562	-3.57577	-2.4061	-0.412292	-1.25745	-1.38622	-7.17048	-7.17048	-4.94406	-4.8764	-7.17048	-7.17048	-4.96025	-4.89802	-7.17048	0.747675	0
LTF	chr3;chr3;chr3;chr3;chr3;chr3;chr3;chr3;chr3;chr3;chr3;chr3;chr3;chr3;chr3;chr3;chr3;chr3;chr3;chr3;chr3;chr3;chr3;chr3;chr3;chr3;chr3;chr3;chr3;chr3;chr3;chr3;chr3;chr3;chr3;chr3;chr3;chr3;chr3;chr3;chr3;chr3;chr3;chr3;chr3;chr3;chr3;chr3;chr3;chr3;chr3;chr3;chr3;chr3;chr3;chr3;chr3;chr3;chr3;chr3;chr3;chr3;chr3;chr3;chr3;chr3;chr3;chr3;chr3;chr3;chr3	46436005;46436005;46436005;46436005;46437940;46437940;46437940;46437940;46439296;46439296;46439296;46439296;46441416;46441416;46441416;46441416;46443441;46443441;46443441;46443441;46445281;46445281;46445281;46445281;46446440;46446440;46446440;46446440;46447308;46447308;46447308;46447308;46448863;46448863;46448863;46448869;46449854;46449854;46449854;46449854;46450495;46450495;46450495;46450495;464…	46436229;46436229;46436229;46436229;46438129;46438129;46438129;46438129;46439480;46439480;46439480;46439480;46441483;46441483;46441483;46441483;46443582;46443582;46443582;46443582;46445436;46445436;46445436;46445436;46446493;46446493;46446493;46446493;46447398;46447398;46447398;46447398;46449017;46449017;46449017;46449017;46450028;46450028;46450028;46450028;46450673;46450673;46450673;46450673;464…	-;-;-;-;-;-;-;-;-;-;-;-;-;-;-;-;-;-;-;-;-;-;-;-;-;-;-;-;-;-;-;-;-;-;-;-;-;-;-;-;-;-;-;-;-;-;-;-;-;-;-;-;-;-;-;-;-;-;-;-;-;-;-;-;-;-;-;-;-;-;-	3419	lactotransferrin	-4.92899	-2.30129	0.000513296	0.0211509	-4.02279	-2.0082	0.00210949	0.0266784	-3.31565	-1.72929	0.0207452	0.105169	1.48658	0.572	0.420835	0.862466	1.21327	0.278903	0.69437	0.999922	-1.28718	2.18882	-2.06694	-2.00686	-0.111061	-1.75424	-1.31245	-3.98262	-3.61001	-2.35048	-1.69265	-1.72538	-1.55413	-1.38142	-3.0295	-2.0478	-2.14812	-1.49594	-1.72222	-2.69078	-0.707709	-1.84993	33
ANGPT4	chr20;chr20;chr20;chr20;chr20;chr20;chr20;chr20;chr20;chr20;chr20;chr20;chr20;chr20;chr20;chr20;chr20	869899;869899;874284;878161;878161;879747;879747;881171;881171;885078;885078;888318;888318;890213;890213;915906;915906	873120;873120;874414;878327;878327;879848;879848;881286;881286;885325;885325;888439;888439;890368;890368;916334;916334	-;-;-;-;-;-;-;-;-;-;-;-;-;-;-;-;-	4693	angiopoietin 4	-6.99234	-2.80578	0.000254414	0.0139703	-3.96036	-1.98563	0.00599522	0.0528611	-12.7079	-3.66765	0.000122171	0.00299941	-1.8174	-0.861875	0.36364	0.83455	-3.20877	-1.68202	0.06996	0.977008	-4.14776	-2.66908	-2.43212	-2.4638	-4.69481	-0.727722	-3.94537	-4.98416	-5.29701	-8.57887	-4.98069	-5.35781	-5.32591	-3.79844	-4.0504	-8.57887	-4.83797	-3.09255	-4.32055	-8.57887	-8.57887	-6.25271	6
SLC25A25	chr9;chr9;chr9;chr9;chr9;chr9;chr9;chr9;chr9;chr9;chr9;chr9;chr9;chr9;chr9;chr9;chr9;chr9;chr9;chr9;chr9;chr9;chr9;chr9;chr9;chr9;chr9;chr9;chr9;chr9;chr9;chr9;chr9;chr9;chr9;chr9;chr9;chr9;chr9;chr9;chr9;chr9;chr9;chr9;chr9;chr9;chr9;chr9;chr9;chr9;chr9;chr9;chr9;chr9;chr9;chr9;chr9;chr9;chr9;chr9;chr9;chr9	128068200;128068200;128091464;128091464;128098482;128098482;128101096;128101096;128101096;128101096;128101096;128101096;128101309;128101309;128101309;128101309;128101309;128101309;128102080;128102080;128102370;128102370;128102370;128102370;128102370;128102370;128103681;128103681;128103681;128103681;128103681;128103681;128105729;128105729;128105729;128105729;128105729;128105729;128106150;128106150…	128068580;128068580;128092089;128092089;128098768;128098725;128101222;128101222;128101222;128101222;128101222;128101222;128101396;128101396;128101396;128101396;128101396;128101396;128102115;128102115;128102481;128102481;128102481;128102481;128102481;128102481;128103839;128103839;128103839;128103839;128103839;128103839;128105881;128105881;128105881;128105881;128105881;128105881;128106257;128106257…	+;+;+;+;+;+;+;+;+;+;+;+;+;+;+;+;+;+;+;+;+;+;+;+;+;+;+;+;+;+;+;+;+;+;+;+;+;+;+;+;+;+;+;+;+;+;+;+;+;+;+;+;+;+;+;+;+;+;+;+;+;+	4395	solute carrier family 25 member 25	-3.21041	-1.68276	0.000437093	0.0194851	-3.93631	-1.97684	4.266e-05	0.00171057	-2.40564	-1.26642	0.0197533	0.101712	1.33453	0.416336	0.420905	0.862466	1.63628	0.710422	0.168179	0.999922	2.95218	2.42892	1.84771	4.77393	5.35087	2.27766	2.62976	2.13142	2.00844	2.41108	2.16378	1.8317	1.86736	1.97944	2.08981	1.87429	1.90049	1.82866	1.98309	2.06196	1.59896	3.77757	808
FPR2	chr19;chr19;chr19;chr19	51761200;51763389;51768645;51768645	51761230;51763517;51770526;51770526	+;+;+;+	2042	formyl peptide receptor 2	-3.83347	-1.93865	0.0407694	0.27353	-14.4245	-3.85045	0.000198589	0.00502601	-6.97997	-2.80322	0.0150761	0.0856714	-1.8208	-0.864573	0.417308	0.861064	2.06655	1.04723	0.317474	0.999922	-3.88186	-2.75492	-4.95456	-0.478552	2.7516	-2.62576	-2.53078	-1.87609	-0.242711	-3.52975	-1.14819	-2.11301	-4.12538	-3.06249	-5.15192	-2.76797	-3.63744	-2.97043	-1.78866	-5.10589	-4.31266	-1.35077	3
PPP1R1B	chr17;chr17;chr17;chr17;chr17;chr17;chr17;chr17;chr17;chr17;chr17;chr17;chr17;chr17;chr17;chr17;chr17;chr17;chr17;chr17;chr17	39626924;39628498;39628498;39629170;39629170;39629170;39629540;39629540;39629540;39629972;39629972;39629972;39633883;39633883;39633883;39635607;39635607;39635607;39635816;39635816;39635816	39627473;39628706;39628622;39629230;39629230;39629230;39629562;39629562;39629562;39630047;39630047;39630047;39634086;39634086;39634086;39635726;39635726;39635726;39636625;39636625;39636625	+;+;+;+;+;+;+;+;+;+;+;+;+;+;+;+;+;+;+;+;+	2053	protein phosphatase 1 regulatory inhibitor subunit 1B	-4.1565	-2.05537	1.83396e-12	3.34189e-09	-3.88176	-1.95671	1.3783e-11	9.04166e-09	-3.85422	-1.94644	6.74469e-09	1.60309e-06	1.07843	0.108933	0.734613	0.957779	1.00715	0.0102731	0.974415	0.999922	2.54787	1.52635	2.84987	3.37938	2.4787	3.19554	-0.0658984	0.97102	1.0472	0.686002	1.19306	0.0372874	0.799422	1.09215	1.09745	0.671894	0.707376	0.439701	1.16323	0.0519944	1.08512	0.773992	285
TREM1	chr6;chr6;chr6;chr6;chr6;chr6;chr6;chr6;chr6;chr6;chr6;chr6;chr6;chr6;chr6	41267385;41273605;41273605;41275084;41279539;41280961;41280961;41282395;41282395;41282395;41282395;41286607;41286607;41286607;41286607	41268088;41276230;41276230;41276230;41281153;41281153;41281153;41282751;41282751;41282751;41282751;41286745;41286745;41286745;41286745	-;-;-;-;-;-;-;-;-;-;-;-;-;-;-	5441	triggering receptor expressed on myeloid cells 1	-3.76152	-1.91132	0.0276881	0.225216	-9.88856	-3.30576	0.0003365	0.00743746	-8.19207	-3.03423	0.00464833	0.0389937	-2.17786	-1.12291	0.255485	0.768666	1.20709	0.271532	0.777436	0.999922	-5.29575	-3.19838	-3.81219	-1.46671	1.83286	-3.68902	-2.78049	-3.1236	-1.37304	-2.90734	-2.63507	-2.46878	-4.61699	-2.84899	-3.418	-3.96793	-3.70536	-5.83939	-3.0001	-4.459	-6.56378	-2.59719	3
HK3	chr5;chr5;chr5;chr5;chr5;chr5;chr5;chr5;chr5;chr5;chr5;chr5;chr5;chr5;chr5;chr5;chr5;chr5;chr5	176880869;176881302;176881692;176881944;176883770;176884039;176887002;176887201;176887451;176888332;176888709;176889381;176889645;176890635;176890822;176891037;176891388;176896064;176899267	176881217;176881535;176881847;176882127;176883869;176884134;176887121;176887337;176887746;176888565;176888864;176889564;176889744;176890730;176890941;176891191;176891550;176896185;176899332	-;-;-;-;-;-;-;-;-;-;-;-;-;-;-;-;-;-;-	3068	hexokinase 3	-3.46284	-1.79195	0.000357796	0.0172584	-3.84471	-1.94287	0.000116201	0.00349029	-3.19492	-1.67578	0.0036767	0.0330943	1.08386	0.116176	0.832654	0.975914	1.20338	0.267096	0.626137	0.999922	-0.92903	0.922984	-0.874603	1.23524	2.95751	-0.394934	-0.476542	-0.58005	-0.106177	-0.936754	-0.675216	-0.897468	-0.472224	-1.07961	-1.16616	-0.265682	-0.454513	-1.29124	-0.078217	-1.10838	-0.716412	-0.198845	38
HMOX1	chr22;chr22;chr22;chr22;chr22	35381067;35383106;35386685;35389864;35393468	35381196;35383226;35387176;35389963;35394214	+;+;+;+;+	1590	heme oxygenase 1	-4.03215	-2.01155	3.13874e-05	0.00325793	-3.73317	-1.9004	7.76957e-05	0.00261109	-3.87697	-1.95493	0.000481239	0.00829026	1.04003	0.0566205	0.913733	0.987627	-1.03852	-0.0545257	0.917031	0.999922	1.57139	3.14745	2.6652	3.35083	5.71504	2.32674	2.32278	1.77786	1.58739	1.77506	1.82883	1.53571	1.70847	2.10448	1.5243	2.66372	1.59993	1.68193	2.08262	2.17091	1.75075	1.41834	112
CSTA	chr3;chr3;chr3	122325164;122337547;122341439	122325358;122337648;122341968	+;+;+	827	cystatin A	-3.58599	-1.84237	0.000200957	0.0119843	-3.67516	-1.87781	0.000136884	0.00389062	-3.28323	-1.71512	0.00228852	0.0241104	1.09221	0.127255	0.821925	0.974775	1.11937	0.162692	0.772131	0.999922	-0.270588	0.618836	-0.222442	0.0407555	2.66613	0.356751	-1.04039	-0.405685	-0.742779	-1.06173	-1.32348	-0.660741	-0.149923	-0.661025	-2.48466	-1.06375	-0.987449	-0.823168	-1.0019	-1.49004	-0.25939	-0.454431	16
MIDN	chr19;chr19;chr19;chr19;chr19;chr19;chr19;chr19	1248553;1249890;1251562;1251839;1254167;1254902;1255422;1256995	1248660;1250529;1251649;1251901;1254478;1255061;1255694;1259143	+;+;+;+;+;+;+;+	3793	midnolin	-2.83834	-1.50505	0.000614063	0.0240349	-3.63095	-1.86035	2.80095e-05	0.00124279	-2.6454	-1.40349	0.00541122	0.0433532	1.07293	0.101561	0.832409	0.975914	1.37255	0.456861	0.338153	0.999922	4.0742	4.34023	3.42673	6.00769	6.6824	3.65965	4.23641	3.84074	3.6288	3.83537	3.20453	3.47612	3.3336	3.55519	3.55081	3.73541	3.02769	2.93346	3.48099	3.5385	3.00767	4.72882	1518
PNP	chr14;chr14;chr14;chr14;chr14;chr14	20469379;20472308;20474472;20474773;20475062;20476384	20469535;20472477;20474575;20474948;20475252;20478006	+;+;+;+;+;+	2421	purine nucleoside phosphorylase	-3.55528	-1.82996	0.000245878	0.0137156	-3.55776	-1.83097	0.000242543	0.00580686	-3.16117	-1.66046	0.00381408	0.0339029	1.12467	0.169506	0.753848	0.961822	1.12546	0.170513	0.752329	0.999922	1.42322	2.36179	1.90511	3.37453	5.44217	1.84619	2.43806	1.40346	1.20499	1.48101	1.65955	1.62563	1.49409	1.99791	1.51558	1.66537	1.63164	1.7897	1.7763	1.43558	1.62691	2.41612	154
DUSP5	chr10;chr10;chr10;chr10	110497867;110502721;110506935;110510020	110498500;110502869;110507154;110511544	+;+;+;+	2528	dual specificity phosphatase 5	-3.66383	-1.87335	0.00629712	0.0996842	-7.01776	-2.81101	7.6241e-05	0.00257805	-5.00268	-2.3227	0.00433963	0.0372407	-1.36542	-0.44935	0.550268	0.909727	1.4028	0.488307	0.507723	0.999922	1.52002	1.95237	0.510895	5.21014	6.03425	1.01516	2.89251	2.37003	1.15637	3.249	1.4243	1.91206	1.65688	1.75103	0.841011	1.48093	1.53975	1.04765	1.60954	1.39375	1.35843	2.76291	172
GPX3	chr5;chr5;chr5;chr5;chr5;chr5;chr5;chr5;chr5;chr5;chr5	151020412;151020412;151020828;151025340;151025340;151026900;151026900;151027432;151027432;151027909;151027909	151020741;151020741;151020854;151025493;151025493;151027017;151027017;151027531;151027531;151028993;151028993	+;+;+;+;+;+;+;+;+;+;+	1814	glutathione peroxidase 3	-3.74441	-1.90474	1.91002e-18	3.13244e-14	-3.49258	-1.80429	8.1282e-17	2.22171e-13	-3.49975	-1.80725	6.33572e-13	8.65882e-10	1.06991	0.0974877	0.677975	0.946292	-1.00205	-0.00295558	0.989975	0.999922	8.11272	7.86892	7.18204	8.02446	7.92522	8.4199	6.08731	6.21758	6.01861	5.78932	6.14347	6.08423	6.16414	5.59644	6.64944	5.74643	5.7679	6.66256	5.74899	6.22934	5.81693	6.65699	11932
TNFSF14	chr19;chr19;chr19;chr19;chr19;chr19;chr19;chr19;chr19	6661253;6661253;6667113;6667113;6667413;6667413;6669851;6669959;6670296	6665350;6665350;6667154;6667154;6667449;6667449;6670158;6670158;6670588	-;-;-;-;-;-;-;-;-	4778	TNF superfamily member 14	-3.42647	-1.77672	0.000131033	0.00926266	-3.44315	-1.78373	0.000119062	0.00353268	-2.82003	-1.49571	0.0046433	0.0389913	1.21505	0.281012	0.580943	0.920804	1.22096	0.288018	0.570631	0.999922	-1.72731	0.536367	-1.11294	-1.01771	1.97347	-0.952002	-1.21461	-1.53893	-1.94156	-1.43488	-1.31432	-1.83366	-1.74432	-1.31834	-1.50516	-1.38205	-1.42174	-1.8835	-1.27736	-1.0445	-1.28725	-1.38035	34
PLAU	chr10;chr10;chr10;chr10;chr10;chr10;chr10;chr10;chr10;chr10;chr10;chr10;chr10;chr10;chr10;chr10;chr10;chr10;chr10;chr10;chr10;chr10;chr10;chr10;chr10;chr10;chr10;chr10;chr10;chr10;chr10	73911101;73911101;73911101;73911525;73911525;73911525;73912041;73912215;73912215;73912215;73912924;73912924;73912924;73913290;73913290;73913290;73913539;73913539;73913539;73913980;73913980;73913980;73914776;73914776;73914776;73915251;73915251;73915251;73916389;73916389;73916389	73911218;73911218;73911218;73911612;73911612;73911925;73912068;73912322;73912322;73912322;73913098;73913098;73913098;73913381;73913381;73913381;73913758;73913758;73913758;73914128;73914128;73914128;73914916;73914916;73914916;73915399;73915399;73915399;73917500;73917500;73917500	+;+;+;+;+;+;+;+;+;+;+;+;+;+;+;+;+;+;+;+;+;+;+;+;+;+;+;+;+;+;+	2693	plasminogen activator, urokinase	-3.25475	-1.70255	0.00210395	0.0498581	-3.36848	-1.7521	0.00157385	0.0217745	-2.4941	-1.31852	0.0362015	0.149926	1.30498	0.384029	0.521261	0.901665	1.35058	0.433581	0.468531	0.999922	2.75262	1.86115	2.20807	2.15259	5.68959	0.911033	2.34736	1.91341	0.965841	2.13864	2.0554	1.60392	1.96825	1.95109	1.57184	2.22785	0.956103	2.09624	2.26267	2.16179	1.87458	2.71253	431
SERPINE1	chr7;chr7;chr7;chr7;chr7;chr7;chr7;chr7;chr7	101127089;101128393;101130421;101131875;101133695;101135494;101135715;101137001;101137405	101127244;101128664;101130654;101132069;101133893;101135594;101135801;101137084;101139266	+;+;+;+;+;+;+;+;+	3190	serpin family E member 1	-3.62945	-1.85975	0.0229326	0.206449	-20.1127	-4.33003	1.90091e-06	0.000151456	-4.56445	-2.19044	0.0231895	0.113415	-1.25761	-0.330689	0.711303	0.950973	4.40637	2.13959	0.015435	0.728966	2.48467	2.49305	0.927423	3.9617	6.23508	1.52891	1.99106	0.718312	1.37235	3.97747	1.99764	0.593755	0.881543	-0.213219	-0.8469	-0.349288	-0.298863	-1.08682	0.145858	-0.0123266	-1.04081	3.70489	424
BCL6	chr3;chr3;chr3;chr3;chr3;chr3;chr3;chr3;chr3;chr3;chr3;chr3;chr3;chr3;chr3;chr3;chr3;chr3;chr3;chr3;chr3;chr3;chr3;chr3;chr3;chr3;chr3;chr3	187721377;187721377;187721377;187724941;187724941;187724941;187725499;187725499;187725499;187726731;187726731;187728360;187728360;187728360;187729050;187729050;187729050;187731709;187731709;187731709;187733533;187733533;187733533;187734869;187734869;187734869;187736090;187745410	187722601;187722601;187722601;187725078;187725078;187725078;187725629;187725629;187725629;187726898;187726898;187728544;187728544;187728544;187730021;187730021;187730021;187731930;187731930;187731930;187733703;187733703;187733703;187734907;187734907;187734907;187736497;187745725	-;-;-;-;-;-;-;-;-;-;-;-;-;-;-;-;-;-;-;-;-;-;-;-;-;-;-;-	3975	B-cell CLL/lymphoma 6	-1.95193	-0.964901	0.000409658	0.0188793	-3.33678	-1.73846	4.28336e-10	1.37739e-07	-3.16999	-1.66448	2.2363e-07	2.67703e-05	-1.62403	-0.699578	0.0235993	0.320919	1.05262	0.073978	0.806801	0.999922	4.91525	5.72826	5.09198	6.15203	6.5906	5.68845	4.31723	4.04988	5.65262	4.85547	4.70392	4.93012	4.06692	4.10607	3.84779	3.60486	4.38416	4.27611	3.9987	4.04799	3.64125	4.68574	2850
FAM107A	chr3;chr3;chr3;chr3;chr3;chr3;chr3;chr3;chr3;chr3;chr3;chr3;chr3;chr3;chr3;chr3;chr3;chr3	58564112;58564112;58564112;58564112;58567208;58567208;58567208;58567208;58569691;58569691;58569691;58569691;58570326;58577309;58577309;58586858;58589206;58626971	58566695;58566695;58566695;58566695;58567364;58567364;58567364;58567364;58569865;58569865;58569865;58569865;58570423;58577764;58577764;58587113;58589269;58627610	-;-;-;-;-;-;-;-;-;-;-;-;-;-;-;-;-;-	4430	family with sequence similarity 107 member A	-2.03415	-1.02442	0.00147252	0.0407307	-3.31502	-1.72902	1.37279e-07	1.73182e-05	-3.42844	-1.77755	3.06729e-06	0.000187246	-1.68544	-0.753129	0.0393478	0.392247	-1.03421	-0.0485347	0.892278	0.999922	2.59555	3.95802	2.58834	4.58502	3.9241	4.36388	2.80926	2.32392	3.53991	2.7119	2.76449	2.57363	1.034	2.62671	2.45344	2.18112	2.42844	1.45388	1.69545	1.83137	2.3151	2.38383	636
NWD1	chr19;chr19;chr19;chr19;chr19;chr19;chr19;chr19;chr19;chr19;chr19;chr19;chr19;chr19;chr19;chr19;chr19;chr19;chr19;chr19;chr19;chr19;chr19;chr19;chr19;chr19;chr19;chr19;chr19;chr19;chr19;chr19;chr19;chr19;chr19;chr19;chr19;chr19;chr19;chr19;chr19;chr19;chr19;chr19;chr19;chr19;chr19;chr19;chr19;chr19;chr19;chr19;chr19;chr19;chr19;chr19;chr19;chr19;chr19	16719976;16719976;16721395;16724366;16724366;16731192;16731192;16731192;16736634;16736634;16736634;16738226;16744421;16744421;16744421;16749139;16749139;16749139;16759225;16759225;16759225;16761979;16761979;16761979;16763828;16763828;16763828;16765034;16765034;16765034;16773126;16773126;16773126;16779343;16779343;16779343;16788982;16788982;16788982;16791350;16791350;16791350;16794463;16794463;167…	16720293;16720293;16721617;16724463;16724463;16731278;16731278;16731278;16736750;16736750;16736750;16738292;16744718;16745147;16744718;16750411;16750411;16750411;16759428;16759428;16759428;16762138;16762138;16762138;16763945;16763945;16763945;16765192;16765192;16765192;16773323;16773323;16773323;16779465;16779465;16779465;16789190;16789190;16789190;16791622;16791622;16791622;16794553;16794553;167…	+;+;+;+;+;+;+;+;+;+;+;+;+;+;+;+;+;+;+;+;+;+;+;+;+;+;+;+;+;+;+;+;+;+;+;+;+;+;+;+;+;+;+;+;+;+;+;+;+;+;+;+;+;+;+;+;+;+;+	8470	NACHT and WD repeat domain containing 1	-2.90787	-1.53996	0.00136776	0.039011	-3.28748	-1.71698	0.00037892	0.00813388	-4.71452	-2.23711	0.0001036	0.00267989	-1.6213	-0.697149	0.207185	0.723364	-1.43408	-0.520128	0.344566	0.999922	-1.12492	-1.05535	-0.643004	-0.526244	-3.04552	-1.14309	-1.41356	-3.35416	-2.89741	-3.08314	-3.06481	-2.89822	-2.32711	-2.54467	-3.93386	-3.63211	-4.03044	-1.78751	-2.43115	-5.09749	-2.94736	-4.06801	92
IRF1	chr5;chr5;chr5;chr5;chr5;chr5;chr5;chr5;chr5;chr5;chr5;chr5;chr5;chr5;chr5;chr5;chr5;chr5;chr5;chr5;chr5;chr5;chr5;chr5;chr5;chr5;chr5;chr5;chr5;chr5;chr5;chr5;chr5;chr5;chr5;chr5;chr5	132481609;132481609;132481609;132481609;132484362;132484362;132484362;132485667;132485667;132486251;132486251;132486557;132486557;132486557;132486557;132486795;132486795;132486795;132486795;132486954;132486954;132486954;132486954;132487926;132487926;132487926;132487926;132489113;132489392;132489392;132489392;132489392;132490545;132490545;132490545;132490545;132490545	132484075;132484075;132484075;132484075;132484497;132484497;132484497;132485716;132485716;132486373;132486373;132486686;132486686;132486686;132486686;132486844;132486844;132486844;132486844;132487130;132487130;132487130;132487130;132488025;132488025;132488025;132488025;132489483;132489483;132489483;132489483;132489483;132490773;132490773;132490773;132490773;132490773	-;-;-;-;-;-;-;-;-;-;-;-;-;-;-;-;-;-;-;-;-;-;-;-;-;-;-;-;-;-;-;-;-;-;-;-;-	3833	interferon regulatory factor 1	-3.8584	-1.948	0.000133272	0.00933031	-3.28338	-1.71518	0.000699432	0.0125089	-2.93838	-1.55502	0.00749352	0.0539244	1.31311	0.392984	0.472298	0.879021	1.11741	0.160162	0.770422	0.999922	3.49827	3.4867	2.41392	4.56858	6.31814	2.19732	3.15822	2.90153	2.00957	2.60168	2.15767	2.09807	2.57852	2.80836	2.54775	3.61234	2.62806	2.06006	2.63357	3.2157	2.18133	3.43484	1029
SEMA4A	chr1;chr1;chr1;chr1;chr1;chr1;chr1;chr1;chr1;chr1;chr1;chr1;chr1;chr1;chr1;chr1;chr1;chr1;chr1;chr1;chr1;chr1;chr1;chr1;chr1;chr1;chr1;chr1;chr1;chr1;chr1;chr1;chr1;chr1;chr1;chr1;chr1;chr1;chr1;chr1;chr1;chr1;chr1;chr1;chr1;chr1;chr1;chr1;chr1;chr1;chr1;chr1;chr1;chr1;chr1;chr1;chr1;chr1	156149944;156153531;156153531;156153578;156154550;156154550;156154550;156156414;156156414;156156414;156156414;156158070;156158070;156158070;156158070;156158388;156158388;156158388;156158719;156158719;156158719;156158719;156160443;156160443;156160443;156160443;156160905;156160905;156160905;156160905;156161346;156161346;156161346;156161346;156162944;156162944;156162944;156162944;156172826;156172826…	156150093;156153764;156153755;156153764;156154717;156154717;156154717;156156574;156156574;156156574;156156574;156158132;156158132;156158132;156158132;156158486;156158486;156158486;156158824;156158824;156158824;156158824;156160559;156160559;156160559;156160559;156161029;156161029;156161029;156161029;156161518;156161518;156161518;156161518;156163094;156163094;156163094;156163094;156173006;156173006…	+;+;+;+;+;+;+;+;+;+;+;+;+;+;+;+;+;+;+;+;+;+;+;+;+;+;+;+;+;+;+;+;+;+;+;+;+;+;+;+;+;+;+;+;+;+;+;+;+;+;+;+;+;+;+;+;+;+	3453	semaphorin 4A	-2.89674	-1.53443	0.000708321	0.0263519	-3.27009	-1.70933	0.000173731	0.00453692	-3.05885	-1.61299	0.0021042	0.0228384	-1.05596	-0.0785592	0.874741	0.981208	1.06906	0.0963413	0.846107	0.999922	1.68198	0.787982	1.53869	3.41343	4.11999	0.539373	1.23023	1.24291	1.4908	0.713255	0.984083	0.806767	1.2628	0.263407	0.895891	0.690053	0.583425	1.50767	1.4389	0.943901	0.543907	1.03146	263
SUSD5	chr3;chr3;chr3;chr3;chr3	33150045;33174886;33207808;33213928;33218686	33154033;33175074;33207926;33214105;33219215	-;-;-;-;-	5005	sushi domain containing 5	-3.00389	-1.58683	0.000243034	0.0136032	-3.25346	-1.70197	8.72046e-05	0.00282082	-1.99726	-0.998021	0.0401437	0.160256	1.50401	0.588812	0.208741	0.724218	1.62896	0.703953	0.132351	0.999922	1.35525	0.848101	1.0261	1.80191	3.41526	2.94734	-0.218964	-0.110379	1.5047	-0.000558266	1.34782	0.307395	0.152465	1.18017	0.787346	0.351429	-0.0850299	0.450515	0.369887	0.553975	1.65037	1.8224	304
SERTAD1	chr19;chr19	40422501;40425867	40423546;40426025	-;-	1205	SERTA domain containing 1	-2.76477	-1.46716	0.00122074	0.0363341	-3.23987	-1.69594	0.000203621	0.00510608	-2.88972	-1.53093	0.00349733	0.0320068	-1.04519	-0.0637695	0.898332	0.985449	1.12117	0.165007	0.739727	0.999922	2.89696	3.60093	3.04201	5.4359	5.9072	2.24219	3.44463	3.37765	2.51052	3.07557	2.66612	2.88494	3.12843	2.82785	2.28758	3.23192	2.37175	2.73061	3.02474	2.79835	2.59813	3.34934	213
HIST1H1C	chr6	26055740	26056471	-	732	histone cluster 1 H1 family member c	-2.35167	-1.23369	3.86363e-05	0.00368392	-3.19745	-1.67692	3.3857e-08	5.71466e-06	-2.68241	-1.42353	3.96686e-05	0.00132498	-1.14064	-0.189842	0.572176	0.918	1.19201	0.253393	0.448343	0.999922	5.27234	3.04914	3.56093	4.28454	4.02904	3.28031	2.70935	3.12915	3.33798	2.49468	2.93628	2.5209	2.91228	2.21637	2.326	2.31961	2.23811	2.53167	2.48857	2.48688	2.6742	3.0641	672
AOX1	chr2;chr2;chr2;chr2;chr2;chr2;chr2;chr2;chr2;chr2;chr2;chr2;chr2;chr2;chr2;chr2;chr2;chr2;chr2;chr2;chr2;chr2;chr2;chr2;chr2;chr2;chr2;chr2;chr2;chr2;chr2;chr2;chr2;chr2;chr2	200586008;200593146;200595272;200597397;200599620;200602284;200603267;200604017;200604696;200605536;200608984;200609321;200611384;200612609;200613804;200615971;200620650;200621120;200623861;200627353;200634791;200636911;200638215;200641098;200642610;200650974;200656842;200659165;200659995;200661579;200662855;200666687;200668615;200669575;200670629	200586153;200593203;200595368;200597505;200599746;200602345;200603356;200604097;200604840;200605628;200609135;200609414;200611493;200612793;200613966;200616063;200620819;200621246;200623983;200627449;200634915;200637044;200638302;200641184;200642801;200651201;200656937;200659293;200660069;200661631;200662969;200666752;200668803;200669742;200671494	+;+;+;+;+;+;+;+;+;+;+;+;+;+;+;+;+;+;+;+;+;+;+;+;+;+;+;+;+;+;+;+;+;+;+	4933	aldehyde oxidase 1	-2.86937	-1.52073	4.59528e-06	0.000731676	-3.182	-1.66993	5.41565e-07	5.48251e-05	-2.96761	-1.5693	4.31131e-05	0.00141694	-1.03424	-0.0485674	0.893981	0.985064	1.07224	0.100633	0.781757	0.999922	2.48284	3.22762	2.40091	3.56736	3.41006	4.77915	1.54419	1.22166	2.01068	2.22745	2.81976	1.77831	2.22766	2.10566	1.60933	1.13609	1.88978	2.04296	1.86377	1.74757	2.3432	1.88681	655
ADGRE2	chr19;chr19;chr19;chr19;chr19;chr19;chr19;chr19;chr19;chr19;chr19;chr19;chr19;chr19;chr19;chr19;chr19;chr19;chr19;chr19;chr19;chr19;chr19;chr19;chr19;chr19;chr19;chr19;chr19;chr19;chr19;chr19;chr19;chr19;chr19;chr19;chr19;chr19;chr19;chr19	14732697;14732697;14743420;14743420;14743616;14743616;14746232;14746232;14746896;14746896;14751436;14751436;14752329;14752329;14754954;14755654;14755654;14756238;14756238;14764433;14764433;14765320;14765320;14765524;14765524;14765658;14765658;14766235;14766235;14766978;14766978;14772342;14772342;14773938;14773938;14774256;14774256;14776726;14776726;14778257	14736244;14736244;14743530;14743530;14743784;14743784;14746323;14746323;14746962;14746962;14751671;14751671;14752526;14752526;14755127;14755877;14755877;14756345;14756345;14764610;14764610;14765397;14765397;14765570;14765570;14765804;14765804;14766381;14766381;14767109;14767109;14772497;14772497;14774054;14774054;14774306;14774306;14776927;14776927;14778541	-;-;-;-;-;-;-;-;-;-;-;-;-;-;-;-;-;-;-;-;-;-;-;-;-;-;-;-;-;-;-;-;-;-;-;-;-;-;-;-	6467	adhesion G protein-coupled receptor E2	-3.51159	-1.81212	0.00628852	0.099657	-5.16666	-2.36923	0.000464847	0.00938854	-4.38238	-2.13172	0.00636048	0.0485026	-1.24798	-0.319592	0.661519	0.942911	1.17896	0.237516	0.742253	0.999922	-1.37403	-0.887751	-4.83488	-0.0831503	2.61634	-0.68692	-1.6513	-2.10017	-0.761725	-1.06851	-0.772852	-1.9292	-0.943094	-1.8267	-2.75099	-2.06485	-2.80844	-1.52533	-1.47442	-1.66857	-2.01885	-1.32884	59
CRISPLD2	chr16;chr16;chr16;chr16;chr16;chr16;chr16;chr16;chr16;chr16;chr16;chr16;chr16;chr16;chr16	84819981;84838422;84845786;84849385;84850568;84854729;84866897;84868851;84872442;84872992;84873920;84877438;84880509;84889230;84906588	84820133;84838735;84845904;84849517;84850683;84854829;84867040;84868911;84872508;84873122;84873963;84877510;84880584;84889363;84909510	+;+;+;+;+;+;+;+;+;+;+;+;+;+;+	4589	cysteine rich secretory protein LCCL domain containing 2	-3.85586	-1.94705	0.000466206	0.0199629	-3.15905	-1.65949	0.00261294	0.030561	-4.83271	-2.27283	0.000545897	0.00913542	-1.25334	-0.325779	0.590778	0.922823	-1.5298	-0.613342	0.315709	0.999922	3.89673	6.21419	3.89398	7.253	8.37883	5.75706	4.37433	4.79249	5.14067	4.71804	5.24632	4.23898	4.13548	6.43448	4.70117	4.67256	4.87404	4.23214	4.73779	4.64948	4.44173	3.93169	1624
CCL11	chr17;chr17;chr17	34285668;34287096;34287585	34285884;34287207;34288180	+;+;+	925	C-C motif chemokine ligand 11	-3.43963	-1.78225	0.00207024	0.0493488	-3.11728	-1.64029	0.00438798	0.04304	-3.88893	-1.95937	0.0037648	0.033684	-1.13062	-0.177119	0.779488	0.967416	-1.24754	-0.319087	0.615072	0.999922	3.00361	5.06081	2.10427	3.84748	6.65396	1.98159	2.89545	3.66196	3.57054	2.45102	2.70034	1.99625	2.79071	3.69642	2.85581	2.97957	2.99022	3.30728	2.7552	2.81326	3.49974	1.65812	176
BCL3	chr19;chr19;chr19;chr19;chr19;chr19;chr19;chr19;chr19	44748721;44751227;44756232;44757017;44757327;44757646;44758246;44758724;44759428	44749046;44751380;44756340;44757221;44757415;44757723;44758413;44758841;44760044	+;+;+;+;+;+;+;+;+	1864	B-cell CLL/lymphoma 3	-2.63584	-1.39826	0.00189506	0.047165	-3.11449	-1.63899	0.000298029	0.00680735	-1.89418	-0.921573	0.0695678	0.228182	1.39155	0.476689	0.33072	0.819257	1.64424	0.717422	0.142175	0.999922	3.40832	3.98284	2.9468	4.3418	6.17287	2.93979	3.8979	3.19588	2.36424	3.06902	2.98317	2.43445	2.82495	3.24749	2.70575	3.35589	2.25023	2.32225	3.51992	3.26576	2.71368	4.29234	470
ELL2	chr5;chr5;chr5;chr5;chr5;chr5;chr5;chr5;chr5;chr5;chr5;chr5	95885098;95889086;95891103;95895628;95898240;95900693;95900956;95906523;95913771;95919424;95943002;95961575	95888987;95889130;95891274;95895691;95898810;95900780;95901080;95906782;95913934;95919545;95943049;95962071	-;-;-;-;-;-;-;-;-;-;-;-	6046	elongation factor for RNA polymerase II 2	-2.51152	-1.32856	1.25533e-05	0.00171337	-3.11035	-1.63708	9.43914e-08	1.27935e-05	-3.32171	-1.73193	1.16859e-06	9.34873e-05	-1.32259	-0.403367	0.233412	0.748966	-1.06795	-0.0948491	0.777545	0.999922	3.09224	3.64562	3.49504	5.39777	5.34904	3.76914	3.07036	3.08066	3.18694	3.36044	2.8638	2.96206	2.75466	2.86136	2.45739	2.73201	2.83963	3.02124	2.57154	2.50186	2.91551	2.74613	1225
CYTOR	chr2;chr2;chr2;chr2;chr2;chr2;chr2;chr2;chr2;chr2;chr2;chr2;chr2;chr2;chr2	87455427;87455427;87455427;87455427;87469950;87470150;87472740;87478122;87480223;87480223;87521207;87521207;87521207;87521207;87521207	87455645;87455645;87455645;87455645;87470042;87470304;87472885;87478230;87480423;87480423;87521518;87521518;87521518;87521518;87521518	+;+;+;+;+;+;+;+;+;+;+;+;+;+;+	1235	cytoskeleton regulator RNA	-3.4508	-1.78693	0.00754827	0.111223	-4.93402	-2.30276	0.000722466	0.012755	-2.86215	-1.5171	0.0464019	0.176033	1.20567	0.269835	0.711428	0.950973	1.72389	0.785665	0.279711	0.999922	-0.532386	0.244875	-2.14008	1.29509	3.64947	-0.570801	-0.187805	0.953897	-0.801882	-0.472999	-1.14693	-0.665657	-0.221046	-0.898926	-0.431876	-0.578734	-1.566	-1.06194	-1.43274	0.425022	0.149187	0.407658	20
LYZ	chr12;chr12;chr12;chr12	69348354;69350108;69352220;69353153	69348544;69350272;69352298;69354233	+;+;+;+	1516	lysozyme	-3.71605	-1.89377	0.000242441	0.0136032	-3.10091	-1.63269	0.00141782	0.0201842	-2.44121	-1.2876	0.0270564	0.124852	1.52222	0.606175	0.272803	0.783452	1.27024	0.345098	0.533716	0.999922	3.57149	4.11821	2.23537	5.37714	7.07552	4.32635	3.35007	2.50078	3.95554	2.89927	3.84193	3.14352	3.84571	3.64786	2.92119	3.72816	3.51824	3.91922	4.37238	3.13015	3.85917	4.24462	428
MT2A	chr16;chr16;chr16	56608533;56608992;56609263	56608683;56609057;56609497	+;+;+	452	metallothionein 2A	-1.63417	-0.708556	0.00159921	0.0429232	-3.09899	-1.6318	1.24884e-12	1.13783e-09	-1.83397	-0.874967	0.000642579	0.0101703	-1.12226	-0.166411	0.508282	0.897194	1.68977	0.756829	0.0023562	0.386416	6.10687	5.54828	6.63984	7.03325	6.6715	5.61651	5.90085	5.83785	5.69812	5.38008	5.7743	5.2861	4.73101	5.24536	4.35823	4.66476	4.70672	4.58563	5.65699	4.9604	5.68861	5.57154	740
FCN3	chr1;chr1;chr1;chr1;chr1;chr1;chr1;chr1;chr1;chr1;chr1;chr1;chr1;chr1;chr1	27369110;27369110;27370596;27370596;27370843;27370843;27373136;27373136;27373488;27373965;27373965;27374356;27374356;27374728;27374728	27369477;27369477;27370730;27370730;27370972;27370972;27373263;27373263;27373520;27374009;27374009;27374451;27374451;27374852;27374852	-;-;-;-;-;-;-;-;-;-;-;-;-;-;-	1060	ficolin 3	-3.41601	-1.77231	0.00416813	0.0780335	-3.6071	-1.85084	0.0026962	0.0310735	-3.61573	-1.85429	0.0091296	0.0616407	-1.05847	-0.0819748	0.909213	0.986967	-1.00239	-0.00344554	0.99662	0.999922	-2.25104	-2.75163	-0.199414	-0.139228	-0.881476	1.27255	-2.74194	-1.58927	-2.61591	-1.8875	-1.49565	-1.98539	-1.13232	-2.4205	-2.84276	-1.42186	-1.99838	-4.30434	-2.86166	-2.78922	-0.820009	-3.2578	5
FCGR3A	chr1;chr1;chr1;chr1;chr1;chr1;chr1;chr1;chr1;chr1;chr1;chr1;chr1;chr1;chr1;chr1;chr1;chr1;chr1;chr1;chr1;chr1;chr1;chr1;chr1;chr1;chr1;chr1;chr1;chr1;chr1;chr1;chr1;chr1;chr1;chr1;chr1;chr1	161541761;161541761;161541761;161541761;161541761;161541761;161541761;161544701;161544701;161544701;161544701;161544701;161544701;161548421;161548421;161548421;161548421;161548421;161548421;161548421;161549011;161549011;161549011;161549011;161549011;161549011;161549011;161549697;161549697;161549697;161549697;161549697;161549697;161549697;161550531;161550531;161550531;161550636	161543199;161543199;161543199;161543199;161543199;161543199;161543199;161544958;161544958;161544958;161544958;161544958;161544958;161548678;161548678;161548678;161548675;161548678;161548678;161548675;161549031;161549031;161549031;161549031;161549031;161549031;161549031;161550103;161549780;161550103;161550103;161549798;161549780;161549780;161550623;161550623;161550623;161550737	-;-;-;-;-;-;-;-;-;-;-;-;-;-;-;-;-;-;-;-;-;-;-;-;-;-;-;-;-;-;-;-;-;-;-;-;-;-	2578	Fc fragment of IgG receptor IIIa	-3.50489	-1.80937	5.40065e-05	0.00468628	-3.08995	-1.62759	0.000251391	0.00594922	-4.18026	-2.06359	8.65976e-05	0.00237095	-1.19269	-0.254222	0.607798	0.92647	-1.35286	-0.436007	0.379787	0.999922	-0.284695	3.02981	0.503941	1.82328	3.31372	1.56211	0.11385	0.759515	0.718683	-0.0242151	0.369419	-0.0354463	0.266839	0.668752	-0.50332	1.35122	0.600495	0.174103	-0.0670715	0.0627602	-0.300387	0.56212	50
LINC01730	chr20;chr20;chr20;chr20	3808494;3809897;3811530;3812168	3808602;3810014;3811741;3812434	+;+;+;+	706	long intergenic non-protein coding RNA 1730	-3.02986	-1.59925	0.0018532	0.0467577	-3.07911	-1.62251	0.00139129	0.0199277	-4.89134	-2.29023	0.000225003	0.0046068	-1.61437	-0.690976	0.289614	0.794524	-1.58855	-0.667714	0.3016	0.999922	-0.335981	-0.657362	0.688107	-0.806968	-1.96204	1.4116	-1.76879	-0.748316	-2.02959	-1.99751	-0.744648	-2.0926	-2.05952	-1.83418	-2.25644	-0.388361	-1.71739	-1.43819	-1.89098	-2.73125	-1.86925	-2.14078	13
AQP7P1	chr9;chr9;chr9;chr9	63315243;63326730;63333066;63334212	63317932;63326859;63333116;63334520	-;-;-;-	3180	aquaporin 7 pseudogene 1	-3.59151	-1.84459	0.000427106	0.0191905	-3.07142	-1.61891	0.001632	0.022304	-5.23771	-2.38894	0.000140238	0.00333802	-1.45836	-0.544343	0.383512	0.845556	-1.70531	-0.77003	0.213828	0.999922	-2.50727	-2.01598	-1.48318	-1.0636	-2.33174	0.477222	-2.30005	-4.42267	-2.1664	-3.77902	-3.08062	-2.9173	-2.19808	-2.26344	-2.4075	-3.65829	-3.58334	-2.64387	-4.97213	-3.68416	-3.273	-2.65468	13
TGFBR1	chr9;chr9;chr9;chr9;chr9;chr9;chr9;chr9;chr9;chr9;chr9;chr9;chr9;chr9;chr9;chr9;chr9;chr9;chr9;chr9;chr9;chr9;chr9;chr9;chr9;chr9	99105089;99105089;99105089;99128855;99128855;99128855;99132497;99132509;99137859;99137859;99137859;99142536;99142536;99142536;99144732;99144732;99144732;99146485;99146485;99146485;99147654;99147654;99147654;99149180;99149180;99149180	99105302;99105302;99105302;99129100;99129100;99129100;99132739;99132739;99138089;99138089;99138089;99142703;99142703;99142703;99144888;99144888;99144888;99146609;99146609;99146609;99147784;99147784;99147784;99154191;99154191;99154191	+;+;+;+;+;+;+;+;+;+;+;+;+;+;+;+;+;+;+;+;+;+;+;+;+;+	6527	transforming growth factor beta receptor 1	-2.26202	-1.17761	5.91828e-05	0.00497743	-3.06782	-1.61721	4.95887e-08	7.74528e-06	-2.07939	-1.05616	0.0015932	0.0189149	1.08783	0.121447	0.706705	0.950913	1.47534	0.561049	0.0800096	0.981984	3.92825	5.52854	3.82737	5.78869	5.5185	4.85037	3.67358	3.80134	4.23749	3.83061	3.53997	4.28121	3.2758	3.95114	3.0778	3.18907	3.57607	3.62729	3.67091	3.50174	3.9517	4.72045	2361
RCAN1	chr21;chr21;chr21;chr21;chr21;chr21;chr21;chr21;chr21;chr21;chr21;chr21;chr21;chr21;chr21;chr21;chr21;chr21;chr21;chr21;chr21;chr21;chr21;chr21;chr21;chr21;chr21;chr21;chr21;chr21;chr21	34516443;34516443;34516443;34516443;34516443;34516443;34516443;34521053;34521499;34521499;34521499;34521499;34521499;34521499;34521499;34523537;34523537;34523537;34523537;34523537;34523537;34523537;34523537;34524527;34525088;34525294;34526663;34526663;34613787;34614278;34614760	34518256;34518256;34518256;34518256;34518256;34518256;34518256;34521658;34521658;34521658;34521658;34521658;34521658;34521658;34521658;34523710;34523710;34523710;34523710;34523710;34523710;34523710;34523710;34524637;34525467;34525467;34527010;34527010;34613843;34614446;34615142	-;-;-;-;-;-;-;-;-;-;-;-;-;-;-;-;-;-;-;-;-;-;-;-;-;-;-;-;-;-;-	4042	regulator of calcineurin 1	-3.2553	-1.70279	0.00218257	0.0509889	-4.52917	-2.17925	0.000113478	0.00343365	-3.83211	-1.93814	0.00289545	0.0282701	-1.17719	-0.235345	0.698915	0.949942	1.1819	0.24111	0.688732	0.999922	3.33949	3.06082	2.73788	5.87201	7.18047	3.0766	3.47948	4.16487	3.29178	4.04578	3.11654	3.13741	3.16686	3.10358	3.24964	3.0031	2.98925	3.22168	3.2341	3.25264	3.15224	3.74809	972
IL1R1	chr2;chr2;chr2;chr2;chr2;chr2;chr2;chr2;chr2;chr2;chr2;chr2;chr2;chr2;chr2;chr2;chr2;chr2;chr2;chr2;chr2;chr2;chr2;chr2;chr2;chr2;chr2;chr2;chr2;chr2;chr2;chr2;chr2;chr2;chr2;chr2;chr2;chr2;chr2;chr2;chr2;chr2;chr2;chr2;chr2;chr2;chr2;chr2;chr2;chr2;chr2;chr2;chr2;chr2;chr2;chr2;chr2;chr2;chr2;chr2;chr2;chr2;chr2;chr2;chr2;chr2;chr2;chr2;chr2;chr2;chr2;chr2;chr2;chr2;chr2;chr2;chr2;chr2;chr2;chr2…	102070376;102070376;102104574;102104574;102141779;102142374;102142776;102153941;102153941;102153941;102153941;102153941;102153941;102153941;102153941;102153941;102153941;102157719;102157719;102157719;102157719;102157719;102157719;102157719;102157719;102157719;102164774;102164774;102164774;102164774;102164774;102164774;102164774;102164774;102164774;102164774;102165115;102165115;102165115;102165115…	102070533;102070533;102104872;102104872;102141918;102142455;102143020;102154017;102154017;102154017;102154017;102154017;102154017;102154017;102154017;102154017;102154017;102157785;102157785;102157785;102157785;102157785;102157785;102157785;102157785;102157785;102165008;102165008;102165008;102165008;102165008;102165008;102165008;102165008;102165008;102165008;102165304;102165304;102165304;102165304…	+;+;+;+;+;+;+;+;+;+;+;+;+;+;+;+;+;+;+;+;+;+;+;+;+;+;+;+;+;+;+;+;+;+;+;+;+;+;+;+;+;+;+;+;+;+;+;+;+;+;+;+;+;+;+;+;+;+;+;+;+;+;+;+;+;+;+;+;+;+;+;+;+;+;+;+;+;+;+;+;+;+;+;+;+;+;+;+;+;+;+;+;+;+;+;+;+;+;+;+;+;+;+;+;+;+;+	5899	interleukin 1 receptor type 1	-3.02526	-1.59706	0.000150461	0.0101546	-3.04046	-1.60429	0.000140685	0.00395789	-2.92716	-1.5495	0.00142539	0.0175514	1.03351	0.0475553	0.917594	0.988865	1.03871	0.0547896	0.905092	0.999922	3.4285	3.76445	3.37252	4.22106	6.53704	3.99258	3.08074	2.09721	3.04659	3.4061	3.59225	3.31126	3.30868	3.3752	2.54493	3.0524	3.22935	3.25315	2.96733	2.89365	3.55575	3.30986	1509
PLK3	chr1;chr1;chr1;chr1;chr1;chr1;chr1;chr1;chr1;chr1;chr1;chr1;chr1;chr1;chr1	44800225;44800840;44801036;44801622;44801845;44802760;44802955;44803268;44803600;44803931;44804163;44804339;44804650;44805266;44805487	44800673;44800947;44801152;44801751;44801932;44802855;44803153;44803391;44803691;44804024;44804246;44804501;44804779;44805379;44805995	+;+;+;+;+;+;+;+;+;+;+;+;+;+;+	2497	polo like kinase 3	-3.22491	-1.68926	0.00225784	0.0521528	-4.38677	-2.13316	0.000144881	0.00404089	-2.71022	-1.43841	0.0228827	0.112369	1.18991	0.250848	0.67627	0.946292	1.6186	0.694749	0.244997	0.999922	1.83902	1.08169	0.728755	3.67404	4.40006	0.475172	1.86949	1.34346	0.0782217	1.6433	0.600049	0.416534	0.676903	0.69837	0.844352	0.929629	0.488815	0.482179	0.749226	1.02771	0.285543	2.47243	212
HK2	chr2;chr2;chr2;chr2;chr2;chr2;chr2;chr2;chr2;chr2;chr2;chr2;chr2;chr2;chr2;chr2;chr2;chr2	74832655;74854293;74867636;74872300;74873276;74873844;74874266;74877166;74878688;74880265;74881711;74882120;74885494;74886294;74886490;74887903;74889245;74890797	74834643;74854455;74867784;74872419;74873371;74873943;74874449;74877321;74878921;74880569;74881859;74882239;74885589;74886393;74886673;74888058;74889478;74893354	+;+;+;+;+;+;+;+;+;+;+;+;+;+;+;+;+;+	7093	hexokinase 2	-2.55414	-1.35284	0.00054548	0.02198	-3.0244	-1.59665	5.01318e-05	0.00192094	-2.59585	-1.37621	0.00219952	0.0234844	-1.01633	-0.0233707	0.957243	0.995849	1.16509	0.22044	0.611855	0.999922	0.152057	-0.334918	-2.22941	-0.0660584	0.805947	0.15281	-1.17988	-1.3408	-1.79282	-1.58117	-1.03283	-1.41027	-1.48968	-1.36606	-2.19621	-1.99025	-1.99173	-1.00701	-2.77504	-1.90555	-1.69948	-0.308394	187
STC2	chr5;chr5;chr5;chr5	173314723;173323219;173325868;173328043	173318249;173323430;173326010;173329503	-;-;-;-	5343	stanniocalcin 2	-3.17908	-1.66861	0.00471903	0.0842134	-4.25887	-2.09047	0.000481402	0.00962805	-2.24859	-1.16902	0.0800274	0.247538	1.41381	0.499589	0.433781	0.867694	1.89402	0.92145	0.147471	0.999922	0.686147	0.34459	0.00738564	1.13008	0.593973	4.35005	1.11954	-0.458495	0.280919	0.483658	1.09021	0.213115	-0.383191	0.295849	-0.751541	0.401275	0.234789	0.574512	0.767332	1.21223	-0.221748	1.77552	204
MEFV	chr16;chr16;chr16;chr16;chr16;chr16;chr16;chr16;chr16;chr16;chr16;chr16;chr16;chr16;chr16;chr16;chr16;chr16;chr16	3242028;3242028;3243860;3243860;3244254;3244254;3244473;3244473;3246525;3246525;3247016;3247016;3248909;3248909;3249431;3249431;3254158;3256311;3256311	3243694;3243694;3243892;3244067;3244286;3244286;3244588;3244588;3246547;3246547;3247246;3247246;3249004;3249004;3249780;3249780;3254790;3256627;3256627	-;-;-;-;-;-;-;-;-;-;-;-;-;-;-;-;-;-;-	3674	MEFV, pyrin innate immunity regulator	-3.10945	-1.63666	0.0131932	0.151413	-4.97933	-2.31595	0.000632939	0.011598	-3.57003	-1.83594	0.017007	0.0928167	-1.14812	-0.199275	0.786354	0.968222	1.39476	0.480015	0.511511	0.999922	-3.23211	-1.23561	-4.40836	-0.251385	1.52078	-1.11509	-2.21397	-2.03532	-0.882014	-3.21312	-1.99556	-2.55475	-3.27775	-2.28247	-3.48381	-2.15157	-2.2519	-2.97456	-1.70707	-3.89248	-2.72632	-1.45229	9
MYC	chr8;chr8;chr8;chr8;chr8;chr8	127735434;127735434;127738248;127738251;127740396;127740396	127736623;127736623;127739019;127739019;127742951;127742951	+;+;+;+;+;+	4518	MYC proto-oncogene, bHLH transcription factor	-3.10104	-1.63275	0.0052385	0.0892123	-8.33636	-3.05942	7.11362e-07	6.95333e-05	-4.54955	-2.18572	0.0016561	0.0194139	-1.46711	-0.552973	0.39342	0.849301	1.83235	0.873694	0.165798	0.999922	2.89078	2.85395	2.16912	5.55504	6.48529	2.53223	3.6429	2.045	2.979	3.65012	3.1185	2.66583	1.75508	1.70964	1.61422	2.04933	1.77355	1.08289	1.90203	2.10476	1.47848	3.68367	796
LIF	chr22;chr22;chr22;chr22;chr22	30240447;30240447;30244755;30246677;30246677	30244061;30244061;30244933;30246851;30246851	-;-;-;-;-	3969	LIF, interleukin 6 family cytokine	-3.07236	-1.61935	0.0339754	0.251329	-5.96318	-2.57608	0.00111979	0.0171989	-4.02683	-2.00964	0.0254896	0.119916	-1.31066	-0.390294	0.643864	0.937926	1.48086	0.566439	0.494614	0.999922	-0.424184	-1.02738	-2.28214	-0.122684	3.92447	-0.738543	-0.193068	-0.951527	-0.275653	1.16454	0.323498	-2.34992	-0.456552	-1.40566	-2.62245	-0.138298	-1.28246	-1.11468	-1.37905	-0.534786	-0.299706	0.163991	70
HPSE	chr4;chr4;chr4;chr4;chr4;chr4;chr4;chr4;chr4;chr4;chr4;chr4;chr4;chr4;chr4;chr4;chr4;chr4;chr4;chr4;chr4;chr4;chr4;chr4;chr4;chr4;chr4;chr4;chr4;chr4;chr4;chr4;chr4;chr4;chr4;chr4;chr4;chr4;chr4;chr4;chr4;chr4;chr4;chr4;chr4;chr4;chr4	83292461;83292461;83292461;83292461;83300960;83300960;83300960;83300960;83302150;83302150;83302150;83302150;83306203;83306203;83306203;83308845;83308845;83308845;83309402;83309402;83309402;83309402;83310031;83310031;83310031;83310031;83310722;83310722;83310722;83310722;83313114;83313114;83313114;83319344;83319344;83319344;83319344;83322219;83322219;83322219;83322219;83334556;83334556;83334556;833…	83295503;83295503;83295503;83295503;83301106;83301106;83301106;83301106;83302268;83302268;83302268;83302268;83306317;83306317;83306317;83308951;83308951;83308951;83309495;83309495;83309495;83309495;83310078;83310078;83310078;83310078;83310890;83310890;83310890;83310890;83313287;83313287;83313287;83319469;83319469;83319469;83319469;83322364;83322364;83322364;83322364;83334881;83334813;83334813;833…	-;-;-;-;-;-;-;-;-;-;-;-;-;-;-;-;-;-;-;-;-;-;-;-;-;-;-;-;-;-;-;-;-;-;-;-;-;-;-;-;-;-;-;-;-;-;-	4720	heparanase	-3.05741	-1.61231	0.00319992	0.0655164	-2.89736	-1.53474	0.00481116	0.0459006	-2.69861	-1.43221	0.021675	0.108303	1.13296	0.180097	0.765429	0.964835	1.07365	0.102525	0.864916	0.999922	-1.98717	-1.42838	-2.73527	-0.838615	1.34695	-1.32945	-2.48925	-3.48936	-2.05383	-2.16249	-1.82692	-1.39059	-1.95587	-1.84663	-3.84525	-1.44189	-1.53247	-2.64031	-1.80809	-2.30862	-1.48497	-2.24208	28
CCBE1	chr18;chr18;chr18;chr18;chr18;chr18;chr18;chr18;chr18;chr18;chr18	59430939;59438111;59439543;59439677;59447983;59454851;59466739;59469473;59480186;59696629;59697212	59436141;59438146;59439578;59439816;59448103;59454951;59466891;59469607;59480238;59696709;59697412	-;-;-;-;-;-;-;-;-;-;-	6260	collagen and calcium binding EGF domains 1	-3.67031	-1.8759	0.000769673	0.0274904	-3.01976	-1.59443	0.00385396	0.039625	-3.14251	-1.65192	0.00974598	0.064539	1.16796	0.223985	0.711174	0.950973	-1.04065	-0.0574832	0.924532	0.999922	0.485609	2.27939	-0.294954	-0.632986	0.124851	-0.623734	-1.994	-0.875404	-0.67484	-1.96562	-0.625539	-1.97179	-0.405829	-0.129306	-2.10273	-2.11027	-1.9853	-0.41723	-1.60337	-2.78902	0.265053	-1.58839	208
CA13	chr8;chr8;chr8;chr8;chr8;chr8;chr8	85245487;85250740;85259421;85266608;85267902;85268472;85281230	85245865;85250937;85259539;85266703;85267964;85268627;85284073	+;+;+;+;+;+;+	3855	carbonic anhydrase 13	-3.6037	-1.84948	0.000950717	0.0313024	-3.00267	-1.58625	0.00409383	0.0410832	-3.18255	-1.67018	0.00912731	0.0616407	1.13233	0.179295	0.77062	0.965659	-1.05991	-0.0839367	0.891345	0.999922	-2.32431	-0.723817	-2.55661	0.0664458	1.84074	-1.92739	-1.70586	-1.90088	-2.14924	-2.30502	-1.53486	-1.82896	-1.72728	-1.55457	-1.31655	-1.9897	-1.28587	-1.99971	-2.81839	-1.43781	-1.6975	-1.27862	18
ANKRD37	chr4;chr4;chr4;chr4;chr4	185396686;185397150;185398937;185399570;185400017	185396950;185397302;185399028;185399773;185400245	+;+;+;+;+	943	ankyrin repeat domain 37	-2.2655	-1.17983	0.000390671	0.0182294	-3.00014	-1.58503	2.47754e-06	0.000189868	-2.58961	-1.37273	0.000345713	0.00650404	-1.14306	-0.192904	0.606617	0.926346	1.15853	0.212294	0.569147	0.999922	2.36312	2.97479	1.82207	4.10453	3.1458	1.98929	2.01557	2.25471	1.1555	1.83216	1.41362	1.73012	1.32875	1.18774	1.296	1.16922	1.48725	1.68532	2.21404	1.29658	0.838483	1.63032	115
RRM2	chr2;chr2;chr2;chr2;chr2;chr2;chr2;chr2;chr2;chr2;chr2;chr2;chr2;chr2;chr2;chr2;chr2;chr2;chr2;chr2	10122568;10122736;10122983;10122983;10123387;10123387;10123736;10123736;10124717;10124717;10126875;10126875;10127087;10127087;10128848;10128848;10129041;10129041;10129234;10129234	10122897;10122897;10123057;10123057;10123530;10123530;10123852;10123852;10124850;10124850;10126969;10126969;10127220;10127220;10128952;10128952;10129154;10129154;10131419;10131419	+;+;+;+;+;+;+;+;+;+;+;+;+;+;+;+;+;+;+;+	3434	ribonucleotide reductase regulatory subunit M2	-3.41214	-1.77068	0.000535056	0.0217201	-2.97035	-1.57063	0.00150557	0.0210677	-1.91249	-0.935453	0.0837125	0.254851	1.78414	0.835225	0.146702	0.647099	1.55313	0.635182	0.257259	0.999922	-3.69714	-1.88248	-2.07326	-1.46727	-1.21785	-3.83984	-4.43777	-3.03047	-3.36387	-4.8154	-3.84156	-3.9867	-4.34167	-3.16175	-3.20046	-4.07361	-8.12825	-2.75473	-3.4062	-3.14404	-2.75149	-2.76554	6
VNN1	chr6;chr6;chr6;chr6;chr6;chr6;chr6	132680858;132684335;132692223;132693024;132693990;132711709;132713826	132683322;132684505;132692584;132693315;132694182;132711839;132714055	-;-;-;-;-;-;-	3844	vanin 1	-3.0139	-1.59163	0.0213542	0.198916	-4.9911	-2.31936	0.00109776	0.0169637	-2.97072	-1.57081	0.0485505	0.180879	1.01453	0.0208176	0.97819	0.998276	1.6801	0.748543	0.323005	0.999922	-2.24339	-1.90262	-3.124	-0.773924	2.0578	-1.34414	-4.21366	-2.62233	-1.39855	-1.03421	-2.46946	-0.641403	-1.27976	-3.7242	-3.05076	-2.49236	-2.52008	-2.34413	-1.89125	-1.81324	-1.69337	-1.23044	19
ZCCHC12	chrX;chrX;chrX;chrX;chrX;chrX;chrX	118823743;118823743;118824339;118824589;118824589;118825131;118825131	118824005;118824005;118824390;118824713;118824713;118826973;118826973	+;+;+;+;+;+;+	2283	zinc finger CCHC-type containing 12	-4.22176	-2.07784	3.63584e-06	0.000621122	-2.93939	-1.55552	0.000413225	0.00858434	-5.15123	-2.36492	8.12169e-06	0.000402404	-1.22016	-0.287075	0.55754	0.911048	-1.75248	-0.809402	0.102893	0.999922	1.66709	1.78152	3.64285	4.30475	2.64855	4.48617	0.811897	1.12416	1.31708	1.67825	1.47133	1.85118	2.02331	2.24614	2.70781	0.905689	1.30206	1.72419	1.48233	0.42675	1.86858	-0.0664289	172
CR1	chr1;chr1;chr1;chr1;chr1;chr1;chr1;chr1;chr1;chr1;chr1;chr1;chr1;chr1;chr1;chr1;chr1;chr1;chr1;chr1;chr1;chr1;chr1;chr1;chr1;chr1;chr1;chr1;chr1;chr1;chr1;chr1;chr1;chr1;chr1;chr1;chr1;chr1;chr1;chr1;chr1;chr1;chr1;chr1;chr1;chr1;chr1;chr1;chr1;chr1;chr1;chr1;chr1;chr1;chr1;chr1;chr1;chr1;chr1;chr1;chr1;chr1;chr1;chr1;chr1;chr1;chr1;chr1;chr1;chr1;chr1;chr1;chr1;chr1;chr1;chr1;chr1;chr1;chr1;chr1…	207496128;207496128;207505904;207505904;207506714;207506714;207511569;207511569;207523611;207523611;207526753;207526753;207527021;207527021;207528716;207528716;207532180;207533409;207534197;207539981;207542182;207545308;207545576;207547271;207550735;207550735;207551964;207551964;207552752;207552752;207558538;207558538;207560739;207560739;207563864;207563864;207564132;207564132;207565838;207565838…	207496388;207496388;207506083;207506083;207506813;207506813;207511654;207511654;207524009;207524009;207526929;207526929;207527123;207527123;207528801;207528801;207532398;207533588;207534296;207540066;207542580;207545484;207545678;207547356;207550953;207550953;207552143;207552143;207552851;207552851;207558623;207558623;207561137;207561137;207564040;207564040;207564234;207564234;207565923;207565923…	+;+;+;+;+;+;+;+;+;+;+;+;+;+;+;+;+;+;+;+;+;+;+;+;+;+;+;+;+;+;+;+;+;+;+;+;+;+;+;+;+;+;+;+;+;+;+;+;+;+;+;+;+;+;+;+;+;+;+;+;+;+;+;+;+;+;+;+;+;+;+;+;+;+;+;+;+;+;+;+;+;+;+;+;+;+	9966	complement C3b/C4b receptor 1 (Knops blood group)	-2.99976	-1.58485	0.0057367	0.0940818	-3.15581	-1.65801	0.00391841	0.0400136	-2.33166	-1.22136	0.0607376	0.208825	1.28653	0.36349	0.560187	0.911777	1.35346	0.436654	0.48348	0.999922	-1.75242	-0.628637	-1.97753	-0.27633	2.1254	-0.976767	-2.34518	-2.86042	-1.51259	-1.21601	-0.675622	-0.849881	-0.814271	-1.38357	-2.07782	-1.93856	-1.46692	-1.41544	-1.4976	-2.8081	-0.44093	-0.43851	70
HAS2	chr8;chr8;chr8;chr8	121613031;121617105;121628714;121640853	121615038;121617206;121629340;121641390	-;-;-;-	3275	hyaluronan synthase 2	-4.09748	-2.03474	0.00135809	0.0388758	-2.88121	-1.52668	0.014356	0.0929485	-2.79956	-1.4852	0.038601	0.156002	1.46361	0.549535	0.419335	0.861805	1.02917	0.0414748	0.951653	0.999922	-0.658913	0.365995	-1.2766	1.29949	3.59383	-1.34798	-0.133962	0.222207	-1.39665	-0.193386	-0.875619	-1.52735	0.082742	-0.405152	-0.391788	0.885455	-0.0562422	-0.712673	0.0896051	-0.442174	-0.0224257	0.408941	49
C19orf38	chr19;chr19;chr19;chr19;chr19;chr19;chr19	10848402;10850259;10856265;10858316;10859915;10863170;10869218	10848539;10850567;10856357;10858343;10859958;10863207;10869790	+;+;+;+;+;+;+	1223	chromosome 19 open reading frame 38	-2.98304	-1.57679	0.00253406	0.0559323	-2.80385	-1.48741	0.00407641	0.0409888	-2.89916	-1.53564	0.0100973	0.065948	1.02893	0.0411496	0.944346	0.993145	-1.03399	-0.0482265	0.934517	0.999922	-0.926442	-0.551244	-0.492039	0.766424	2.16228	-0.0887584	-1.60485	-1.32464	-0.787796	-1.27359	-0.339155	-0.967824	-0.0709756	-0.69554	-1.39858	-0.263877	-2.51008	-1.83293	-0.587964	-2.6097	-0.565099	-0.800701	15
ADGRG3	chr16;chr16;chr16;chr16;chr16;chr16;chr16;chr16;chr16;chr16;chr16;chr16;chr16;chr16;chr16;chr16;chr16;chr16;chr16;chr16;chr16;chr16;chr16	57668245;57668245;57673321;57673321;57676200;57678170;57678170;57679177;57679177;57679816;57679816;57680265;57680265;57680505;57680505;57683932;57683932;57684390;57684390;57685643;57685643;57688352;57688352	57668405;57668405;57673468;57673468;57676338;57678316;57678316;57679311;57679311;57679855;57679855;57680365;57680365;57680617;57680617;57684212;57684212;57684483;57684483;57685926;57685926;57689378;57689378	+;+;+;+;+;+;+;+;+;+;+;+;+;+;+;+;+;+;+;+;+;+;+	2670	adhesion G protein-coupled receptor G3	-2.95856	-1.5649	0.00913842	0.12386	-3.81802	-1.93282	0.00146386	0.0207123	-2.34261	-1.22812	0.0711045	0.231326	1.26293	0.336777	0.607889	0.926523	1.62981	0.704706	0.281617	0.999922	-0.364258	0.126484	-2.1498	-0.212723	2.72834	-0.734153	-3.1317	-1.27895	-0.383262	-0.948653	-0.313466	-0.273497	-1.01479	-1.24483	-1.47474	-2.30746	-0.85142	-0.643916	-0.893857	-1.41717	-0.350974	0.267972	49
SERPINA1	chr14;chr14;chr14;chr14;chr14;chr14;chr14;chr14;chr14;chr14;chr14;chr14;chr14;chr14;chr14;chr14;chr14;chr14;chr14;chr14;chr14;chr14;chr14;chr14;chr14;chr14;chr14;chr14;chr14;chr14;chr14;chr14;chr14;chr14;chr14;chr14;chr14;chr14;chr14;chr14;chr14;chr14;chr14;chr14;chr14;chr14;chr14;chr14;chr14;chr14;chr14;chr14;chr14;chr14;chr14;chr14;chr14;chr14;chr14;chr14;chr14;chr14;chr14;chr14;chr14;chr14;chr…	94376747;94376747;94376747;94376747;94376747;94376747;94376747;94376747;94376747;94376747;94376747;94379464;94379464;94379464;94379464;94379464;94379464;94379464;94379464;94379464;94379464;94379464;94380871;94380871;94380871;94380871;94380871;94380871;94380871;94380871;94380871;94380871;94380871;94382592;94382592;94382592;94382592;94382592;94382592;94382592;94382592;94382592;94382592;94382592;943…	94378640;94378640;94378640;94378640;94378640;94378640;94378640;94378640;94378640;94378640;94378640;94379611;94379611;94379611;94379611;94379611;94379611;94379611;94379611;94379611;94379611;94379611;94381141;94381141;94381141;94381141;94381141;94381141;94381141;94381141;94381141;94381141;94381141;94383241;94383241;94383241;94383241;94383241;94383241;94383241;94383241;94383241;94383241;94383241;943…	-;-;-;-;-;-;-;-;-;-;-;-;-;-;-;-;-;-;-;-;-;-;-;-;-;-;-;-;-;-;-;-;-;-;-;-;-;-;-;-;-;-;-;-;-;-;-;-;-;-;-;-;-;-;-;-;-;-;-;-;-;-;-;-;-;-;-;-;-;-;-;-;-;-;-;-;-;-;-;-;-;-;-;-;-;-;-;-;-;-;-;-;-;-;-;-;-;-;-;-;-;-;-;-;-;-;-;-;-;-;-;-;-;-;-;-;-;-;-;-;-;-;-;-;-;-;-;-	7374	serpin family A member 1	-2.95254	-1.56196	0.0154273	0.165257	-5.01467	-2.32616	0.000458052	0.00929524	-5.96382	-2.57624	0.00105794	0.0144585	-2.0199	-1.01428	0.173093	0.685155	-1.18927	-0.250082	0.733317	0.999922	-3.42708	-1.0771	-4.46556	-1.8256	0.79504	-3.72309	-3.88378	-2.57642	-1.96677	-4.68588	-2.32981	-2.40574	-3.64787	-3.12025	-3.9906	-2.99846	-3.45992	-3.85729	-3.8767	-4.08175	-3.85405	-3.20323	16
CHI3L1	chr1;chr1;chr1;chr1;chr1;chr1;chr1;chr1;chr1;chr1	203178931;203179761;203180470;203181162;203182731;203183641;203184576;203185184;203186316;203186599	203179585;203179877;203180652;203181285;203182852;203183791;203184632;203185385;203186345;203186794	-;-;-;-;-;-;-;-;-;-	1837	chitinase 3 like 1	-2.95002	-1.56072	0.0387925	0.267459	-9.29079	-3.2158	8.2635e-05	0.00272679	-3.32227	-1.73217	0.0481956	0.179974	-1.12618	-0.171443	0.838953	0.97718	2.79652	1.48363	0.0830411	0.982094	-0.845653	0.119446	0.739203	-1.68523	0.471026	-2.1225	-4.06537	-2.12793	-2.05962	-7.22571	-0.677477	-0.693211	-4.82884	-3.59932	-4.16231	-3.17107	-4.86865	-1.97456	-0.545254	-4.95325	-1.84895	-4.05109	24
BDKRB2	chr14;chr14;chr14	96204798;96237074;96240403	96204959;96237181;96244329	+;+;+	4197	bradykinin receptor B2	-2.83552	-1.50361	0.00085812	0.0295655	-2.84127	-1.50653	0.00083498	0.014161	-2.64103	-1.4011	0.00680065	0.0505808	1.07364	0.102514	0.835466	0.976135	1.07582	0.105437	0.830772	0.999922	1.89247	2.64381	1.0942	2.83887	4.59815	1.59331	1.50961	1.48848	0.859691	1.66826	1.94799	0.91804	1.247	2.56599	0.233654	1.20742	0.968074	1.3925	1.39123	1.47589	1.61559	1.7078	370
CHRDL2	chr11;chr11;chr11;chr11;chr11;chr11;chr11;chr11;chr11;chr11;chr11;chr11;chr11;chr11;chr11;chr11;chr11;chr11;chr11;chr11;chr11;chr11;chr11;chr11;chr11;chr11;chr11;chr11;chr11;chr11;chr11;chr11;chr11;chr11;chr11;chr11;chr11;chr11;chr11;chr11;chr11;chr11;chr11;chr11;chr11;chr11;chr11;chr11;chr11;chr11;chr11;chr11;chr11;chr11;chr11;chr11;chr11;chr11;chr11;chr11;chr11;chr11;chr11;chr11;chr11;chr11;chr…	74696428;74696428;74696428;74696428;74696428;74696428;74696428;74697205;74697205;74697205;74697205;74697205;74697205;74697205;74701592;74701592;74701592;74701592;74702794;74702794;74702794;74702794;74702794;74702794;74702794;74703305;74703305;74703305;74703305;74703305;74704486;74704486;74704486;74704486;74704486;74704486;74704486;74706487;74706487;74706487;74706487;74706487;74706487;74706487;747…	74696585;74696585;74696585;74696585;74696585;74696585;74696585;74697297;74697297;74697297;74697297;74697297;74697297;74697297;74701646;74701646;74701646;74701646;74702967;74702967;74702967;74702967;74702967;74702967;74702967;74703499;74703499;74703499;74703499;74703499;74704654;74704654;74704654;74704654;74704654;74704654;74704654;74706542;74706542;74706542;74706542;74706542;74706542;74706542;747…	-;-;-;-;-;-;-;-;-;-;-;-;-;-;-;-;-;-;-;-;-;-;-;-;-;-;-;-;-;-;-;-;-;-;-;-;-;-;-;-;-;-;-;-;-;-;-;-;-;-;-;-;-;-;-;-;-;-;-;-;-;-;-;-;-;-;-;-;-;-;-	2770	chordin like 2	-2.92192	-1.54692	0.000726648	0.0266005	-2.8288	-1.50019	0.00103141	0.0163142	-3.11194	-1.63781	0.00202869	0.0222843	-1.06503	-0.0908953	0.856215	0.979246	-1.10009	-0.13762	0.784051	0.999922	4.79807	5.76883	6.4736	5.43117	5.65882	6.14968	3.61236	4.20291	4.12923	4.40663	4.88783	3.99944	4.69925	5.46345	2.22762	3.09305	3.53897	4.57289	4.54283	2.53438	5.14693	2.89181	1831
LPL	chr8;chr8;chr8;chr8;chr8;chr8;chr8;chr8;chr8;chr8	19939071;19948180;19951769;19953310;19954120;19955841;19959260;19960901;19962115;19965310	19939528;19948340;19951948;19953421;19954353;19956083;19959380;19961083;19962219;19967259	+;+;+;+;+;+;+;+;+;+	3747	lipoprotein lipase	-2.82678	-1.49916	1.19986e-07	4.18674e-05	-2.81211	-1.49165	1.35066e-07	1.73053e-05	-3.80732	-1.92877	7.28244e-09	1.68214e-06	-1.34687	-0.429613	0.173217	0.685155	-1.3539	-0.437123	0.165653	0.999922	2.71412	3.44443	3.22579	4.83642	3.4834	3.70439	1.83447	2.23934	2.42287	1.28272	2.68809	2.49065	2.02997	2.39773	2.19259	1.81038	2.31811	2.55532	1.36825	1.67396	2.17217	1.87142	584
APOD	chr3;chr3;chr3;chr3;chr3	195568702;195571277;195573850;195579339;195583878	195569135;195571365;195573971;195579495;195584205	-;-;-;-;-	1130	apolipoprotein D	-1.9119	-0.935008	0.000961408	0.0313971	-2.78001	-1.47509	2.67513e-07	3.00494e-05	-2.82532	-1.49842	5.96998e-06	0.000319569	-1.47776	-0.563409	0.0774493	0.502233	-1.0163	-0.0233247	0.940844	0.999922	8.26985	8.14233	8.06361	7.85366	8.69962	8.39189	6.96251	7.32269	7.52814	7.0631	7.76061	7.16309	7.15536	6.89938	6.22086	6.03124	5.58955	7.73056	6.84766	6.20214	7.36181	6.34498	8288
DCUN1D3	chr16;chr16;chr16	20854925;20862108;20900204	20860369;20862643;20900358	-;-;-	6136	defective in cullin neddylation 1 domain containing 3	-2.14736	-1.10257	0.00200092	0.0483999	-2.77579	-1.4729	4.29724e-05	0.0017189	-2.5592	-1.35569	0.00102517	0.0141626	-1.19179	-0.253125	0.524348	0.90307	1.08463	0.117206	0.766246	0.999922	1.46769	2.08519	1.70836	3.673	4.2154	1.99453	1.73523	1.96047	1.75299	2.03408	1.67901	1.74006	1.62022	1.54365	1.35801	1.11452	1.53855	1.48567	1.17072	1.08733	1.59344	2.16439	403
C15orf62	chr15	40769961	40772449	+	2489	chromosome 15 open reading frame 62	-2.80318	-1.48707	0.00160842	0.0429884	-2.76593	-1.46776	0.00161017	0.0220793	-2.03042	-1.02178	0.0466973	0.176603	1.38059	0.465285	0.389672	0.847447	1.36224	0.445982	0.404369	0.999922	-1.34451	-1.34511	-2.18309	-1.06938	-3.08253	-1.29623	-3.28188	-3.52462	-5.24087	-3.81534	-1.7509	-2.96492	-3.87735	-2.25063	-3.13546	-3.99567	-3.22988	-2.5465	-2.59151	-2.23277	-2.05151	-4.4893	23
ADAMTSL4-AS1	chr1;chr1;chr1;chr1	150560895;150563102;150573659;150574124	150561222;150563217;150573821;150574552	-;-;-;-	1036	ADAMTSL4 antisense RNA 1	-2.85211	-1.51203	0.0067752	0.103844	-3.53005	-1.81969	0.00124616	0.0185431	-3.64115	-1.8644	0.00440286	0.0375766	-1.27665	-0.352368	0.574117	0.918318	-1.03147	-0.0447063	0.942848	0.999922	0.148674	-0.928349	0.596186	3.34411	3.07668	0.711237	0.920811	0.83518	0.133929	-0.13322	0.456204	0.196569	0.950503	0.179251	0.139666	-0.0244768	-0.247701	-0.619551	-0.271707	0.197347	-1.30444	0.936786	27
NABP1	chr2;chr2;chr2;chr2;chr2;chr2;chr2;chr2;chr2;chr2;chr2;chr2;chr2;chr2;chr2;chr2;chr2;chr2;chr2;chr2;chr2;chr2;chr2;chr2;chr2;chr2	191678072;191678072;191678135;191678136;191678990;191678990;191678990;191678990;191681946;191681946;191681946;191681946;191682492;191682492;191683729;191683729;191683729;191683729;191684230;191684230;191684230;191684230;191685599;191685599;191685599;191685599	191678241;191678241;191678705;191678705;191679128;191679128;191679128;191679128;191682017;191682017;191682017;191682017;191682595;191682595;191683804;191683804;191683804;191683804;191684296;191684296;191684296;191684296;191688522;191688522;191688522;191688522	+;+;+;+;+;+;+;+;+;+;+;+;+;+;+;+;+;+;+;+;+;+;+;+;+;+	4016	nucleic acid binding protein 1	-3.54416	-1.82545	0.000192342	0.0118518	-2.74402	-1.45629	0.00259331	0.030444	-3.38451	-1.75895	0.00186455	0.0209874	1.04717	0.0665001	0.900679	0.985451	-1.23341	-0.302657	0.572662	0.999922	0.415545	1.13439	0.0981723	1.5557	4.00646	0.605561	0.0317288	-0.124353	-0.223627	0.26881	0.697353	0.551781	0.297151	0.55717	0.374372	0.447109	0.658245	1.14939	0.209107	0.172652	0.607773	0.194185	127
HSD17B7	chr1;chr1;chr1;chr1;chr1;chr1;chr1;chr1;chr1;chr1;chr1;chr1;chr1;chr1;chr1;chr1;chr1	162790702;162790702;162790702;162792659;162792659;162792659;162796585;162796585;162796585;162797802;162797802;162797828;162799743;162803431;162804267;162805394;162812298	162790835;162790835;162790835;162792862;162792862;162792862;162796677;162796677;162796677;162798143;162797916;162798143;162799937;162803535;162804323;162805492;162812818	+;+;+;+;+;+;+;+;+;+;+;+;+;+;+;+;+	1750	hydroxysteroid 17-beta dehydrogenase 7	-2.50323	-1.32379	0.000464361	0.0199629	-2.7296	-1.44869	0.000132701	0.0038315	-2.83598	-1.50384	0.000593086	0.00963031	-1.13293	-0.180053	0.66889	0.944994	-1.03897	-0.0551559	0.89543	0.999922	2.02532	2.20023	2.22062	1.99982	4.61626	1.6451	1.50948	1.50774	1.76701	1.45077	1.42344	1.78726	1.51078	1.63751	1.57278	1.22312	1.41543	1.34308	1.46182	1.17897	1.56278	1.37703	169
LOC101928101	chr1;chr1	154402323;154406439	154403957;154406564	-;-	1761	uncharacterized LOC101928101	-2.28312	-1.19101	0.000548339	0.0219872	-2.72321	-1.44531	3.11133e-05	0.00136069	-2.38209	-1.25223	0.00129684	0.0164233	-1.04335	-0.0612177	0.881489	0.982004	1.14321	0.193085	0.640035	0.999922	-0.726495	-1.5709	-0.564142	0.489077	-0.629276	-0.797056	-2.31719	-1.6625	-1.55024	-2.36713	-1.00759	-1.75118	-1.86465	-1.62875	-2.63629	-2.15419	-2.07788	-1.57382	-1.68806	-2.3667	-1.44753	-1.66773	25
AKR1C1	chr10;chr10;chr10;chr10;chr10;chr10;chr10;chr10;chr10	4963262;4965914;4966927;4968309;4968822;4972201;4972584;4975851;4977700	4963528;4966081;4967043;4968386;4968944;4972310;4972749;4975933;4977966	+;+;+;+;+;+;+;+;+	1379	aldo-keto reductase family 1 member C1	-2.0067	-1.00482	0.00011463	0.00831832	-2.67857	-1.42146	6.54061e-08	9.75145e-06	-1.89605	-0.923	0.00185053	0.0208536	1.05836	0.0818244	0.776664	0.967285	1.41271	0.498464	0.0820014	0.981984	4.82568	5.72825	5.23941	4.30662	5.75686	5.39076	3.99821	4.36951	4.56419	4.13322	4.50582	4.04709	3.74559	4.46356	3.17233	3.28372	3.68813	4.36404	3.6442	4.24553	4.96694	4.31289	929
F2RL3	chr19;chr19	16888860;16889573	16889298;16892600	+;+	3467	F2R like thrombin or trypsin receptor 3	3.96165	1.9861	0.0001036	0.0076501	-2.63763	-1.39924	0.00900629	0.0686991	1.12078	0.164507	0.770707	0.887343	-3.53472	-1.8216	0.00195437	0.112069	2.95621	1.56375	0.00692981	0.55202	-1.44353	-1.62395	-2.97508	-2.12502	-2.90535	-0.956013	1.34103	-1.95165	-0.76011	-0.616809	0.177619	0.632895	-3.66094	-4.51566	-3.40015	-2.68431	-3.05518	-2.65573	-1.36299	-2.09471	-3.61111	-0.805878	30
SRPX2	chrX;chrX;chrX;chrX;chrX;chrX;chrX;chrX;chrX;chrX;chrX	100644166;100646193;100650785;100662176;100664774;100665243;100665536;100666754;100667274;100669248;100670807	100644515;100646404;100650865;100662367;100664950;100665369;100665657;100666933;100667407;100669369;100671299	+;+;+;+;+;+;+;+;+;+;+	2190	sushi repeat containing protein, X-linked 2	-1.91254	-0.93549	0.000284555	0.0150539	-2.62813	-1.39404	9.52626e-08	1.28058e-05	-1.54328	-0.626004	0.0301726	0.13313	1.23927	0.309486	0.279364	0.789791	1.70295	0.768034	0.00726282	0.562142	1.79257	1.90246	1.40489	1.7104	2.73107	2.52133	1.06837	0.245537	1.18875	1.60207	1.4678	0.957318	0.374933	0.837165	1.18522	0.949434	0.0956414	0.429803	1.67683	1.0018	1.46111	1.6161	180
NLRC4	chr2;chr2;chr2;chr2;chr2;chr2;chr2;chr2;chr2;chr2;chr2;chr2;chr2;chr2;chr2;chr2;chr2;chr2;chr2;chr2;chr2;chr2;chr2;chr2;chr2;chr2;chr2;chr2;chr2;chr2;chr2;chr2;chr2;chr2;chr2	32224449;32224449;32224449;32224449;32235401;32235401;32235401;32235401;32236247;32236247;32236247;32236247;32238132;32238132;32238132;32238132;32241033;32241033;32241033;32241033;32249607;32249607;32249607;32252419;32252419;32252419;32252419;32256775;32256775;32256775;32256775;32264738;32265587;32265587;32265595	32224765;32224765;32224765;32224765;32235568;32235568;32235568;32235568;32236339;32236339;32236339;32236339;32238302;32238302;32238302;32238302;32241125;32241125;32241125;32241125;32251601;32251601;32251601;32252679;32252679;32252679;32252679;32256893;32256893;32256893;32256893;32264880;32265743;32265743;32265620	-;-;-;-;-;-;-;-;-;-;-;-;-;-;-;-;-;-;-;-;-;-;-;-;-;-;-;-;-;-;-;-;-;-;-	3517	NLR family CARD domain containing 4	-2.81235	-1.49178	0.0123726	0.147488	-3.33039	-1.73569	0.00383829	0.03959	-2.39098	-1.2576	0.0630259	0.213868	1.17624	0.234176	0.722	0.953716	1.3929	0.478088	0.466426	0.999922	-4.66622	-1.31345	-2.42423	-0.757497	1.48822	-1.67093	-2.55856	-2.34491	-1.62939	-2.07462	-2.00554	-1.44765	-3.02796	-1.76644	-2.17277	-1.72147	-2.18889	-2.78918	-1.7023	-1.74837	-1.40911	-2.13513	3
RBPMS-AS1	chr8;chr8;chr8	30382119;30383544;30385144	30382615;30383697;30385401	-;-;-	909	RBPMS antisense RNA 1	-2.00548	-1.00394	8.20864e-07	0.00020711	-2.61043	-1.38428	2.28976e-11	1.21653e-08	-3.0807	-1.62326	1.99436e-11	1.4867e-08	-1.53614	-0.619312	0.0131761	0.256631	-1.18015	-0.238972	0.343797	0.999922	2.39086	1.75107	2.09003	2.51907	1.96946	2.26899	1.45803	0.969772	1.17123	1.00327	1.51788	0.812022	0.847439	0.529804	0.809325	0.46897	1.2337	0.838953	0.747369	0.442029	0.211946	0.80576	113
MAP1LC3C	chr1;chr1;chr1;chr1	241995490;241998514;241998776;241998951	241996385;241998620;241998831;241999083	-;-;-;-	1192	microtubule associated protein 1 light chain 3 gamma	-3.53333	-1.82103	0.000195371	0.0119111	-2.58074	-1.36779	0.00423916	0.042034	-4.48936	-2.16651	0.000171109	0.00382313	-1.27057	-0.34548	0.534412	0.905665	-1.73956	-0.798723	0.151096	0.999922	0.828173	0.0353849	-0.00113086	2.03205	2.59862	1.17817	0.101816	-1.75859	-0.455889	-0.611677	-0.521458	0.169365	-0.24304	1.2782	-0.245005	0.0219177	-0.450061	-1.22822	-0.0271205	-1.17059	-2.07081	-0.406706	50
SLC7A8	chr14;chr14;chr14;chr14;chr14;chr14;chr14;chr14;chr14;chr14;chr14;chr14;chr14;chr14;chr14;chr14;chr14;chr14;chr14;chr14;chr14;chr14;chr14;chr14;chr14;chr14;chr14;chr14;chr14;chr14;chr14;chr14;chr14;chr14;chr14;chr14;chr14;chr14;chr14;chr14;chr14;chr14;chr14;chr14	23125295;23125295;23125295;23125295;23125295;23128019;23128019;23128019;23128019;23128019;23129650;23129650;23129650;23129650;23129650;23131461;23131461;23131461;23131461;23131461;23137921;23137921;23137921;23137921;23139424;23139424;23139424;23139424;23140471;23140471;23140471;23140471;23143079;23143079;23143079;23143079;23143079;23154259;23154259;23155166;23155166;23165285;23166336;23182764	23127343;23127343;23127343;23127343;23127343;23128196;23128196;23128196;23128196;23128364;23129799;23129799;23129799;23129799;23129799;23131557;23131557;23131557;23131557;23131557;23138024;23138024;23138024;23138024;23139547;23139547;23139547;23139547;23140624;23140624;23140624;23140624;23143204;23143204;23143204;23143204;23143204;23154450;23154450;23155458;23155458;23165436;23166540;23183660	-;-;-;-;-;-;-;-;-;-;-;-;-;-;-;-;-;-;-;-;-;-;-;-;-;-;-;-;-;-;-;-;-;-;-;-;-;-;-;-;-;-;-;-	4889	solute carrier family 7 member 8	-1.89828	-0.924694	0.000942555	0.0311651	-2.56722	-1.36021	1.45571e-06	0.000123698	-2.4461	-1.29048	6.73561e-05	0.00196555	-1.28859	-0.365789	0.243994	0.759282	1.04952	0.0697241	0.82251	0.999922	2.43736	3.47042	2.34703	3.36185	3.38532	3.72169	1.98522	2.16836	3.29032	1.5946	2.15868	1.81713	1.98748	2.17732	1.59163	1.56205	1.30821	2.22995	2.41157	1.45106	1.83401	1.81136	629
PNMT	chr17;chr17;chr17;chr17;chr17;chr17	39667981;39668453;39669629;39669629;39669951;39669951	39668070;39668677;39669836;39669836;39670475;39670475	+;+;+;+;+;+	1048	phenylethanolamine N-methyltransferase	-2.69387	-1.42968	0.00546716	0.0915846	-5.04665	-2.33532	1.35294e-05	0.000699943	-4.44089	-2.15085	0.000486133	0.00834826	-1.64852	-0.721167	0.230681	0.746335	1.13641	0.184478	0.760036	0.999922	0.234089	1.37658	-0.361006	1.17106	0.119481	2.0637	-2.03395	-0.747364	0.528453	-2.17763	0.0132815	-0.0194437	-1.1159	-0.879997	-1.17579	-3.27705	-0.758385	-1.79544	-0.0796336	-1.83171	-1.17328	-2.71068	29
CH25H	chr10	89205937	89207314	-	1378	cholesterol 25-hydroxylase	-2.68535	-1.42511	0.0788091	0.379915	-6.97609	-2.80242	0.00104073	0.0163801	-2.45778	-1.29736	0.16209	0.38106	1.09259	0.127753	0.885907	0.982846	2.83837	1.50506	0.0902301	0.988968	0.530248	-1.3399	-1.07246	2.0233	3.47029	-0.810076	1.84008	-1.49679	-3.52908	0.567051	-0.206711	-1.5456	-0.88654	-1.67964	-0.330133	-1.48742	-1.27626	-2.40303	-1.33424	-0.396598	-1.71599	1.78305	47
TEAD4	chr12;chr12;chr12;chr12;chr12;chr12;chr12;chr12;chr12;chr12;chr12;chr12;chr12;chr12;chr12;chr12;chr12;chr12;chr12;chr12;chr12;chr12;chr12;chr12;chr12;chr12;chr12;chr12;chr12;chr12;chr12;chr12;chr12;chr12;chr12;chr12	2959312;2959312;2959582;2959948;2959948;2994738;2994738;3011004;3011004;3011004;3012170;3012170;3012170;3017398;3017398;3018545;3018545;3018545;3019115;3019115;3019115;3020634;3020634;3020634;3021844;3021844;3021844;3037968;3037968;3037968;3040107;3040107;3040107;3040365;3040365;3040365	2959481;2959481;2960040;2960040;2960040;2994992;2994992;3011068;3011068;3011068;3012232;3012232;3012232;3017526;3017526;3018588;3018588;3018588;3019170;3019170;3019170;3020773;3020773;3020773;3022017;3022017;3022017;3038108;3038108;3038108;3040259;3040259;3040259;3040676;3040676;3040676	+;+;+;+;+;+;+;+;+;+;+;+;+;+;+;+;+;+;+;+;+;+;+;+;+;+;+;+;+;+;+;+;+;+;+;+	2161	TEA domain transcription factor 4	-2.82746	-1.49951	1.21991e-05	0.00169547	-2.53174	-1.34013	8.18025e-05	0.00271022	-2.63919	-1.40009	0.000357362	0.00665993	1.07134	0.0994106	0.793196	0.968786	-1.04244	-0.0599676	0.874282	0.999922	1.228	2.54795	1.65746	1.69548	3.34229	2.11902	1.19096	0.991413	0.503956	0.261216	1.06211	0.384989	0.163924	1.75659	0.380043	1.40296	0.655027	0.54682	0.613727	1.38786	0.4056	0.907155	120
GDF15	chr19;chr19	18385960;18388286	18386466;18389177	+;+	1399	growth differentiation factor 15	-2.66522	-1.41425	0.0383243	0.265534	-7.30166	-2.86822	0.00011853	0.00352795	-2.40561	-1.2664	0.100509	0.284783	1.10792	0.147851	0.848993	0.978256	3.03526	1.60182	0.0495807	0.959362	-0.0419963	-0.745215	-2.62618	-2.56844	-0.227628	-3.23292	-1.11542	-3.23804	-6.83275	-1.82017	-3.23458	-3.07925	-4.43588	-2.5169	-6.83275	-4.53868	-6.83275	-2.97622	-2.87764	-3.18955	-2.08837	-1.61816	32
ADAMTS9	chr3;chr3;chr3;chr3;chr3;chr3;chr3;chr3;chr3;chr3;chr3;chr3;chr3;chr3;chr3;chr3;chr3;chr3;chr3;chr3;chr3;chr3;chr3;chr3;chr3;chr3;chr3;chr3;chr3;chr3;chr3;chr3;chr3;chr3;chr3;chr3;chr3;chr3;chr3;chr3;chr3;chr3;chr3;chr3;chr3;chr3;chr3;chr3;chr3;chr3;chr3;chr3;chr3;chr3;chr3;chr3;chr3;chr3;chr3;chr3;chr3;chr3;chr3;chr3;chr3;chr3;chr3;chr3;chr3;chr3;chr3;chr3;chr3;chr3;chr3;chr3;chr3;chr3;chr3	64515655;64515655;64522166;64522166;64533166;64533166;64539203;64539203;64541095;64541095;64541320;64541320;64541526;64541526;64541838;64541838;64546758;64546758;64550892;64550892;64561578;64561578;64568368;64568368;64594258;64594258;64596830;64596830;64601944;64601944;64603922;64603922;64604227;64604227;64606960;64606960;64613345;64613345;64615321;64615321;64615960;64615960;64621114;64621114;646…	64517121;64517121;64522260;64522260;64533270;64533270;64539294;64539294;64541228;64541228;64541414;64541414;64541620;64541620;64541970;64541970;64546952;64546952;64551062;64551062;64561751;64561751;64568535;64568535;64594434;64594434;64596991;64596991;64602213;64602213;64604089;64604089;64604331;64604331;64607079;64607079;64613509;64613509;64615485;64615485;64616170;64616170;64621240;64621240;646…	-;-;-;-;-;-;-;-;-;-;-;-;-;-;-;-;-;-;-;-;-;-;-;-;-;-;-;-;-;-;-;-;-;-;-;-;-;-;-;-;-;-;-;-;-;-;-;-;-;-;-;-;-;-;-;-;-;-;-;-;-;-;-;-;-;-;-;-;-;-;-;-;-;-;-;-;-;-;-	7312	ADAM metallopeptidase with thrombospondin type 1 motif 9	-2.66191	-1.41246	0.00787342	0.113167	-3.33083	-1.73588	0.00121239	0.0181747	-2.00075	-1.00054	0.0962265	0.277154	1.33046	0.411922	0.476634	0.880667	1.66479	0.735344	0.202224	0.999922	0.46167	2.06216	1.15188	2.18344	4.80592	1.22769	1.82655	0.852693	1.97072	1.29534	1.3401	0.811698	0.541463	1.61466	1.21276	1.15695	1.18816	0.541995	0.908419	1.29768	1.6615	2.74557	239
MEG8	chr14;chr14;chr14;chr14;chr14;chr14;chr14;chr14;chr14;chr14;chr14;chr14;chr14;chr14;chr14;chr14;chr14;chr14;chr14;chr14;chr14;chr14;chr14;chr14;chr14;chr14;chr14;chr14;chr14;chr14;chr14;chr14;chr14;chr14;chr14;chr14;chr14;chr14;chr14;chr14;chr14;chr14;chr14;chr14;chr14;chr14;chr14;chr14;chr14;chr14;chr14	100889649;100894699;100894872;100897593;100898957;100906098;100906936;100910233;100913432;100935772;100937403;100938880;100940365;100942762;100944809;100947034;100948978;100949515;100950402;100951432;100953964;100954922;100955885;100958262;100960061;100961027;100963965;100964353;100966645;100967639;100968648;100969459;100972262;100974126;100975411;100977605;100980577;100982504;100983461;100984348…	100889756;100894770;100895039;100897732;100899085;100906163;100907132;100910304;100913521;100935881;100937488;100938956;100940450;100942838;100944925;100947116;100949039;100949596;100950472;100951494;100954046;100955006;100955949;100958343;100960219;100961132;100964000;100964439;100966735;100967786;100968724;100969545;100972346;100974203;100975496;100977722;100980663;100982585;100983542;100984434…	+;+;+;+;+;+;+;+;+;+;+;+;+;+;+;+;+;+;+;+;+;+;+;+;+;+;+;+;+;+;+;+;+;+;+;+;+;+;+;+;+;+;+;+;+;+;+;+;+;+;+	4572	maternally expressed 8, small nucleolar RNA host gene	-2.91857	-1.54526	0.0021104	0.0498712	-2.52382	-1.33561	0.00740068	0.0605342	-4.02514	-2.00904	0.000705161	0.0109244	-1.37915	-0.463774	0.40896	0.858861	-1.59486	-0.673431	0.232374	0.999922	-0.898298	0.406229	-0.0888938	1.37545	2.80703	-0.836209	-0.764023	0.603855	-1.08568	-0.70261	-0.437598	-0.952708	0.0946933	0.590448	-0.352854	-0.953854	-0.790249	-0.55334	-1.05941	-0.868286	-0.54482	-1.20502	58
TMEM2	chr9;chr9;chr9;chr9;chr9;chr9;chr9;chr9;chr9;chr9;chr9;chr9;chr9;chr9;chr9;chr9;chr9;chr9;chr9;chr9;chr9;chr9;chr9;chr9;chr9;chr9;chr9;chr9;chr9;chr9;chr9;chr9;chr9;chr9;chr9;chr9;chr9;chr9;chr9;chr9;chr9;chr9;chr9;chr9;chr9;chr9;chr9;chr9;chr9;chr9;chr9;chr9;chr9;chr9;chr9;chr9;chr9;chr9;chr9;chr9;chr9;chr9;chr9;chr9;chr9;chr9;chr9;chr9;chr9;chr9;chr9	71683366;71683366;71683366;71685743;71685743;71685743;71690092;71690092;71690092;71694509;71694509;71694509;71697985;71697985;71697985;71700642;71700642;71700642;71704595;71704595;71704595;71709259;71709259;71709259;71712083;71712083;71712083;71714934;71714934;71714934;71716517;71716517;71716517;71717948;71717948;71717948;71722427;71722427;71722427;71725581;71725581;71725581;71729845;71729845;717…	71685393;71685393;71685393;71685846;71685846;71685846;71690246;71690246;71690246;71694607;71694607;71694607;71698204;71698204;71698204;71700824;71700824;71700824;71704803;71704803;71704803;71709474;71709474;71709474;71712260;71712260;71712260;71715089;71715089;71715089;71716552;71716552;71716552;71718079;71718079;71718079;71722515;71722515;71722515;71725709;71725709;71725709;71729914;71729914;717…	-;-;-;-;-;-;-;-;-;-;-;-;-;-;-;-;-;-;-;-;-;-;-;-;-;-;-;-;-;-;-;-;-;-;-;-;-;-;-;-;-;-;-;-;-;-;-;-;-;-;-;-;-;-;-;-;-;-;-;-;-;-;-;-;-;-;-;-;-;-;-	6523	transmembrane protein 2	-2.63829	-1.3996	0.0038528	0.0740083	-2.77071	-1.47026	0.00244075	0.0293383	-3.44723	-1.78544	0.00166142	0.0194485	-1.30662	-0.385837	0.473032	0.879021	-1.24417	-0.31518	0.556935	0.999922	1.06936	1.83546	0.950266	2.81846	4.88516	1.66737	1.82178	0.587901	1.69067	1.86823	1.55701	1.63009	0.929362	1.70259	1.86262	1.6021	1.75556	0.92004	1.26972	1.24708	1.07275	1.1862	325
CFAP157	chr9;chr9;chr9;chr9;chr9;chr9;chr9;chr9;chr9;chr9;chr9;chr9;chr9;chr9;chr9;chr9;chr9;chr9	127706992;127706992;127709422;127709422;127710601;127710601;127711229;127711229;127711820;127711820;127712199;127712199;127712605;127712709;127713020;127713020;127713834;127713834	127707192;127707192;127709693;127709693;127710754;127710754;127711496;127711496;127711950;127711950;127712349;127712349;127712875;127712875;127713206;127713206;127714024;127714024	+;+;+;+;+;+;+;+;+;+;+;+;+;+;+;+;+;+	1826	cilia and flagella associated protein 157	-2.51675	-1.33156	0.000966802	0.0313971	-2.5159	-1.33107	0.000828722	0.014084	-4.31313	-2.10873	1.77588e-05	0.000735933	-1.71377	-0.77717	0.134625	0.632382	-1.71435	-0.777662	0.130679	0.999922	-1.60228	-1.51002	-0.172944	-0.842411	-0.831844	-0.849347	-2.835	-2.68331	-2.23788	-2.20446	-1.30402	-2.77001	-1.76861	-1.36535	-2.93917	-3.16241	-4.00814	-1.73073	-3.26193	-3.18796	-2.28676	-3.51173	14
CCK	chr3;chr3;chr3;chr3;chr3;chr3;chr3;chr3	42257824;42257824;42263417;42263417;42263823;42264697;42265269;42265684	42258231;42258231;42263632;42263632;42263947;42264907;42265437;42266195	-;-;-;-;-;-;-;-	1641	cholecystokinin	-4.25438	-2.08895	5.45777e-06	0.000860649	-2.47999	-1.31033	0.00280377	0.031954	-4.10805	-2.03845	0.000110101	0.00278222	1.03562	0.0504953	0.92295	0.9904	-1.65648	-0.72812	0.157858	0.999922	-0.682876	1.16851	0.655134	0.524124	0.052313	1.2247	-0.883751	-0.986371	-2.29855	-1.17804	-1.96148	-1.96285	-0.862629	0.696235	-0.772472	-1.88743	-1.97606	-1.1161	-1.2708	-1.63178	-0.703643	-2.66558	24
TLR8	chrX;chrX;chrX;chrX;chrX	12906620;12906620;12910306;12919044;12919044	12906709;12906709;12910442;12923169;12923169	+;+;+;+;+	4353	toll like receptor 8	-2.60204	-1.37964	0.00981644	0.128572	-2.9336	-1.55267	0.00379979	0.0393412	-2.09169	-1.06467	0.0778142	0.243457	1.24399	0.314971	0.592007	0.922823	1.4025	0.488	0.405241	0.999922	-1.82028	-1.52571	-3.95758	0.0246337	1.64771	-0.715006	-1.4258	-1.89761	-1.4757	-1.71218	-1.28613	-1.40218	-1.36675	-1.33104	-2.11363	-2.23802	-1.6588	-1.65973	-0.722034	-1.71174	-1.11989	-1.4539	29
VDR	chr12;chr12;chr12;chr12;chr12;chr12;chr12;chr12;chr12;chr12;chr12;chr12;chr12;chr12;chr12;chr12;chr12;chr12;chr12;chr12;chr12;chr12;chr12;chr12;chr12;chr12;chr12;chr12;chr12;chr12;chr12	47841537;47841537;47841537;47846335;47846335;47846335;47846657;47846657;47846657;47855630;47855630;47855630;47857129;47857129;47857129;47857504;47857504;47857504;47865047;47865047;47865047;47878968;47878968;47878968;47882694;47882694;47882694;47899837;47904564;47904955;47904955	47845005;47845005;47845005;47846451;47846451;47846451;47846808;47846808;47846808;47855801;47855801;47855801;47857249;47857249;47857249;47857688;47857688;47857688;47865177;47865177;47865177;47879115;47879115;47879115;47882774;47882774;47882774;47899958;47905031;47905031;47905031	-;-;-;-;-;-;-;-;-;-;-;-;-;-;-;-;-;-;-;-;-;-;-;-;-;-;-;-;-;-;-	5166	vitamin D receptor	-2.59687	-1.37678	0.00239144	0.0543962	-2.93161	-1.55169	0.000648574	0.0118374	-2.12556	-1.08784	0.0333785	0.142221	1.22173	0.288931	0.565148	0.914436	1.37921	0.463846	0.354639	0.999922	-1.88265	-0.950703	-1.93415	-1.03131	1.05958	-1.68636	-2.46127	-2.42151	-1.87897	-2.02004	-1.95718	-1.44122	-1.85696	-2.13877	-3.10752	-1.61251	-2.94652	-1.90677	-1.84606	-2.17895	-1.91535	-1.0901	33
ZNF331	chr19;chr19;chr19;chr19;chr19;chr19;chr19;chr19;chr19;chr19;chr19;chr19;chr19;chr19;chr19;chr19;chr19;chr19;chr19;chr19;chr19;chr19;chr19;chr19;chr19;chr19;chr19;chr19;chr19;chr19;chr19;chr19;chr19;chr19;chr19;chr19;chr19;chr19;chr19;chr19;chr19;chr19;chr19;chr19;chr19;chr19;chr19;chr19;chr19;chr19;chr19;chr19;chr19;chr19;chr19;chr19;chr19;chr19;chr19;chr19;chr19;chr19;chr19;chr19;chr19;chr19;chr…	53520923;53520923;53522617;53537685;53538079;53538079;53538079;53538286;53538286;53538788;53539216;53539216;53539216;53539216;53539216;53539216;53539216;53539216;53539216;53554499;53554499;53554613;53554613;53555240;53555307;53555307;53555845;53555845;53555845;53555845;53555845;53555845;53555845;53555845;53555845;53555845;53555845;53555845;53555845;53555845;53555845;53563763;53563763;53563763;535…	53522084;53522084;53522684;53537755;53538296;53538296;53538296;53538491;53538491;53538952;53539282;53539282;53539282;53539282;53539282;53539282;53539282;53539282;53539282;53554693;53554693;53554888;53554888;53555418;53555581;53555581;53555908;53555908;53555908;53555908;53555908;53555908;53555908;53555908;53555908;53555908;53555908;53555908;53555908;53555908;53555908;53563792;53563792;53563792;535…	+;+;+;+;+;+;+;+;+;+;+;+;+;+;+;+;+;+;+;+;+;+;+;+;+;+;+;+;+;+;+;+;+;+;+;+;+;+;+;+;+;+;+;+;+;+;+;+;+;+;+;+;+;+;+;+;+;+;+;+;+;+;+;+;+;+;+;+;+;+;+;+;+;+;+;+;+;+;+;+;+;+;+;+;+;+;+;+;+;+;+;+;+;+;+	6554	zinc finger protein 331	-2.36507	-1.24188	0.00033658	0.0166262	-2.46812	-1.30341	0.000171189	0.00450643	-2.5754	-1.36479	0.000639577	0.0101467	-1.08893	-0.122912	0.748337	0.961437	-1.04347	-0.0613847	0.872494	0.999922	2.94971	2.42031	2.85378	5.26002	4.38642	2.81191	2.68378	2.33764	2.83482	2.81544	2.44703	2.45659	2.58547	2.42352	2.76324	2.54688	2.36512	2.56496	2.47114	2.33507	2.2608	2.81221	1203
MTHFD2	chr2;chr2;chr2;chr2;chr2;chr2;chr2;chr2;chr2;chr2;chr2;chr2;chr2;chr2;chr2;chr2;chr2	74198563;74198563;74201382;74205705;74205705;74207704;74207704;74208569;74208569;74209942;74209942;74211199;74211199;74211741;74211741;74214079;74214079	74198742;74198742;74201479;74205889;74205889;74207826;74207826;74208721;74208721;74210049;74210049;74211291;74211291;74211866;74211866;74215297;74215297	+;+;+;+;+;+;+;+;+;+;+;+;+;+;+;+;+	2285	methylenetetrahydrofolate dehydrogenase (NADP+ dependent) 2, methenyltetrahydrofolate cyclohydrolase	-2.0916	-1.0646	9.93333e-06	0.001429	-2.46716	-1.30285	7.53204e-08	1.06487e-05	-2.31088	-1.20844	1.27077e-05	0.000572547	-1.10484	-0.14384	0.59449	0.923204	1.06763	0.0944058	0.725751	0.999922	2.08443	2.91086	2.32194	2.2921	3.60051	3.64767	2.05785	1.40817	2.29372	1.65516	1.98691	1.71887	1.62114	1.74768	1.49155	1.59704	1.71505	1.69091	1.79638	1.55984	1.90594	1.67661	230
PDK4	chr7;chr7;chr7;chr7;chr7;chr7;chr7;chr7;chr7;chr7;chr7	95583497;95587010;95587418;95587727;95589640;95591988;95592511;95592760;95593699;95595023;95596164	95585781;95587123;95587528;95587825;95589716;95592065;95592597;95592944;95593770;95595164;95596613	-;-;-;-;-;-;-;-;-;-;-	3700	pyruvate dehydrogenase kinase 4	3.34904	1.74375	0.00011297	0.008271	-2.44308	-1.2887	0.00386669	0.0396862	-2.53816	-1.34378	0.00892438	0.0607554	-8.5004	-3.08753	3.70189e-08	0.00020237	-1.03892	-0.0550847	0.910768	0.999922	5.33184	7.35894	7.6271	7.0682	5.8592	7.54642	8.00534	7.02334	9.99982	8.14895	8.79734	8.89767	4.09827	5.71068	6.14835	5.27092	6.65069	5.33255	5.672	5.22373	5.50904	6.15641	3541
MLXIPL	chr7;chr7;chr7;chr7;chr7;chr7;chr7;chr7;chr7;chr7;chr7;chr7;chr7;chr7;chr7;chr7;chr7;chr7;chr7;chr7;chr7;chr7;chr7;chr7;chr7;chr7;chr7;chr7;chr7;chr7;chr7;chr7;chr7;chr7;chr7;chr7;chr7;chr7;chr7;chr7;chr7;chr7;chr7;chr7;chr7;chr7;chr7;chr7;chr7;chr7;chr7;chr7;chr7;chr7;chr7;chr7;chr7;chr7;chr7;chr7;chr7;chr7;chr7;chr7;chr7;chr7;chr7;chr7;chr7;chr7;chr7;chr7;chr7;chr7;chr7;chr7;chr7;chr7;chr7;chr7…	73593194;73593194;73593194;73593194;73593194;73594274;73594274;73594274;73594274;73594274;73595637;73595637;73595637;73595637;73595637;73595842;73595842;73595842;73595842;73595842;73596153;73596153;73596153;73596153;73596153;73596364;73596364;73596364;73596364;73596364;73596639;73596639;73596639;73596639;73596865;73596865;73596865;73596865;73596865;73597182;73597182;73597182;73597182;73597182;735…	73593983;73593983;73593983;73593983;73593983;73594403;73594403;73594403;73594403;73594403;73595760;73595760;73595760;73595760;73595760;73595912;73595969;73595912;73595969;73595969;73596272;73596266;73596266;73596272;73596272;73596479;73596479;73596479;73596479;73596479;73596789;73596789;73596789;73596789;73596932;73596932;73596932;73596932;73596932;73597713;73597713;73597713;73597713;73597713;735…	-;-;-;-;-;-;-;-;-;-;-;-;-;-;-;-;-;-;-;-;-;-;-;-;-;-;-;-;-;-;-;-;-;-;-;-;-;-;-;-;-;-;-;-;-;-;-;-;-;-;-;-;-;-;-;-;-;-;-;-;-;-;-;-;-;-;-;-;-;-;-;-;-;-;-;-;-;-;-;-;-;-;-;-	3281	MLX interacting protein like	-3.23898	-1.69554	0.00127374	0.037369	-2.43579	-1.28439	0.0128936	0.0868787	-2.82746	-1.49951	0.0123882	0.0757801	1.14555	0.196035	0.735507	0.957779	-1.1608	-0.215118	0.710811	0.999922	-1.06404	0.187742	-1.3984	0.195533	-0.273083	1.55795	-1.66377	-0.49733	-1.28014	-1.97441	-2.44352	-1.81604	-0.0810442	-0.303325	-2.56563	-2.48196	-1.60983	-1.25186	-1.23656	-2.39549	-2.15606	-0.322525	37
ROM1	chr11;chr11;chr11	62612741;62614258;62614621	62613871;62614504;62615121	+;+;+	1879	retinal outer segment membrane protein 1	-1.73859	-0.797918	4.50349e-06	0.00072409	-2.43517	-1.28402	3.85211e-13	4.15751e-10	-1.8615	-0.896463	5.52581e-06	0.000301074	-1.07069	-0.0985453	0.619328	0.931266	1.30818	0.387559	0.0515903	0.959362	2.57078	2.24593	2.43951	2.18835	2.05039	2.32773	1.51555	1.96904	1.22859	1.44413	1.58789	1.26244	1.08713	1.47204	0.714488	0.571113	1.07534	1.09932	1.64805	1.32718	1.16722	1.49178	265
CLCF1	chr11;chr11;chr11;chr11;chr11;chr11	67364168;67364168;67367460;67367460;67373524;67374047	67365630;67365630;67367626;67367626;67373735;67374177	-;-;-;-;-;-	1973	cardiotrophin like cytokine factor 1	-2.46649	-1.30246	0.00361697	0.0714679	-3.2559	-1.70306	0.00016848	0.00446726	-3.99283	-1.99741	0.00017264	0.00384686	-1.61883	-0.694951	0.168602	0.677382	-1.22634	-0.294354	0.55529	0.999922	1.75536	2.44602	2.14824	4.16275	5.10304	2.3902	2.29165	1.98907	2.47768	2.36421	2.32347	2.03462	1.50896	2.13206	2.19666	2.20055	1.86724	0.751848	1.76168	1.79164	0.341887	1.88841	158
WFDC3	chr20;chr20;chr20;chr20;chr20;chr20;chr20	45774208;45775417;45777075;45787836;45788931;45789894;45791832	45774444;45775602;45777209;45787982;45789059;45789982;45791908	-;-;-;-;-;-;-	1000	WAP four-disulfide core domain 3	-2.45599	-1.2963	0.00757366	0.111324	-3.22598	-1.68974	0.000604217	0.011159	-3.42899	-1.77779	0.00189305	0.0211828	-1.39618	-0.481482	0.404791	0.85681	-1.06293	-0.0880483	0.879222	0.999922	-0.0289485	-0.346957	-0.11535	1.16868	-0.797412	0.509023	-0.631024	-1.50521	-0.0348456	-6.34836	-1.24691	-1.24827	-3.0954	-1.38186	-2.07048	-0.54975	-1.66245	-1.23093	-2.39324	-2.31928	-1.60397	-0.615253	23
LAMA2	chr6;chr6;chr6;chr6;chr6;chr6;chr6;chr6;chr6;chr6;chr6;chr6;chr6;chr6;chr6;chr6;chr6;chr6;chr6;chr6;chr6;chr6;chr6;chr6;chr6;chr6;chr6;chr6;chr6;chr6;chr6;chr6;chr6;chr6;chr6;chr6;chr6;chr6;chr6;chr6;chr6;chr6;chr6;chr6;chr6;chr6;chr6;chr6;chr6;chr6;chr6;chr6;chr6;chr6;chr6;chr6;chr6;chr6;chr6;chr6;chr6;chr6;chr6;chr6;chr6;chr6;chr6;chr6;chr6;chr6;chr6;chr6;chr6;chr6;chr6;chr6;chr6;chr6;chr6;chr6…	128883141;128883141;129049918;129049918;129059784;129059784;129098173;129098173;129143901;129143901;129146959;129146959;129148979;129148979;129154505;129154505;129165576;129165576;129177706;129177706;129190205;129190205;129192680;129192680;129250112;129250112;129252084;129252084;129260711;129260711;129267106;129267106;129270624;129270624;129280061;129280061;129287847;129287847;129291614;129291614…	128883357;128883357;129050088;129050088;129059896;129059896;129098415;129098415;129144080;129144080;129147048;129147048;129149096;129149096;129154683;129154683;129165675;129165675;129177866;129177866;129190345;129190345;129192853;129192853;129250213;129250213;129252295;129252295;129260822;129260822;129267219;129267219;129270751;129270751;129280147;129280147;129288058;129288058;129291720;129291720…	+;+;+;+;+;+;+;+;+;+;+;+;+;+;+;+;+;+;+;+;+;+;+;+;+;+;+;+;+;+;+;+;+;+;+;+;+;+;+;+;+;+;+;+;+;+;+;+;+;+;+;+;+;+;+;+;+;+;+;+;+;+;+;+;+;+;+;+;+;+;+;+;+;+;+;+;+;+;+;+;+;+;+;+;+;+;+;+;+;+;+;+;+;+;+;+;+;+;+;+;+;+;+;+;+;+;+;+;+;+;+;+;+;+;+;+;+;+;+;+;+;+;+;+;+;+;+;+	9692	laminin subunit alpha 2	-1.96512	-0.974615	0.000198767	0.0119406	-2.42873	-1.2802	1.20428e-06	0.000107247	-2.12217	-1.08554	0.000303097	0.00584943	-1.07992	-0.110927	0.703189	0.949942	1.14445	0.19466	0.500909	0.999922	3.52009	4.28955	3.30862	4.45317	4.46614	5.22938	3.40452	2.1807	3.47476	3.55234	3.83986	3.32421	3.45181	3.07275	2.87399	2.73254	3.11146	3.07895	3.29942	3.04088	3.35721	3.34321	2642
RNF122	chr8;chr8;chr8;chr8;chr8;chr8	33547754;33549410;33551044;33551344;33558615;33566699	33548867;33549492;33551085;33551389;33558771;33567128	-;-;-;-;-;-	1872	ring finger protein 122	-2.44099	-1.28747	0.0301635	0.236012	-5.14888	-2.36426	0.000120476	0.00356002	-3.14207	-1.65172	0.0172609	0.0937484	-1.28721	-0.364248	0.581415	0.920804	1.63869	0.712542	0.271418	0.999922	2.01892	2.52831	1.21722	4.30326	6.01859	1.34193	3.5315	2.92573	2.30058	2.9688	1.98706	2.25765	1.82011	2.1035	1.64092	1.79171	0.96562	1.54802	2.2154	1.8066	1.77156	3.2492	180
HBEGF	chr5;chr5;chr5;chr5;chr5;chr5	140332843;140334658;140335872;140342635;140345911;140346283	140334280;140334748;140336027;140342812;140346084;140346603	-;-;-;-;-;-	2358	heparin binding EGF like growth factor	-2.42736	-1.27939	0.00653918	0.101748	-2.98462	-1.57755	0.000878053	0.0146045	-2.31949	-1.21381	0.0242524	0.116196	1.0465	0.0655786	0.899246	0.985449	1.28676	0.363741	0.48018	0.999922	1.83048	1.97965	2.06567	4.75513	4.74413	1.92879	2.71277	2.08558	1.51931	2.66785	1.95594	2.21456	2.18829	1.70231	2.15954	2.27555	1.42644	1.76953	1.55173	2.27833	1.79028	3.1172	199
LCN6	chr9;chr9;chr9;chr9;chr9;chr9;chr9	136744018;136744339;136744640;136745170;136745844;136747424;136748394	136744142;136744364;136744741;136745280;136745914;136747563;136748528	-;-;-;-;-;-;-	710	lipocalin 6	-2.42467	-1.27779	0.00545293	0.0914397	-2.95902	-1.56512	0.000725872	0.0127893	-4.77661	-2.25599	5.08478e-05	0.00159142	-1.97	-0.978197	0.0690893	0.48052	-1.61425	-0.690867	0.196202	0.999922	-0.0505195	1.26416	1.92244	2.89092	2.23163	3.71782	0.243642	1.27005	2.15932	1.12442	0.302915	0.970817	0.0701453	1.39678	0.846635	0.825432	1.28725	0.377834	0.664395	0.015418	0.138232	-0.234363	16
IL6	chr7;chr7;chr7;chr7;chr7;chr7;chr7;chr7;chr7	22727142;22727142;22727444;22728693;22728693;22729514;22729514;22731406;22731406	22727281;22727281;22727634;22728806;22728806;22729660;22729660;22732002;22732002	+;+;+;+;+;+;+;+;+	1189	interleukin 6	-2.40845	-1.2681	0.246672	0.633681	-74.5446	-6.22003	4.83226e-06	0.00031448	-4.66378	-2.2215	0.0913692	0.268588	-1.93642	-0.953395	0.443006	0.872145	15.9837	3.99853	0.00178282	0.355168	-0.627325	-0.352338	-1.43114	2.74109	5.74347	-0.366167	3.53704	-0.203898	-2.39239	3.14084	1.83411	0.0586237	-3.34515	-1.46682	-2.62368	-6.59811	-4.24105	-2.43971	-1.87606	-1.04421	-1.85372	2.99401	18
CXCL2	chr4;chr4;chr4;chr4	74097037;74098601;74098799;74099021	74097771;74098684;74098922;74099280	-;-;-;-	1203	C-X-C motif chemokine ligand 2	-2.40646	-1.26691	0.121606	0.467495	-16.8257	-4.07259	9.74385e-06	0.000539862	-1.96798	-0.976713	0.292619	0.535677	1.22281	0.290199	0.746335	0.960837	8.54974	3.09588	0.000874505	0.263948	0.303929	0.184077	-0.560003	1.64303	4.58635	-0.532927	1.28715	-0.128749	0.475162	2.13316	1.32417	0.262084	-2.13389	-2.29914	-2.64057	-0.382651	-1.21471	-3.66215	0.575808	-0.200659	-2.08406	2.97712	35
NPPC	chr2;chr2;chr2	231922094;231925405;231926160	231922315;231925715;231926403	-;-;-	777	natriuretic peptide C	-2.37722	-1.24928	0.0376864	0.264353	-4.61506	-2.20635	0.000401401	0.00846141	-1.67891	-0.747523	0.265098	0.504187	1.41593	0.501754	0.447341	0.873333	2.74884	1.45882	0.0284135	0.83898	-1.34043	3.18669	-0.0273399	1.42086	1.92004	-0.599281	0.113546	0.670037	0.85409	0.363238	0.0959394	-0.719015	-2.19777	-0.0411018	-0.61011	0.0897906	-0.732275	-1.57644	1.76399	-0.835287	0.954039	0.129388	7
REEP6	chr19;chr19;chr19;chr19;chr19;chr19;chr19;chr19;chr19;chr19;chr19	1491005;1491005;1495294;1495294;1495469;1495469;1496285;1496285;1496591;1497174;1497174	1491384;1491384;1495387;1495387;1495607;1495607;1496453;1496453;1496671;1497927;1497927	+;+;+;+;+;+;+;+;+;+;+	1617	receptor accessory protein 6	-2.29713	-1.19983	0.00199516	0.0483317	-2.37682	-1.24903	0.00125095	0.0185829	-1.93579	-0.95292	0.0281931	0.127797	1.18666	0.246911	0.572758	0.918	1.22783	0.296113	0.497167	0.999922	1.02678	-0.954139	0.094849	1.00897	-0.370111	0.144355	-0.64295	-1.22388	-1.30409	-2.80331	-0.140677	-0.445726	-0.12921	-1.09843	-0.68494	-1.34799	-1.6414	-1.09484	-0.413169	-0.763155	-0.288086	-1.2036	78
ADAMTS8	chr11;chr11;chr11;chr11;chr11;chr11;chr11;chr11;chr11	130404923;130408464;130408768;130411417;130414531;130416163;130416940;130419053;130427567	130406128;130408639;130408940;130411600;130414832;130416330;130417075;130419292;130428993	-;-;-;-;-;-;-;-;-	4012	ADAM metallopeptidase with thrombospondin type 1 motif 8	-2.65446	-1.40842	0.000600754	0.0236268	-2.3042	-1.20426	0.00318279	0.0349306	-2.4356	-1.28428	0.00628962	0.0482144	1.08986	0.124141	0.782418	0.967777	-1.05703	-0.080011	0.859314	0.999922	2.27139	3.63621	3.13381	5.18505	5.12323	3.61385	2.54718	2.65724	3.27495	2.25102	3.30648	2.25254	2.99126	4.09856	2.11665	2.4743	2.64018	2.65874	2.46998	3.17066	3.27479	2.52374	460
C1QB	chr1;chr1;chr1	22652981;22659440;22660812	22653303;22659643;22661636	+;+;+	1352	complement C1q B chain	-2.14749	-1.10265	0.000509502	0.0211006	-2.28408	-1.19161	0.000177295	0.00460799	-2.44584	-1.29033	0.000423856	0.0075736	-1.13893	-0.187674	0.594647	0.923204	-1.07082	-0.0987171	0.779061	0.999922	4.19705	6.84327	4.74841	5.55759	6.40401	5.48907	4.60076	4.23805	4.79562	4.86467	5.08023	4.51769	4.7174	4.79126	3.98267	5.21954	4.56466	4.06342	4.48972	4.45424	4.56485	4.5689	589
CCR1	chr3;chr3	46201709;46208282	46204324;46208341	-;-	2676	C-C motif chemokine receptor 1	-2.89005	-1.5311	0.00147667	0.0407701	-2.27188	-1.18389	0.0129956	0.0873116	-2.98393	-1.57721	0.00459205	0.0386203	-1.03248	-0.0461184	0.930638	0.991713	-1.31342	-0.393329	0.461064	0.999922	0.40655	2.17751	-0.0207613	1.95187	4.22099	1.55913	0.510826	0.379148	1.23009	0.934022	1.11219	1.02015	1.23436	1.65312	0.869671	1.64998	0.908232	0.90729	1.18091	0.81707	1.1168	0.0247267	84
UBXN10-AS1	chr1;chr1	20184243;20186360	20184624;20186486	-;-	509	UBXN10 antisense RNA 1	-1.89103	-0.91917	0.000376531	0.0178471	-2.24527	-1.16689	7.00588e-06	0.00041933	-2.79052	-1.48053	9.62861e-07	8.22444e-05	-1.47566	-0.561363	0.056977	0.449743	-1.24284	-0.313645	0.28465	0.999922	4.17369	4.40715	4.97725	5.45777	3.93462	5.54524	3.5838	4.44629	4.19608	3.99737	3.48368	3.8456	3.7876	3.81477	3.36686	4.06881	3.74909	3.37128	3.64752	3.57794	3.31893	2.9576	218
SDC4	chr20;chr20;chr20;chr20;chr20	45325289;45330366;45333023;45335782;45348325	45327415;45330564;45333069;45335920;45348424	-;-;-;-;-	2612	syndecan 4	-1.8752	-0.907044	0.000198331	0.0119406	-2.21989	-1.15049	2.63436e-06	0.000198181	-2.34546	-1.22987	1.26131e-05	0.000569849	-1.25078	-0.322829	0.236668	0.751159	-1.05657	-0.079384	0.769626	0.999922	5.62738	6.23254	5.4529	7.2957	7.14612	6.30224	5.51382	5.83141	5.77835	5.68443	5.30972	5.41349	5.02955	5.78473	5.24298	5.34745	5.16455	5.45095	5.35444	5.32802	4.97463	5.41595	3068
VSIG4	chrX;chrX;chrX;chrX;chrX;chrX;chrX;chrX;chrX;chrX;chrX;chrX;chrX;chrX;chrX;chrX;chrX;chrX;chrX;chrX;chrX;chrX;chrX;chrX;chrX;chrX;chrX;chrX;chrX;chrX;chrX;chrX;chrX;chrX;chrX;chrX	66021738;66021738;66021738;66021738;66021738;66022841;66022841;66022841;66025025;66025025;66025025;66025025;66025025;66027449;66027449;66027449;66027449;66027449;66028050;66028050;66028050;66028050;66028050;66032468;66032468;66032468;66033474;66033474;66033474;66033474;66033474;66039944;66039944;66039944;66039944;66039944	66022166;66022500;66022500;66022862;66022862;66022862;66022862;66022862;66025129;66025129;66025129;66025129;66025129;66027526;66027526;66027526;66027526;66027526;66028112;66028112;66028112;66028112;66028112;66032749;66032749;66032749;66033830;66033830;66033830;66033830;66033830;66040125;66040125;66040125;66040125;66040125	-;-;-;-;-;-;-;-;-;-;-;-;-;-;-;-;-;-;-;-;-;-;-;-;-;-;-;-;-;-;-;-;-;-;-;-	2192	V-set and immunoglobulin domain containing 4	-2.29125	-1.19613	0.00061919	0.0241676	-2.21196	-1.14532	0.00102767	0.0162945	-2.19104	-1.13161	0.0046185	0.0388228	1.04574	0.0645199	0.867112	0.98099	1.00955	0.0137095	0.971656	0.999922	2.22361	4.78841	2.3683	4.24813	4.50393	4.73344	2.87603	1.8743	3.30376	3.00666	3.24833	2.94853	2.86152	3.37935	2.60489	3.35565	2.93927	2.62276	2.93784	3.13063	3.23532	2.6655	243
CDC7	chr1;chr1;chr1;chr1;chr1;chr1;chr1;chr1;chr1;chr1;chr1;chr1;chr1;chr1;chr1;chr1;chr1;chr1;chr1;chr1;chr1;chr1;chr1;chr1;chr1;chr1;chr1;chr1;chr1;chr1;chr1;chr1;chr1;chr1;chr1;chr1	91500847;91500847;91501108;91501654;91501654;91501688;91507854;91507854;91507854;91508262;91508262;91508262;91511597;91511597;91511597;91511781;91511781;91511781;91513058;91513058;91513058;91513948;91513948;91513948;91514819;91514819;91514819;91515794;91515794;91515794;91520130;91520130;91520130;91524041;91524041;91524041	91500948;91500948;91501303;91501831;91501831;91501831;91507937;91507937;91507937;91508397;91508397;91508397;91511690;91511690;91511690;91511923;91511923;91511923;91513307;91513307;91513307;91514043;91514043;91514043;91514997;91514997;91514997;91515876;91515876;91515876;91520279;91520279;91520279;91525764;91525764;91525764	+;+;+;+;+;+;+;+;+;+;+;+;+;+;+;+;+;+;+;+;+;+;+;+;+;+;+;+;+;+;+;+;+;+;+;+	3415	cell division cycle 7	-2.62034	-1.38975	0.000462697	0.0199629	-2.19766	-1.13597	0.00369707	0.0386191	-1.84239	-0.881581	0.0459594	0.174921	1.42225	0.508173	0.245875	0.761251	1.19283	0.254386	0.559194	0.999922	-1.37487	0.305604	-0.77565	0.0492725	1.48891	-1.40837	-1.07567	-1.634	-0.940531	-1.0428	-1.82062	-1.46351	-1.2598	-0.905493	-1.27386	-0.974992	-0.782116	-1.10777	-1.2489	-0.887329	-0.942663	-0.250796	31
SELL	chr1;chr1;chr1;chr1;chr1;chr1;chr1;chr1;chr1;chr1;chr1;chr1;chr1;chr1;chr1;chr1	169690665;169690665;169696535;169696535;169701560;169701560;169703255;169703255;169704568;169704568;169707342;169707342;169708417;169708417;169710436;169711496	169691802;169691802;169696553;169696553;169701688;169701688;169703440;169703440;169704753;169704753;169707449;169707449;169708803;169708856;169710517;169711702	-;-;-;-;-;-;-;-;-;-;-;-;-;-;-;-	2495	selectin L	-2.33065	-1.22073	0.0873724	0.399853	-4.72545	-2.24045	0.0023823	0.0287913	-3.04724	-1.6075	0.0538484	0.193496	-1.30746	-0.38677	0.627491	0.933845	1.55073	0.632949	0.418596	0.999922	-1.77773	-0.633251	-0.362086	1.63064	4.34625	0.0117071	-0.807731	0.201168	2.09622	-0.289413	1.13161	1.14809	0.264499	-0.279722	0.101469	-0.831632	-0.124008	-0.0487274	0.571391	-0.16693	-0.222328	1.31802	17
MARCO	chr2;chr2;chr2;chr2;chr2;chr2;chr2;chr2;chr2;chr2;chr2;chr2;chr2;chr2;chr2;chr2;chr2	118942169;118969160;118970114;118971499;118974333;118974521;118977471;118977828;118981409;118981621;118982156;118982348;118990589;118991777;118992432;118993124;118994387	118942397;118969261;118970338;118971534;118974440;118974565;118977515;118977935;118981507;118981656;118982254;118982410;118990633;118991875;118992476;118993300;118994660	+;+;+;+;+;+;+;+;+;+;+;+;+;+;+;+;+	1835	macrophage receptor with collagenous structure	-2.3152	-1.21113	0.0430109	0.282831	-4.11018	-2.0392	0.000903267	0.014903	-2.82287	-1.49716	0.0312215	0.13607	-1.21928	-0.286027	0.668697	0.944994	1.45603	0.542043	0.411622	0.999922	0.176802	3.17349	2.65183	1.07619	1.43677	-0.00182743	-0.52058	1.51609	-1.37315	1.41505	0.991529	0.0520506	0.336045	-0.827873	-1.61426	-0.0396337	0.99442	-1.63321	-0.106816	-0.465508	-0.801481	1.6045	49
DPP6	chr7;chr7;chr7;chr7;chr7;chr7;chr7;chr7;chr7;chr7;chr7;chr7;chr7;chr7;chr7;chr7;chr7;chr7;chr7;chr7;chr7;chr7;chr7;chr7;chr7;chr7;chr7;chr7;chr7;chr7;chr7;chr7;chr7;chr7;chr7;chr7;chr7;chr7;chr7;chr7;chr7;chr7;chr7;chr7;chr7;chr7;chr7;chr7;chr7;chr7;chr7;chr7;chr7;chr7;chr7;chr7;chr7;chr7;chr7;chr7;chr7;chr7;chr7;chr7;chr7;chr7;chr7;chr7;chr7;chr7;chr7;chr7;chr7;chr7;chr7;chr7;chr7;chr7;chr7;chr7…	153887097;154052418;154052418;154305212;154305212;154446214;154446214;154446214;154446214;154446214;154474939;154474939;154474939;154474939;154474939;154540532;154540532;154540532;154540532;154540532;154566842;154566842;154566842;154566842;154566842;154587650;154637821;154637821;154637821;154669360;154669360;154669360;154727767;154727767;154727767;154727767;154769417;154769417;154769417;154769417…	153887734;154053063;154053063;154305551;154305551;154446328;154446328;154446328;154446328;154446328;154475037;154475037;154475037;154475037;154475037;154540626;154540626;154540626;154540626;154540626;154566916;154566916;154566916;154566916;154566916;154588630;154637873;154637873;154637873;154669441;154669441;154669441;154727887;154727887;154727887;154727887;154769571;154769571;154769571;154769571…	+;+;+;+;+;+;+;+;+;+;+;+;+;+;+;+;+;+;+;+;+;+;+;+;+;+;+;+;+;+;+;+;+;+;+;+;+;+;+;+;+;+;+;+;+;+;+;+;+;+;+;+;+;+;+;+;+;+;+;+;+;+;+;+;+;+;+;+;+;+;+;+;+;+;+;+;+;+;+;+;+;+;+;+;+;+;+;+;+;+;+;+;+;+;+;+;+;+;+;+;+;+;+;+;+;+;+;+	6770	dipeptidyl peptidase like 6	-2.1087	-1.07635	2.4816e-10	2.14201e-07	-2.17732	-1.12256	4.25246e-11	1.99258e-08	-2.42574	-1.27843	7.34067e-11	4.58647e-08	-1.15035	-0.202072	0.28573	0.792754	-1.11409	-0.155871	0.409601	0.999922	5.22217	4.58726	5.31484	5.43759	5.10275	5.54624	3.85414	4.24686	4.16326	4.23361	4.36222	4.02218	4.38871	4.10571	4.26457	3.95051	3.90078	3.98527	3.56064	3.44072	4.38212	4.20909	6005
PSAT1	chr9;chr9;chr9;chr9;chr9;chr9;chr9;chr9;chr9;chr9;chr9;chr9;chr9;chr9;chr9;chr9;chr9	78297075;78297075;78300602;78300602;78301954;78301954;78304735;78304735;78306314;78306314;78308414;78308414;78317676;78317676;78328051;78328981;78328981	78297270;78297270;78300662;78300662;78302023;78302023;78304940;78304940;78306486;78306486;78308583;78308583;78317804;78317804;78328188;78330093;78330093	+;+;+;+;+;+;+;+;+;+;+;+;+;+;+;+;+	2256	phosphoserine aminotransferase 1	-2.33423	-1.22295	0.000392376	0.0182294	-2.16633	-1.11525	0.00117201	0.0177151	-1.88676	-0.91591	0.018848	0.0988196	1.23717	0.307039	0.418253	0.86151	1.14817	0.199341	0.599347	0.999922	1.87973	2.53475	3.4628	2.75901	1.91627	3.86895	2.08365	1.53561	2.1672	1.03386	1.40315	1.69757	2.50308	2.20653	1.04777	0.787378	1.37019	2.14587	1.95358	1.84422	2.52632	1.54114	197
CSF3R	chr1;chr1;chr1;chr1;chr1;chr1;chr1;chr1;chr1;chr1;chr1;chr1;chr1;chr1;chr1;chr1;chr1;chr1;chr1;chr1;chr1;chr1;chr1;chr1;chr1;chr1;chr1;chr1;chr1;chr1;chr1;chr1;chr1;chr1;chr1;chr1;chr1;chr1;chr1;chr1;chr1;chr1;chr1;chr1;chr1;chr1;chr1;chr1;chr1;chr1;chr1;chr1	36466043;36466043;36466043;36466621;36467230;36467230;36467230;36467558;36467558;36467558;36467822;36467822;36467822;36468075;36468075;36468075;36469156;36469156;36469156;36469652;36469652;36469652;36471433;36471433;36471433;36472066;36472066;36472066;36472238;36472238;36472238;36472517;36472517;36472517;36473435;36473435;36473435;36473764;36473764;36473764;36475377;36475377;36475377;36479433;364…	36466908;36466827;36466200;36466827;36467311;36467311;36467311;36467651;36467651;36467651;36467962;36467962;36467962;36468221;36468221;36468221;36469257;36469257;36469257;36469840;36469840;36469840;36471646;36471646;36471646;36472139;36472139;36472139;36472391;36472391;36472391;36472686;36472686;36472686;36473622;36473622;36473622;36473887;36473887;36473887;36475673;36475673;36475673;36479516;364…	-;-;-;-;-;-;-;-;-;-;-;-;-;-;-;-;-;-;-;-;-;-;-;-;-;-;-;-;-;-;-;-;-;-;-;-;-;-;-;-;-;-;-;-;-;-;-;-;-;-;-;-	3490	colony stimulating factor 3 receptor	-2.29481	-1.19837	0.0825628	0.389089	-4.51837	-2.1758	0.00221361	0.0275233	-3.16505	-1.66223	0.0397759	0.159065	-1.37922	-0.463855	0.547749	0.909727	1.42758	0.513573	0.496753	0.999922	0.0902884	0.306959	-0.212104	2.10827	5.19049	1.18428	0.181953	1.49021	2.65403	0.805568	2.24219	1.7838	0.672608	1.34744	0.764422	0.793723	0.450503	0.38699	2.08362	0.130796	0.127562	1.73174	88
CHD1	chr5;chr5;chr5;chr5;chr5;chr5;chr5;chr5;chr5;chr5;chr5;chr5;chr5;chr5;chr5;chr5;chr5;chr5;chr5;chr5;chr5;chr5;chr5;chr5;chr5;chr5;chr5;chr5;chr5;chr5;chr5;chr5;chr5;chr5;chr5	98855204;98858180;98858964;98859972;98863408;98868495;98869754;98870687;98872051;98872417;98873593;98875072;98876398;98879552;98881076;98881279;98881975;98883088;98885578;98888088;98889076;98892525;98893416;98894597;98896226;98897193;98898256;98898664;98899480;98900811;98901186;98902900;98903792;98904897;98926334	98856725;98858390;98859015;98860068;98863586;98868635;98869882;98870803;98872201;98872555;98873723;98875113;98876558;98879728;98881171;98881375;98882123;98883237;98885649;98888240;98889238;98892713;98893606;98894686;98896442;98897320;98898434;98898764;98899705;98901082;98901335;98902964;98903908;98905098;98926534	-;-;-;-;-;-;-;-;-;-;-;-;-;-;-;-;-;-;-;-;-;-;-;-;-;-;-;-;-;-;-;-;-;-;-	6457	chromodomain helicase DNA binding protein 1	-1.94448	-0.959383	0.000367456	0.0175762	-2.1597	-1.11083	3.90577e-05	0.0015934	-2.08268	-1.05844	0.000603577	0.00972363	-1.07107	-0.0990595	0.740885	0.959452	1.03698	0.0523899	0.860683	0.999922	2.70465	3.14069	2.75808	4.05279	4.61567	2.80169	2.83302	2.47025	2.10077	2.8197	2.4722	2.7051	2.21685	2.42971	2.4519	2.49432	2.70715	2.26927	2.27564	2.08914	2.68101	2.79776	1000
ADGRG2	chrX;chrX;chrX;chrX;chrX;chrX;chrX;chrX;chrX;chrX;chrX;chrX;chrX;chrX;chrX;chrX;chrX;chrX;chrX;chrX;chrX;chrX;chrX;chrX;chrX;chrX;chrX;chrX;chrX;chrX;chrX;chrX;chrX;chrX;chrX;chrX;chrX;chrX;chrX;chrX;chrX;chrX;chrX;chrX;chrX;chrX;chrX;chrX;chrX;chrX;chrX;chrX;chrX;chrX;chrX;chrX;chrX;chrX;chrX;chrX;chrX;chrX;chrX;chrX;chrX;chrX;chrX;chrX;chrX;chrX;chrX;chrX;chrX;chrX;chrX;chrX;chrX;chrX;chrX;chrX…	18989307;18989307;18989307;18989307;18989307;18989307;18989307;18989307;18989307;18994896;18994896;18994896;18994896;18994896;18994896;18994896;18994896;18996051;18996051;18996051;18996051;18996051;18996051;18996051;18996051;18996051;18998996;18998996;18998996;18998996;18998996;18998996;18998996;18998996;18998996;18999861;18999861;18999861;18999861;18999861;18999861;18999861;18999861;18999861;190…	18991048;18991048;18991048;18991048;18991048;18991048;18991048;18991048;18991048;18995048;18995048;18995048;18995048;18995048;18995048;18995048;18995048;18996152;18996152;18996152;18996152;18996152;18996152;18996152;18996152;18996152;18999279;18999279;18999279;18999279;18999279;18999279;18999279;18999279;18999279;18999960;18999960;18999960;18999960;18999960;18999960;18999960;18999960;18999960;190…	-;-;-;-;-;-;-;-;-;-;-;-;-;-;-;-;-;-;-;-;-;-;-;-;-;-;-;-;-;-;-;-;-;-;-;-;-;-;-;-;-;-;-;-;-;-;-;-;-;-;-;-;-;-;-;-;-;-;-;-;-;-;-;-;-;-;-;-;-;-;-;-;-;-;-;-;-;-;-;-;-;-;-;-;-;-;-;-;-;-;-;-;-;-;-;-;-;-;-;-;-;-;-;-;-;-;-;-;-;-;-;-;-;-;-;-;-;-;-;-;-;-;-;-;-;-;-;-	4853	adhesion G protein-coupled receptor G2	-6.30873	-2.65735	6.85336e-06	0.0010407	-2.14955	-1.10404	0.0451069	0.1912	-5.78332	-2.5319	0.000216581	0.00449612	1.09085	0.125452	0.847648	0.978256	-2.69047	-1.42786	0.0302694	0.841387	-1.88186	-0.809234	-2.09303	-0.32691	0.480186	-0.94813	-2.70711	-8.62724	-3.46115	-2.97892	-3.52579	-2.84298	-3.67928	-2.29727	-0.95917	-1.79147	-0.8221	-3.14092	-3.71939	-3.64303	-4.65039	-2.02209	31
ROPN1L	chr5;chr5;chr5;chr5;chr5;chr5;chr5;chr5;chr5;chr5;chr5	10441862;10441862;10442127;10448260;10448260;10449952;10449952;10461184;10461184;10464848;10464848	10442298;10442003;10442298;10448383;10448383;10450113;10450113;10461359;10461359;10465026;10465026	+;+;+;+;+;+;+;+;+;+;+	1078	rhophilin associated tail protein 1 like	-2.28569	-1.19263	0.0162789	0.170703	-2.84528	-1.50857	0.00265485	0.0308174	-2.9513	-1.56135	0.00696744	0.0513932	-1.29121	-0.368724	0.545556	0.9095	-1.03726	-0.0527774	0.931215	0.999922	-0.0184574	-2.08467	-1.1243	-1.88557	-0.239283	-1.35351	-3.29638	-1.92298	-1.69234	-4.00554	-0.950772	-2.70321	-2.28148	-3.35803	-1.92825	-2.09762	-4.09966	-1.83616	-2.88596	-1.87243	-3.39104	-2.05936	25
CXCR4	chr2;chr2;chr2;chr2;chr2;chr2;chr2;chr2;chr2;chr2;chr2	136114349;136114349;136114349;136114349;136114349;136116476;136116590;136117529;136118046;136118046;136118046	136116235;136115912;136115912;136115912;136115912;136116688;136116688;136117646;136118155;136118155;136118155	-;-;-;-;-;-;-;-;-;-;-	2328	C-X-C motif chemokine receptor 4	2.16226	1.11254	0.00177554	0.0455693	-2.14219	-1.09909	0.00237742	0.0287575	-1.02998	-0.0426098	0.914353	0.963529	-2.22708	-1.15515	0.00463467	0.166607	2.07984	1.05648	0.00740382	0.562142	0.784497	0.394333	1.39457	0.406875	2.0417	1.94726	2.74031	1.26334	2.67282	2.88803	2.30596	2.17112	0.553198	-0.316415	0.6919	0.0488771	-0.0240595	0.123617	1.41332	0.505093	0.129056	2.17423	95
UGCG	chr9;chr9;chr9;chr9;chr9;chr9;chr9;chr9;chr9	111896766;111914605;111922849;111924777;111926384;111929500;111931271;111932170;111932827	111897313;111914746;111922951;111924878;111926496;111929678;111931357;111932359;111935374	+;+;+;+;+;+;+;+;+	4012	UDP-glucose ceramide glucosyltransferase	-2.05236	-1.03728	0.00114629	0.0349329	-2.13782	-1.09614	0.000596194	0.0110843	-1.95544	-0.967493	0.00778679	0.0551872	1.04957	0.0697916	0.843192	0.97774	1.09327	0.128649	0.714991	0.999922	2.98014	3.49678	2.71967	3.7567	5.28258	2.72355	2.95225	2.72168	2.72169	2.97011	2.38879	2.87023	2.69819	2.55919	2.81525	2.99235	2.6196	2.61812	2.71885	2.64931	2.73718	3.2305	752
NPTX2	chr7;chr7;chr7;chr7;chr7	98617285;98619643;98624922;98627165;98628402	98617887;98619859;98625166;98627344;98629869	+;+;+;+;+	2713	neuronal pentraxin 2	-1.87785	-0.909079	0.000610641	0.0239582	-2.13645	-1.09522	3.87185e-05	0.0015871	-2.0505	-1.03597	0.000650176	0.0102626	-1.09194	-0.126894	0.668388	0.944994	1.04192	0.0592438	0.840831	0.999922	2.89117	3.41988	3.52343	3.88725	3.55233	3.42948	2.11536	2.15089	2.99612	2.91548	2.63306	2.35789	2.53958	2.7248	2.15351	1.02555	1.9851	3.07699	2.0207	2.83706	2.77437	1.89122	478
FGR	chr1;chr1;chr1;chr1;chr1;chr1;chr1;chr1;chr1;chr1;chr1;chr1;chr1;chr1;chr1;chr1;chr1;chr1;chr1;chr1;chr1;chr1;chr1;chr1;chr1;chr1;chr1;chr1;chr1;chr1;chr1;chr1;chr1;chr1;chr1;chr1;chr1;chr1;chr1	27612290;27612290;27612290;27613219;27613219;27613219;27614430;27614430;27614430;27614850;27614850;27614850;27615434;27615434;27615434;27615689;27615689;27615689;27616857;27616857;27616857;27617193;27617193;27617193;27621559;27621559;27621559;27623042;27623042;27623042;27623691;27623691;27623691;27625089;27625089;27625089;27626046;27626460;27635065	27613122;27613122;27613122;27613350;27613350;27613350;27614583;27614583;27614583;27614926;27614926;27614926;27615613;27615613;27615613;27615844;27615844;27615844;27617006;27617006;27617006;27617296;27617296;27617296;27621657;27621657;27621657;27623144;27623144;27623144;27623929;27623929;27623929;27625151;27625151;27625151;27626240;27626595;27635216	-;-;-;-;-;-;-;-;-;-;-;-;-;-;-;-;-;-;-;-;-;-;-;-;-;-;-;-;-;-;-;-;-;-;-;-;-;-;-	2773	FGR proto-oncogene, Src family tyrosine kinase	-2.28368	-1.19136	0.016717	0.173273	-2.76746	-1.46856	0.00339645	0.0364302	-2.33682	-1.22454	0.032124	0.138401	-1.02327	-0.0331827	0.951986	0.994367	1.18429	0.244019	0.656215	0.999922	0.0515	1.05679	0.398745	2.56816	4.12667	1.73813	1.29096	0.843644	1.90714	0.252288	1.20114	1.11092	0.563012	1.33116	1.15013	0.981421	0.751336	0.477277	1.30853	0.531898	0.44212	1.85258	68
CCDC144A	chr17;chr17;chr17;chr17;chr17;chr17;chr17;chr17;chr17;chr17;chr17;chr17;chr17;chr17;chr17;chr17;chr17;chr17;chr17;chr17;chr17;chr17;chr17;chr17;chr17;chr17;chr17;chr17;chr17;chr17;chr17;chr17;chr17;chr17	16690325;16690325;16692979;16692979;16705151;16705151;16707469;16707469;16708796;16708796;16711679;16711679;16720198;16720198;16720517;16720517;16727527;16727527;16731800;16732538;16734690;16734690;16737538;16761425;16761425;16762313;16762313;16763965;16763965;16771977;16771977;16772600;16773497;16773497	16690744;16690744;16693049;16693049;16705399;16705399;16707542;16707542;16709635;16709635;16711815;16711815;16720231;16720231;16720658;16720658;16727740;16727740;16731983;16732666;16735643;16735643;16737675;16761718;16761718;16762533;16762533;16764175;16764175;16772019;16772019;16772709;16774999;16774999	+;+;+;+;+;+;+;+;+;+;+;+;+;+;+;+;+;+;+;+;+;+;+;+;+;+;+;+;+;+;+;+;+;+	5968	coiled-coil domain containing 144A	-3.92587	-1.97301	0.000198426	0.0119406	-2.12795	-1.08946	0.0319343	0.154582	-1.60816	-0.685412	0.228371	0.462724	2.44121	1.2876	0.0242071	0.323124	1.32322	0.404051	0.471828	0.999922	-1.49569	-1.29574	-0.196053	-1.30478	-3.00327	-1.97878	-3.10332	-2.62971	-4.16123	-3.27729	-4.63892	-2.7605	-2.5669	-1.21773	-3.31572	-2.69326	-2.16799	-3.95557	-3.23115	-2.79702	-0.753016	-2.6536	50
SPOCK1	chr5;chr5;chr5;chr5;chr5;chr5;chr5;chr5;chr5;chr5;chr5	136975298;136979332;136985140;136988422;136992484;137067715;137112435;137140580;137267010;137498373;137499179	136978844;136979469;136985202;136988643;136992600;137067829;137112561;137140694;137267055;137498558;137499329	-;-;-;-;-;-;-;-;-;-;-	4827	SPARC/osteonectin, cwcv and kazal like domains proteoglycan 1	-2.15929	-1.11055	0.000421072	0.019129	-2.12406	-1.08682	0.000553481	0.0105917	-1.84722	-0.885357	0.0132328	0.0789732	1.16894	0.225197	0.515671	0.900255	1.14986	0.201464	0.561001	0.999922	4.27342	3.79098	3.72378	4.9232	4.7622	6.03862	3.70651	3.37449	4.0929	3.64262	3.51883	3.81863	3.61217	3.73919	4.12218	4.28465	3.20441	3.0276	4.22338	3.45829	3.56221	4.30261	2218
MT3	chr16;chr16;chr16	56589337;56589870;56590840	56589621;56589935;56591088	+;+;+	600	metallothionein 3	-2.27488	-1.18579	0.00250154	0.0558086	-2.86423	-1.51815	0.000132117	0.00382813	-2.05065	-1.03608	0.0180387	0.096453	1.10935	0.149714	0.739817	0.959291	1.39675	0.482069	0.287687	0.999922	0.768665	0.390009	1.61199	1.49324	1.06017	1.1991	-0.264367	-0.51361	0.988325	-3.16021	0.468891	-0.346063	-0.476646	-0.0753928	0.2925	-1.2523	-0.524524	-0.641357	-0.134696	0.594108	0.462291	-0.962463	24
SMIM25	chr20;chr20;chr20;chr20	50267486;50275646;50277491;50278177	50267663;50275735;50277613;50279795	+;+;+;+	2010	small integral membrane protein 25	-2.26848	-1.18172	0.0374386	0.263938	-3.22321	-1.6885	0.00360344	0.0379553	-3.65003	-1.86791	0.00576706	0.0454262	-1.60902	-0.686184	0.308129	0.804759	-1.13242	-0.179409	0.790931	0.999922	-2.0807	-1.44576	-3.14898	-0.694578	0.629424	-2.81647	-2.32162	-2.5124	-1.8756	-3.50697	-1.97226	-1.5713	-2.62222	-2.57512	-4.29215	-1.89782	-2.10348	-3.88124	-2.28314	-3.02233	-4.28987	-2.49247	11
FAM129A	chr1;chr1;chr1;chr1;chr1;chr1;chr1;chr1;chr1;chr1;chr1;chr1;chr1;chr1	184791025;184798079;184803585;184805946;184808074;184818638;184823167;184823638;184831847;184884633;184890108;184894075;184899179;184974302	184796097;184798190;184803692;184806056;184808235;184818825;184823329;184823742;184831962;184884800;184890222;184894206;184899309;184974586	-;-;-;-;-;-;-;-;-;-;-;-;-;-	6969	family with sequence similarity 129 member A	-1.61085	-0.687826	2.28403e-05	0.00263553	-2.11404	-1.08	3.96507e-11	1.91256e-08	-1.64447	-0.717624	0.000101136	0.00263692	-1.02087	-0.0297989	0.869138	0.98105	1.28554	0.362378	0.0434694	0.922922	8.50555	7.88375	8.43605	8.44272	8.38459	8.88759	7.44389	7.58154	7.92509	7.92342	7.8039	7.84423	7.25462	7.70146	7.23015	6.91762	7.18436	7.76047	7.52585	7.69125	7.71168	7.97411	60188
SOD2	chr6;chr6;chr6;chr6;chr6;chr6;chr6;chr6;chr6;chr6;chr6;chr6;chr6;chr6;chr6;chr6;chr6;chr6;chr6;chr6;chr6;chr6;chr6;chr6;chr6;chr6;chr6;chr6;chr6;chr6;chr6;chr6;chr6;chr6;chr6;chr6;chr6;chr6;chr6;chr6;chr6;chr6;chr6;chr6	159679064;159679064;159679064;159679064;159679064;159679064;159679064;159679064;159682474;159682474;159682474;159684854;159684854;159684854;159684854;159684854;159684854;159684854;159688126;159688126;159688126;159688126;159688126;159688126;159690922;159692661;159692661;159692661;159692661;159692661;159692661;159692661;159692661;159693145;159693145;159693145;159693145;159693145;159693145;159726852…	159679298;159679298;159682638;159679298;159682638;159682638;159682638;159682638;159682638;159682638;159682638;159685033;159685033;159685033;159685033;159685033;159685033;159685033;159688242;159688242;159688242;159688242;159688242;159688242;159692863;159692863;159692863;159692863;159692863;159692863;159692863;159692863;159692863;159693328;159693328;159693328;159693328;159693328;159693328;159726944…	-;-;-;-;-;-;-;-;-;-;-;-;-;-;-;-;-;-;-;-;-;-;-;-;-;-;-;-;-;-;-;-;-;-;-;-;-;-;-;-;-;-;-;-	7894	superoxide dismutase 2	-1.83613	-0.876671	0.000185664	0.0115954	-2.09802	-1.06903	5.58217e-06	0.000350757	-2.05724	-1.04071	0.000109652	0.00277944	-1.12042	-0.164036	0.530288	0.904291	1.01982	0.0283179	0.913326	0.999922	5.36019	5.70441	5.50172	5.42016	7.13274	5.47096	5.09166	5.10463	5.08515	5.24335	4.76289	4.99397	4.63597	4.84441	5.0419	5.00238	4.79523	4.81285	4.91174	4.67764	4.79394	5.13669	7705
JAKMIP2	chr5;chr5;chr5;chr5;chr5;chr5;chr5;chr5;chr5;chr5;chr5;chr5;chr5;chr5;chr5;chr5;chr5;chr5;chr5;chr5;chr5;chr5;chr5;chr5;chr5;chr5;chr5;chr5;chr5;chr5;chr5;chr5;chr5;chr5;chr5;chr5;chr5;chr5;chr5;chr5;chr5;chr5;chr5;chr5;chr5;chr5;chr5;chr5;chr5;chr5;chr5;chr5;chr5;chr5;chr5;chr5;chr5;chr5;chr5;chr5;chr5;chr5;chr5;chr5;chr5;chr5;chr5;chr5;chr5;chr5;chr5;chr5;chr5;chr5;chr5;chr5;chr5;chr5;chr5;chr5…	147585441;147585441;147585441;147585441;147601741;147601741;147601741;147612306;147612306;147612306;147612306;147617911;147617911;147617911;147617911;147620666;147620666;147620666;147620666;147623621;147623621;147623621;147623621;147628751;147628751;147628751;147628751;147629693;147629693;147629693;147629693;147631413;147631413;147631413;147631413;147632680;147632680;147632680;147632680;147636222…	147591686;147591686;147591686;147591686;147601811;147601811;147601811;147612371;147612371;147612371;147612371;147618114;147618114;147618114;147618114;147620743;147620743;147620743;147620743;147623689;147623689;147623689;147623689;147628816;147628816;147628816;147628816;147629746;147629746;147629746;147629746;147631511;147631511;147631511;147631511;147632778;147632778;147632778;147632778;147636284…	-;-;-;-;-;-;-;-;-;-;-;-;-;-;-;-;-;-;-;-;-;-;-;-;-;-;-;-;-;-;-;-;-;-;-;-;-;-;-;-;-;-;-;-;-;-;-;-;-;-;-;-;-;-;-;-;-;-;-;-;-;-;-;-;-;-;-;-;-;-;-;-;-;-;-;-;-;-;-;-;-;-;-;-;-	9270	janus kinase and microtubule interacting protein 2	-1.65348	-0.725506	0.000180751	0.0114452	-2.0684	-1.04851	7.4491e-08	1.06312e-05	-1.94004	-0.956084	1.64663e-05	0.000688897	-1.1733	-0.230578	0.289206	0.794471	1.06616	0.0924305	0.668855	0.999922	1.95701	1.77369	2.71026	2.89918	2.23544	2.49877	1.74174	1.92366	1.68394	1.08764	1.55742	1.89999	1.40016	1.44153	1.59775	1.12956	1.2116	1.27534	1.45102	1.96429	1.02609	1.14219	855
SLC39A14	chr8;chr8;chr8;chr8;chr8;chr8;chr8;chr8;chr8;chr8;chr8;chr8;chr8;chr8;chr8;chr8;chr8;chr8;chr8;chr8;chr8;chr8;chr8;chr8;chr8;chr8;chr8;chr8;chr8;chr8;chr8;chr8;chr8;chr8;chr8;chr8;chr8;chr8;chr8;chr8;chr8;chr8;chr8;chr8;chr8;chr8;chr8;chr8;chr8;chr8;chr8;chr8;chr8;chr8;chr8;chr8;chr8;chr8;chr8;chr8;chr8;chr8;chr8;chr8;chr8;chr8;chr8;chr8;chr8;chr8;chr8;chr8;chr8;chr8;chr8;chr8;chr8;chr8;chr8;chr8…	22367230;22367230;22367230;22367230;22367230;22367230;22367230;22367524;22379427;22390730;22390730;22390730;22392830;22392830;22393054;22393054;22404696;22404696;22404696;22404696;22404696;22404696;22404696;22404696;22404696;22404696;22408310;22408310;22408310;22408310;22408310;22408310;22408310;22408310;22408310;22408310;22409946;22412037;22412037;22412037;22412037;22412037;22412037;22412037;224…	22367408;22367408;22367408;22367408;22367408;22367408;22367408;22367737;22379514;22390847;22390847;22390847;22393232;22393419;22393232;22393232;22404980;22404980;22404980;22404980;22404980;22404980;22404980;22404980;22404980;22404980;22408496;22408496;22408496;22408496;22408496;22408496;22408496;22408496;22408496;22408496;22410115;22412206;22412206;22412206;22412206;22412206;22412206;22412206;224…	+;+;+;+;+;+;+;+;+;+;+;+;+;+;+;+;+;+;+;+;+;+;+;+;+;+;+;+;+;+;+;+;+;+;+;+;+;+;+;+;+;+;+;+;+;+;+;+;+;+;+;+;+;+;+;+;+;+;+;+;+;+;+;+;+;+;+;+;+;+;+;+;+;+;+;+;+;+;+;+;+;+;+;+;+;+;+;+;+;+;+;+;+;+;+;+	6128	solute carrier family 39 member 14	-2.02725	-1.01952	0.000334943	0.0166262	-2.06582	-1.04671	0.000232071	0.00564684	-2.24438	-1.16632	0.000358717	0.0066776	-1.10711	-0.146794	0.642458	0.937455	-1.08644	-0.119604	0.70498	0.999922	2.77866	3.86531	2.71941	3.43438	5.04158	3.23556	2.91912	2.22115	2.84671	2.83851	2.6208	2.87045	2.34905	3.10082	2.65268	2.71944	2.71344	2.62923	2.71102	2.52151	2.59836	2.52784	999
GCLM	chr1;chr1;chr1;chr1;chr1;chr1;chr1;chr1;chr1;chr1;chr1;chr1;chr1	93885200;93885200;93894614;93894614;93896618;93896618;93897839;93897839;93901585;93901585;93904523;93909038;93909038	93889159;93889159;93894728;93894728;93896820;93896820;93897898;93897898;93901669;93901669;93904588;93909598;93909598	-;-;-;-;-;-;-;-;-;-;-;-;-	5050	glutamate-cysteine ligase modifier subunit	-1.88545	-0.914912	0.00107899	0.0334381	-2.06384	-1.04533	0.000192133	0.00490808	-1.89508	-0.922261	0.0037848	0.0337892	-1.00511	-0.00734902	0.981228	0.998987	1.08905	0.123069	0.692676	0.999922	1.00167	1.0966	0.902903	1.41079	2.74021	0.285742	0.554884	0.555992	0.443273	0.511076	0.510481	0.705825	0.590684	0.249142	0.337282	0.327648	0.395232	0.578833	0.707854	0.256187	0.777013	0.356806	240
ANKRD33B	chr5;chr5;chr5;chr5	10564323;10618333;10638028;10649266	10564833;10618462;10638168;10657816	+;+;+;+	9333	ankyrin repeat domain 33B	-1.92056	-0.941528	0.000246752	0.0137178	-2.05244	-1.03734	5.49316e-05	0.00204281	-2.23126	-1.15786	8.95067e-05	0.00243401	-1.16177	-0.216328	0.452031	0.873592	-1.08713	-0.12052	0.674413	0.999922	2.1337	1.5067	1.53061	1.85783	0.547375	2.04837	0.379971	0.158452	1.29687	0.338827	0.711655	1.19833	-0.049383	0.685475	1.3784	0.530141	0.613875	0.354041	0.64263	0.423888	0.738881	0.275357	973
STX11	chr6;chr6	144150517;144186623	144150703;144191939	+;+	5504	syntaxin 11	-2.25615	-1.17386	0.00779309	0.112569	-2.52715	-1.33751	0.00250062	0.0297391	-1.69332	-0.759852	0.124571	0.326614	1.33238	0.414008	0.394144	0.849808	1.49242	0.577658	0.233342	0.999922	-0.722073	-0.89341	-1.81327	0.0109311	1.47238	-1.66002	-1.11222	-1.33066	-1.1219	-1.05733	-1.55294	-1.69658	-1.89637	-1.29635	-1.46093	-1.13621	-1.33068	-1.75918	-1.38685	-0.981938	-1.87045	0.0198013	79
SIGLEC7	chr19;chr19;chr19;chr19;chr19;chr19;chr19;chr19;chr19;chr19;chr19;chr19;chr19;chr19;chr19;chr19;chr19;chr19	51142301;51142301;51142301;51142301;51144406;51144912;51144912;51145855;51145855;51146754;51146754;51147221;51147221;51147221;51153063;51153063;51153063;51153063	51142802;51142802;51142802;51142802;51144684;51144959;51144959;51146121;51146121;51146850;51146850;51147317;51147317;51147317;51153526;51153526;51153526;51153526	+;+;+;+;+;+;+;+;+;+;+;+;+;+;+;+;+;+	1754	sialic acid binding Ig like lectin 7	-2.24215	-1.16488	0.0118838	0.1438	-2.66062	-1.41176	0.00243555	0.0293052	-2.41278	-1.2707	0.0158744	0.0883706	-1.0761	-0.105816	0.844736	0.977809	1.10272	0.141067	0.794021	0.999922	-2.01794	-0.359935	-2.17896	-1.14198	-0.194608	-0.447135	-3.0817	-2.31586	-2.64708	-1.27411	-1.77571	-1.74543	-2.6779	-2.37857	-2.88113	-0.853622	-3.41811	-3.00061	-1.36688	-2.57472	-2.22872	-2.76166	10
GADD45B	chr19;chr19;chr19;chr19	2476125;2476529;2477029;2477488	2476402;2476630;2477251;2478259	+;+;+;+	1375	growth arrest and DNA damage inducible beta	-2.24086	-1.16405	0.0383438	0.265557	-7.57775	-2.92177	9.72508e-07	9.10309e-05	-3.14506	-1.65309	0.0120545	0.0743772	-1.40351	-0.489037	0.436676	0.869851	2.40942	1.26868	0.0382948	0.893363	5.8156	5.33237	4.59743	7.21911	8.71799	5.16807	6.72699	5.51586	5.50146	5.5008	5.5571	5.12956	3.72506	4.21579	4.12511	4.25338	4.14361	3.31316	4.50296	4.29566	3.70109	6.62599	1840
IFI30	chr19;chr19;chr19;chr19;chr19;chr19;chr19	18173780;18175040;18175311;18175605;18177140;18177711;18177849	18173973;18175222;18175385;18175697;18177292;18177764;18178124	+;+;+;+;+;+;+	1028	IFI30, lysosomal thiol reductase	-2.22294	-1.15247	0.00887109	0.121137	-2.36423	-1.24137	0.00489093	0.0463917	-2.72239	-1.44487	0.00469327	0.0391703	-1.22468	-0.292401	0.551813	0.910118	-1.15149	-0.203506	0.677995	0.999922	2.4261	4.29182	2.5224	4.25113	5.81845	3.23903	3.39706	3.01473	3.0967	3.07746	3.05734	3.01119	2.70753	2.88247	2.46031	4.1363	2.97067	2.02757	3.13095	2.88294	2.18428	2.93223	131
KCNH1	chr1;chr1;chr1;chr1;chr1;chr1;chr1;chr1;chr1;chr1;chr1;chr1;chr1;chr1;chr1;chr1;chr1;chr1;chr1;chr1;chr1;chr1	210678315;210678315;210775348;210775348;210797508;210797508;210803967;210803967;210919640;210919640;211018783;211018864;211082780;211082780;211090562;211090562;211103496;211103496;211107254;211107254;211133867;211133867	210684138;210684138;210775544;210775544;210797760;210797760;210804166;210804166;210920069;210920069;211019256;211019256;211082898;211082898;211090690;211090690;211103602;211103602;211107377;211107377;211134115;211134115	-;-;-;-;-;-;-;-;-;-;-;-;-;-;-;-;-;-;-;-;-;-	8106	potassium voltage-gated channel subfamily H member 1	-3.45576	-1.789	0.0007205	0.0265642	-2.04773	-1.03403	0.0438415	0.187715	-3.41438	-1.77162	0.00367073	0.0330652	1.01212	0.0173792	0.976572	0.998274	-1.66739	-0.737595	0.213137	0.999922	-2.29353	-1.04428	-1.87552	-1.55897	-1.35648	-1.16796	-3.88605	-4.83362	-2.37268	-5.51876	-2.25853	-3.47805	-2.73607	-1.19481	-3.87048	-3.47093	-3.59646	-2.21155	-3.6729	-3.81345	-2.15349	-4.50426	39
TLR2	chr4;chr4;chr4;chr4;chr4;chr4;chr4;chr4;chr4;chr4;chr4;chr4;chr4;chr4;chr4;chr4;chr4;chr4;chr4;chr4;chr4;chr4;chr4;chr4;chr4	153684252;153684252;153684252;153684252;153684252;153684252;153684252;153684252;153687902;153687902;153687902;153687917;153687917;153687917;153687917;153687936;153702227;153702892;153702892;153702892;153702892;153702892;153702892;153702892;153702892	153684360;153684360;153684360;153684337;153684360;153684360;153684337;153684360;153687988;153688047;153688047;153687988;153687988;153688047;153688047;153688047;153702510;153706260;153706260;153706260;153706260;153706260;153706260;153706260;153706260	+;+;+;+;+;+;+;+;+;+;+;+;+;+;+;+;+;+;+;+;+;+;+;+;+	3908	toll like receptor 2	-2.21644	-1.14825	0.00663365	0.102925	-2.31929	-1.21368	0.00414588	0.0414588	-2.82909	-1.50034	0.00230206	0.024181	-1.27641	-0.352092	0.457821	0.875526	-1.21981	-0.286653	0.544691	0.999922	0.139424	1.72598	-0.754622	1.26663	3.10282	1.51413	0.000883879	-0.552663	0.972727	0.492124	0.422963	1.07568	0.663804	0.596499	0.29642	0.697501	0.208653	0.0428594	0.0243727	-0.393655	0.352303	0.475119	102
LCN10	chr9;chr9;chr9;chr9;chr9;chr9	136738167;136739950;136740836;136741252;136741881;136742787	136739553;136740048;136740943;136741361;136742020;136742959	-;-;-;-;-;-	2017	lipocalin 10	-2.16706	-1.11574	0.012941	0.149775	-3.48071	-1.79938	8.5542e-05	0.00279963	-5.28713	-2.40248	1.19881e-05	0.000546123	-2.43977	-1.28675	0.014173	0.262641	-1.51898	-0.603101	0.24076	0.999922	-0.28675	1.44155	1.96759	2.34408	2.17913	3.68309	0.492873	0.607121	2.4737	0.95355	0.683532	0.831055	-0.212878	0.955884	0.590954	0.493422	0.954536	-0.0744041	0.150185	-0.0214246	-0.0100917	-0.535153	39
DDX21	chr10;chr10;chr10;chr10;chr10;chr10;chr10;chr10;chr10;chr10;chr10;chr10;chr10;chr10;chr10;chr10;chr10;chr10;chr10;chr10;chr10;chr10;chr10;chr10;chr10;chr10;chr10;chr10;chr10;chr10	68956123;68956440;68959806;68959806;68962082;68962082;68963291;68963291;68965377;68965377;68967018;68967018;68968976;68968976;68970201;68970201;68971891;68971891;68973545;68973545;68974670;68974670;68977529;68977529;68978842;68978842;68981537;68981537;68982543;68982543	68956312;68956748;68960249;68960249;68962157;68962157;68963469;68963469;68965494;68965494;68967203;68967203;68969121;68969121;68970350;68970350;68972052;68972052;68973664;68973664;68974743;68974743;68977688;68977688;68978976;68978976;68981581;68981581;68985069;68985069	+;+;+;+;+;+;+;+;+;+;+;+;+;+;+;+;+;+;+;+;+;+;+;+;+;+;+;+;+;+	5021	DExD-box helicase 21	-1.80276	-0.850209	0.000968743	0.031398	-2.03844	-1.02747	7.04038e-05	0.0024327	-2.40829	-1.26801	2.16192e-05	0.000838192	-1.33589	-0.417803	0.149201	0.650314	-1.18144	-0.240544	0.403925	0.999922	3.55182	4.34283	3.60754	4.52715	5.74655	4.03873	3.72888	3.83564	3.55259	3.6993	3.64223	3.51836	3.12106	3.52087	3.56221	3.67706	3.67151	3.30256	3.23964	3.20152	3.26556	3.28787	1399
SEMA6B	chr19;chr19;chr19;chr19;chr19;chr19;chr19;chr19;chr19;chr19;chr19;chr19;chr19;chr19;chr19;chr19;chr19	4542588;4546216;4546392;4548027;4548263;4550123;4550799;4552422;4554388;4554976;4555474;4555988;4556951;4557163;4558026;4558337;4559530	4544529;4546274;4546469;4548173;4548445;4550272;4550930;4552639;4554476;4555095;4555564;4556089;4557013;4557223;4558149;4558489;4559759	-;-;-;-;-;-;-;-;-;-;-;-;-;-;-;-;-	3942	semaphorin 6B	-2.12737	-1.08907	0.000830739	0.0289875	-2.03505	-1.02506	0.00160502	0.0220455	-1.52392	-0.607792	0.0958813	0.276354	1.39598	0.481277	0.178757	0.694039	1.3354	0.417271	0.243415	0.999922	1.40627	2.11189	1.13192	1.43145	3.3346	0.705711	1.35716	0.730449	0.844944	0.984565	0.6198	0.62784	0.855748	1.0124	0.744816	1.11562	1.02249	0.912249	1.04166	1.15179	1.06484	1.97835	248
ABCC2	chr10;chr10;chr10;chr10;chr10;chr10;chr10;chr10;chr10;chr10;chr10;chr10;chr10;chr10;chr10;chr10;chr10;chr10;chr10;chr10;chr10;chr10;chr10;chr10;chr10;chr10;chr10;chr10;chr10;chr10;chr10;chr10	99782598;99784608;99792234;99793551;99793892;99794413;99797097;99799207;99800386;99804019;99805382;99807384;99808083;99810134;99811536;99813018;99817308;99818790;99819089;99830307;99830716;99831611;99831977;99834380;99836091;99841967;99843799;99844322;99845624;99846961;99850602;99851502	99782877;99784781;99792359;99793685;99793999;99794468;99797331;99799370;99800563;99804273;99805447;99807521;99808229;99810218;99811602;99813144;99817484;99818957;99819269;99830433;99830851;99831830;99832131;99834535;99836290;99842093;99843900;99844465;99845782;99847127;99850796;99852192	+;+;+;+;+;+;+;+;+;+;+;+;+;+;+;+;+;+;+;+;+;+;+;+;+;+;+;+;+;+;+;+	5446	ATP binding cassette subfamily C member 2	-1.9563	-0.968129	0.000461222	0.0199629	-2.02396	-1.01718	0.000208842	0.00518942	-2.71187	-1.43929	8.77592e-06	0.000429627	-1.38622	-0.471159	0.158296	0.662826	-1.33988	-0.422105	0.203443	0.999922	-1.83432	-1.08004	-1.30173	-1.94987	-0.97453	-1.14079	-2.53742	-2.97576	-2.19384	-3.0221	-2.08348	-1.597	-3.0876	-2.3339	-1.77352	-2.41865	-2.56054	-2.26957	-2.74274	-2.51503	-2.643	-3.29653	36
TCEAL4	chrX;chrX;chrX;chrX;chrX;chrX;chrX;chrX;chrX;chrX;chrX;chrX;chrX;chrX;chrX;chrX;chrX;chrX;chrX;chrX;chrX;chrX;chrX	103576231;103577094;103585485;103585485;103585485;103585485;103585485;103585485;103585625;103585859;103586219;103586219;103586219;103586219;103586219;103586219;103586649;103586649;103586649;103586649;103586654;103586654;103586654	103576532;103577213;103585624;103585624;103585683;103585683;103585624;103585624;103585760;103586107;103586291;103586291;103586291;103586301;103586291;103586291;103587736;103587736;103587736;103587736;103587736;103587736;103587736	+;+;+;+;+;+;+;+;+;+;+;+;+;+;+;+;+;+;+;+;+;+;+	2118	transcription elongation factor A like 4	-1.641	-0.714578	5.92753e-06	0.000917089	-2.02291	-1.01643	1.46171e-10	5.44818e-08	-1.99421	-0.995817	3.82784e-08	6.47182e-06	-1.21524	-0.281239	0.112216	0.591177	1.01439	0.0206157	0.906636	0.999922	5.99375	6.57874	6.33598	6.40236	6.14635	7.00152	5.69658	6.251	5.60659	5.50374	5.7589	5.42419	5.2916	5.71331	5.38537	5.40306	5.24503	5.498	5.27204	5.4583	5.46951	5.58981	3207
CCNL1	chr3;chr3;chr3;chr3;chr3;chr3;chr3;chr3;chr3;chr3;chr3;chr3;chr3;chr3;chr3;chr3;chr3;chr3;chr3;chr3;chr3;chr3	157146502;157147556;157149287;157149287;157149485;157149485;157149836;157149836;157150065;157150065;157150282;157150282;157152177;157152177;157153036;157153036;157158866;157158866;157159405;157159405;157159792;157159792	157146607;157148589;157149385;157149385;157149596;157149596;157149977;157149977;157150169;157150169;157150381;157150381;157152241;157152241;157153156;157153156;157158975;157158975;157159479;157159479;157160760;157160760	-;-;-;-;-;-;-;-;-;-;-;-;-;-;-;-;-;-;-;-;-;-	3038	cyclin L1	-1.70364	-0.768619	0.00211779	0.0499737	-2.02203	-1.01581	5.24971e-05	0.00199469	-1.94736	-0.961522	0.00078937	0.0117474	-1.14306	-0.192903	0.490244	0.889041	1.03834	0.0542832	0.845172	0.999922	4.70753	4.60772	4.52484	5.65739	6.30923	4.56425	4.7599	4.36122	4.52173	4.61692	4.31056	4.18572	4.08886	4.27335	4.24696	4.10803	4.3057	4.31192	3.94815	4.03797	4.24048	4.75099	1886
CDH19	chr18;chr18;chr18;chr18;chr18;chr18;chr18;chr18;chr18;chr18;chr18;chr18;chr18;chr18;chr18;chr18;chr18;chr18;chr18;chr18;chr18;chr18;chr18;chr18;chr18;chr18;chr18;chr18;chr18;chr18;chr18;chr18;chr18;chr18	66501187;66501187;66501187;66508995;66508995;66511568;66511568;66529845;66529845;66529845;66534986;66534986;66534986;66543971;66543971;66543971;66544719;66544719;66544719;66551094;66551094;66551094;66554405;66554405;66554405;66568416;66568416;66568416;66572010;66572010;66572010;66603954;66603954;66603954	66505302;66505302;66505302;66509246;66509218;66511685;66511685;66529966;66529966;66529966;66535107;66535107;66535107;66544224;66544224;66544224;66544903;66544903;66544903;66551258;66551258;66551258;66554524;66554524;66554524;66568710;66568710;66568710;66572316;66572316;66572316;66604138;66604138;66604138	-;-;-;-;-;-;-;-;-;-;-;-;-;-;-;-;-;-;-;-;-;-;-;-;-;-;-;-;-;-;-;-;-;-	6241	cadherin 19	-1.68825	-0.755528	0.000352082	0.0170833	-2.01834	-1.01317	1.82671e-06	0.000146853	-2.29377	-1.19772	9.72291e-07	8.26195e-05	-1.35867	-0.442192	0.0636719	0.46816	-1.13646	-0.184549	0.43571	0.999922	3.78774	3.33425	3.56051	4.05989	3.88393	3.92311	2.9952	3.6299	3.12279	2.63979	2.48045	2.98201	2.02549	2.75644	3.20378	2.55665	3.00091	2.77484	2.24447	2.11583	3.12838	2.60994	2048
ADAMTS1	chr21;chr21;chr21;chr21;chr21;chr21;chr21;chr21;chr21	26836287;26838439;26839587;26839875;26840276;26840998;26841858;26842339;26844225	26838278;26838614;26839762;26840061;26840562;26841165;26841990;26842685;26845409	-;-;-;-;-;-;-;-;-	4651	ADAM metallopeptidase with thrombospondin type 1 motif 1	-2.14487	-1.10089	0.00757599	0.111324	-3.42252	-1.77506	2.33938e-05	0.00108685	-2.50715	-1.32605	0.00539183	0.0432824	-1.16891	-0.225159	0.623137	0.932693	1.3651	0.44901	0.320355	0.999922	5.17188	5.78492	5.34874	6.76856	7.11925	5.09019	5.81166	4.22291	4.39092	5.42295	4.57225	4.93197	4.92017	5.14049	3.30418	3.33916	3.93551	4.33164	4.26049	3.87905	4.5614	5.71733	3984
ZBTB21	chr21;chr21;chr21;chr21;chr21;chr21;chr21;chr21;chr21;chr21;chr21;chr21;chr21;chr21;chr21;chr21	41986831;41986831;41986831;41986831;41986831;41992493;41992493;42002350;42002897;42002897;42002897;42010252;42010252;42010252;42010252;42010252	41994108;41991889;41994108;41991889;41994108;41994108;41994108;42002503;42002961;42002961;42002961;42010387;42010387;42010387;42010387;42010387	-;-;-;-;-;-;-;-;-;-;-;-;-;-;-;-	7633	zinc finger and BTB domain containing 21	-2.1398	-1.09748	0.0148237	0.16101	-2.77965	-1.4749	0.0011754	0.01775	-2.6893	-1.42723	0.00634981	0.0485026	-1.2568	-0.329755	0.511879	0.898549	1.0336	0.0476724	0.923754	0.999922	1.07936	1.59671	0.447244	3.6029	3.53497	1.18096	1.28698	0.938858	1.08899	2.33295	0.847964	0.902153	0.458024	1.38472	1.20732	0.59292	1.34905	0.428643	0.803689	0.118851	1.1025	1.62327	383
EMP1	chr12;chr12;chr12;chr12;chr12	13196668;13211469;13213479;13213681;13214534	13196872;13211588;13213575;13213821;13216774	+;+;+;+;+	2804	epithelial membrane protein 1	-2.13382	-1.09344	0.023305	0.208178	-2.92821	-1.55002	0.00147449	0.0207568	-2.17633	-1.1219	0.0422914	0.165928	-1.01992	-0.0284627	0.957424	0.995861	1.34548	0.428121	0.417919	0.999922	4.36314	4.91208	3.75846	6.33337	7.94165	4.58649	5.4366	4.34016	4.7614	5.40095	4.8893	4.98994	4.55786	4.5197	4.47135	4.78143	4.53801	4.47428	4.73846	4.62292	4.63624	5.66791	1371
CCDC71L	chr7	106654362	106661188	-	6827	coiled-coil domain containing 71 like	-1.91294	-0.935794	0.00050193	0.0208396	-2.01773	-1.01273	0.000168003	0.00446726	-1.64485	-0.717958	0.0181228	0.0965862	1.16299	0.217836	0.464025	0.877164	1.22669	0.294776	0.320885	0.999922	1.23659	2.06428	1.14735	1.54423	3.29046	1.66368	0.747662	0.944258	1.41184	0.948457	1.32105	1.11889	1.04083	0.996051	0.880335	0.858148	1.17325	1.16236	1.20401	1.0627	1.41459	1.54478	382
ZC3H12A	chr1;chr1;chr1;chr1;chr1;chr1;chr1;chr1;chr1;chr1;chr1;chr1;chr1;chr1;chr1;chr1;chr1;chr1	37474518;37474518;37474518;37475459;37475459;37475462;37480290;37480290;37480290;37481601;37481601;37481601;37482350;37482434;37482434;37482737;37482737;37482737	37474629;37474629;37474629;37475939;37475939;37475939;37480429;37480429;37480429;37481835;37481835;37481835;37482540;37482540;37482540;37484377;37484377;37484377	+;+;+;+;+;+;+;+;+;+;+;+;+;+;+;+;+;+	2800	zinc finger CCCH-type containing 12A	-2.12799	-1.08949	0.00984874	0.12872	-2.32086	-1.21466	0.0040958	0.0410832	-1.74806	-0.805756	0.0913463	0.268569	1.21735	0.283739	0.541466	0.908173	1.32768	0.408904	0.377855	0.999922	1.70737	1.66262	0.739189	3.39021	4.14748	1.6212	1.94497	1.42	1.87823	1.54738	1.22772	1.60074	1.56522	1.45445	1.18814	1.97213	1.43151	1.24415	1.59713	1.84733	0.909744	2.70385	217
NOP16	chr5;chr5;chr5;chr5;chr5;chr5;chr5;chr5;chr5;chr5;chr5;chr5;chr5;chr5;chr5;chr5;chr5;chr5;chr5;chr5;chr5;chr5;chr5;chr5;chr5;chr5;chr5;chr5;chr5;chr5;chr5;chr5;chr5;chr5;chr5;chr5;chr5;chr5;chr5;chr5;chr5;chr5;chr5	176383937;176383937;176383937;176383937;176383937;176383937;176383937;176383937;176383937;176385221;176385221;176385221;176385221;176385221;176385221;176385221;176385221;176385221;176385930;176386840;176386840;176386840;176386840;176386840;176386840;176386840;176386840;176388235;176388235;176388235;176388235;176388235;176388235;176388235;176388235;176388235;176388433;176388433;176388433;176388433…	176384374;176384283;176384374;176384254;176384283;176384283;176384283;176384286;176384374;176385327;176385327;176385327;176385327;176385327;176385327;176385327;176385327;176385327;176386019;176386909;176386909;176386926;176386909;176386943;176386909;176386909;176386909;176388927;176388927;176388343;176388343;176388343;176388343;176388343;176388343;176388343;176388927;176388927;176388927;176388927…	-;-;-;-;-;-;-;-;-;-;-;-;-;-;-;-;-;-;-;-;-;-;-;-;-;-;-;-;-;-;-;-;-;-;-;-;-;-;-;-;-;-;-	1432	NOP16 nucleolar protein	-1.64784	-0.720576	0.00153355	0.0419169	-2.01005	-1.00723	1.05678e-05	0.000577539	-2.28864	-1.19449	5.79392e-06	0.000312567	-1.38887	-0.473912	0.067602	0.477665	-1.13859	-0.187254	0.467696	0.999922	2.8018	3.21693	2.6106	3.45124	4.30943	2.94477	2.65616	2.78538	2.5739	2.61739	2.66829	2.39304	2.1602	2.36849	2.24463	2.55203	2.46504	2.16582	2.20471	2.54123	1.8007	1.92352	237
ALDH1A3	chr15;chr15;chr15;chr15;chr15;chr15;chr15;chr15;chr15;chr15;chr15;chr15;chr15;chr15;chr15;chr15;chr15;chr15;chr15;chr15;chr15;chr15;chr15	100879692;100879692;100885267;100885267;100887572;100887572;100892510;100892945;100893954;100895933;100895933;100898083;100898083;100900575;100900575;100905523;100905523;100907121;100907121;100908408;100908408;100914701;100914701	100880006;100880006;100885371;100885371;100887712;100887712;100892639;100893006;100894082;100896046;100896046;100898185;100898185;100900759;100900759;100905687;100905687;100907278;100907278;100908482;100908482;100916625;100916625	+;+;+;+;+;+;+;+;+;+;+;+;+;+;+;+;+;+;+;+;+;+;+	3607	aldehyde dehydrogenase 1 family member A3	-2.11478	-1.0805	0.00765458	0.111686	-2.24713	-1.16808	0.00400048	0.0405487	-1.88845	-0.917203	0.0464232	0.176067	1.11985	0.163301	0.71463	0.951746	1.18993	0.250879	0.573623	0.999922	2.8008	3.37621	2.60384	3.36358	5.62319	3.09937	2.35326	2.44173	2.78797	3.01113	3.32683	2.95427	3.05691	3.42826	2.37138	1.96196	2.22505	2.98525	2.90602	2.85055	3.48112	2.68953	597
STEAP4	chr7;chr7;chr7;chr7;chr7;chr7;chr7;chr7;chr7;chr7;chr7;chr7;chr7;chr7;chr7	88276429;88276429;88276429;88280915;88280915;88280915;88282641;88282641;88283814;88283814;88283814;88290916;88306792;88306792;88306792	88279628;88279628;88279628;88281079;88281079;88281079;88283168;88283168;88284271;88284271;88284271;88291014;88306913;88306913;88306913	-;-;-;-;-;-;-;-;-;-;-;-;-;-;-	4572	STEAP4 metalloreductase	-1.95677	-0.968472	5.62495e-05	0.0048298	-1.98995	-0.992731	3.64359e-05	0.00152048	-2.26508	-1.17956	2.03743e-05	0.000811575	-1.15756	-0.211091	0.431798	0.86762	-1.13826	-0.186832	0.486132	0.999922	3.09957	3.96231	3.99998	3.58447	4.34167	2.96839	3.26701	2.3047	3.14109	2.46484	2.63603	2.55305	2.51258	2.94688	2.3504	2.52787	2.89972	3.09982	2.10332	2.03789	3.05399	2.78884	931
OSMR	chr5;chr5;chr5;chr5;chr5;chr5;chr5;chr5;chr5;chr5;chr5;chr5;chr5;chr5;chr5;chr5;chr5;chr5;chr5;chr5;chr5;chr5;chr5;chr5;chr5;chr5;chr5;chr5;chr5;chr5;chr5;chr5;chr5;chr5;chr5;chr5;chr5;chr5;chr5;chr5;chr5;chr5;chr5;chr5;chr5;chr5;chr5;chr5;chr5;chr5;chr5;chr5;chr5;chr5;chr5;chr5;chr5;chr5;chr5;chr5;chr5;chr5;chr5;chr5;chr5;chr5;chr5;chr5;chr5;chr5;chr5;chr5;chr5;chr5;chr5;chr5;chr5;chr5;chr5;chr5	38845858;38845858;38845858;38845858;38845999;38845999;38869032;38869032;38869032;38869032;38869032;38869032;38876201;38876201;38876201;38876201;38876201;38876201;38881593;38881593;38881593;38881593;38881593;38881593;38883827;38883827;38883827;38883827;38883827;38883827;38885349;38885349;38885349;38885349;38885349;38885349;38886039;38886039;38886039;38886039;38886039;38886039;38903882;38903882;389…	38846126;38846126;38846126;38846126;38846387;38846387;38869117;38869117;38869117;38869117;38869117;38869117;38876373;38876373;38876373;38876373;38876373;38876373;38881764;38881764;38881764;38881764;38881764;38881764;38884111;38884111;38884111;38884111;38884111;38884111;38885484;38885484;38885484;38885484;38885484;38885484;38886739;38886190;38886190;38886739;38886190;38886190;38904024;38904024;389…	+;+;+;+;+;+;+;+;+;+;+;+;+;+;+;+;+;+;+;+;+;+;+;+;+;+;+;+;+;+;+;+;+;+;+;+;+;+;+;+;+;+;+;+;+;+;+;+;+;+;+;+;+;+;+;+;+;+;+;+;+;+;+;+;+;+;+;+;+;+;+;+;+;+;+;+;+;+;+;+	6583	oncostatin M receptor	-1.97324	-0.980566	0.000179527	0.0114118	-1.98943	-0.992353	0.000149809	0.00414312	-1.90058	-0.926441	0.00189354	0.0211828	1.03823	0.0541241	0.851889	0.978256	1.04675	0.0659113	0.820053	0.999922	3.09134	4.38086	3.12284	3.06295	4.8601	3.21082	2.99256	2.28921	2.8185	3.00296	2.91489	2.90055	2.60197	2.791	2.72129	3.16508	2.91955	2.69227	2.55221	2.98096	2.89359	3.09205	1333
ABAT	chr16;chr16;chr16;chr16;chr16;chr16;chr16;chr16;chr16;chr16;chr16;chr16;chr16;chr16;chr16;chr16;chr16;chr16;chr16;chr16;chr16;chr16;chr16;chr16;chr16;chr16;chr16;chr16;chr16;chr16;chr16;chr16;chr16;chr16;chr16;chr16;chr16;chr16;chr16;chr16;chr16;chr16;chr16;chr16;chr16;chr16;chr16;chr16	8674587;8712969;8720716;8735699;8735699;8735699;8746001;8746001;8746001;8748108;8748108;8748108;8750422;8750422;8750422;8757757;8757757;8757757;8764069;8764069;8764069;8764738;8764738;8764738;8766208;8766208;8766208;8768193;8768193;8768193;8768825;8768825;8768825;8772780;8772780;8772780;8774890;8774890;8774890;8776344;8776344;8776344;8779479;8779479;8779479;8781309;8781309;8781309	8674711;8713865;8720934;8735809;8735809;8735809;8746098;8746098;8746098;8748137;8748137;8748137;8750539;8750539;8750539;8757806;8757806;8757806;8764149;8764149;8764149;8764830;8764830;8764830;8766270;8766270;8766270;8768256;8768256;8768256;8768973;8768973;8768973;8772917;8772917;8772917;8775057;8775057;8775057;8776490;8776490;8776490;8779590;8779590;8779590;8784575;8784575;8784575	+;+;+;+;+;+;+;+;+;+;+;+;+;+;+;+;+;+;+;+;+;+;+;+;+;+;+;+;+;+;+;+;+;+;+;+;+;+;+;+;+;+;+;+;+;+;+;+	5930	4-aminobutyrate aminotransferase	-2.44968	-1.2926	7.52004e-05	0.0060753	-1.96279	-0.972905	0.00266198	0.0308526	-2.44831	-1.29179	0.000569768	0.00942405	1.00056	0.000810739	0.998206	0.999853	-1.24736	-0.31888	0.37953	0.999922	3.37923	1.56317	1.58153	2.7348	1.17159	3.3431	1.04006	0.533017	1.48148	0.881688	1.55094	1.76027	1.66548	1.58541	1.94412	0.93901	1.56719	1.65487	1.60889	0.81761	1.19591	1.34746	1466
NR4A2	chr2;chr2;chr2;chr2;chr2;chr2;chr2;chr2	156324432;156326150;156326718;156327851;156328404;156329323;156330668;156332480	156326000;156326328;156326920;156328014;156328533;156330188;156330791;156332775	-;-;-;-;-;-;-;-	3531	nuclear receptor subfamily 4 group A member 2	-2.10387	-1.07305	0.147602	0.506416	-7.49239	-2.90543	0.000225806	0.00551895	-3.65219	-1.86876	0.0334841	0.142535	-1.73594	-0.795716	0.343186	0.824652	2.05148	1.03666	0.200328	0.999922	2.05339	1.66983	0.484951	5.89269	5.10911	1.28655	4.34458	2.08417	2.35876	3.36909	1.85112	2.66125	2.43338	0.953433	0.999072	0.415139	0.418263	1.02199	1.16038	0.431389	0.925839	3.77679	348
FOSL2	chr2;chr2;chr2;chr2	28392912;28404107;28408759;28411930	28393822;28404358;28408866;28414649	+;+;+;+	3991	FOS like 2, AP-1 transcription factor subunit	-2.09619	-1.06777	0.025937	0.218248	-4.93302	-2.30247	3.67179e-06	0.000255158	-2.92177	-1.54684	0.00574794	0.0453421	-1.39384	-0.479069	0.372539	0.838831	1.68837	0.755631	0.1494	0.999922	4.22965	4.86377	3.88472	6.80468	7.28694	4.20938	4.98798	3.83779	5.10959	5.28193	4.47397	4.63505	3.62945	3.91797	3.46858	3.31914	3.51284	3.43516	3.86068	3.57186	3.55981	5.37324	1779
CTH	chr1;chr1;chr1;chr1;chr1;chr1;chr1;chr1;chr1;chr1;chr1;chr1;chr1;chr1;chr1;chr1;chr1;chr1;chr1;chr1;chr1;chr1;chr1;chr1;chr1;chr1;chr1;chr1;chr1;chr1;chr1;chr1;chr1;chr1	70411218;70411218;70411218;70415956;70415956;70415956;70417937;70417937;70421566;70421566;70421566;70424285;70424285;70429794;70429794;70429794;70430317;70430317;70430317;70432083;70432083;70432083;70433828;70433828;70433828;70435125;70435125;70435125;70438688;70438688;70438688;70439101;70439101;70439101	70411583;70411583;70411583;70416037;70416037;70416037;70418032;70418032;70421675;70421675;70421675;70424416;70424416;70429851;70429851;70429851;70430394;70430394;70430394;70432235;70432235;70432235;70433949;70433949;70433949;70435177;70435177;70435177;70438826;70438826;70438826;70439851;70439851;70439851	+;+;+;+;+;+;+;+;+;+;+;+;+;+;+;+;+;+;+;+;+;+;+;+;+;+;+;+;+;+;+;+;+;+	2140	cystathionine gamma-lyase	-2.28685	-1.19336	0.0005383	0.0217978	-1.952	-0.96495	0.00456905	0.0443122	-2.22442	-1.15343	0.00325537	0.0305074	1.02806	0.0399271	0.917937	0.988919	-1.13956	-0.188482	0.625329	0.999922	0.859828	0.538442	0.616412	2.16935	-0.194165	1.20321	-0.0903718	0.0763567	-0.0640326	0.180613	-0.685739	-0.37778	0.326158	-0.0912593	0.394131	-1.45796	0.0321921	0.579695	-0.530607	0.253764	-0.0317455	-0.183331	92
SPAG4	chr20;chr20;chr20;chr20;chr20;chr20;chr20;chr20;chr20;chr20;chr20;chr20;chr20;chr20;chr20;chr20;chr20;chr20;chr20;chr20;chr20;chr20;chr20;chr20	35615884;35615884;35617136;35617136;35617520;35617520;35617779;35617779;35618087;35618087;35618450;35618450;35618612;35618612;35618923;35618923;35619195;35619195;35619579;35619579;35620684;35620684;35620876;35620876	35616288;35616307;35617240;35617240;35617586;35617586;35617840;35617840;35618130;35618130;35618475;35618475;35618720;35618720;35618998;35618998;35619310;35619310;35619746;35619746;35620773;35620773;35621094;35621049	+;+;+;+;+;+;+;+;+;+;+;+;+;+;+;+;+;+;+;+;+;+;+;+	1506	sperm associated antigen 4	-2.51901	-1.33286	0.00090318	0.0304777	-1.95061	-0.963928	0.0142814	0.0926707	-1.93933	-0.955562	0.0330141	0.141099	1.2989	0.377295	0.397028	0.85208	1.00582	0.00836678	0.984909	0.999922	-0.0201564	0.474376	0.00626583	1.85131	2.11952	0.483604	-0.841189	0.667686	-0.884979	-0.241717	-0.509802	-0.224028	-0.657404	0.688278	0.272211	-0.706736	0.505326	0.0352232	0.355371	0.530534	-0.235636	-0.333937	35
DYRK3	chr1;chr1;chr1;chr1;chr1;chr1;chr1	206635536;206635536;206636875;206637650;206637650;206647388;206647388	206635780;206635780;206636968;206637761;206637761;206649197;206649197	+;+;+;+;+;+;+	2261	dual specificity tyrosine phosphorylation regulated kinase 3	-2.07326	-1.0519	0.00217349	0.0508981	-2.34249	-1.22804	0.000360963	0.00787207	-2.08139	-1.05755	0.00695057	0.0513651	-1.00392	-0.00564713	0.988199	0.999181	1.12545	0.170496	0.654033	0.999922	1.28898	1.94727	1.46174	3.17846	3.71211	1.16329	1.42101	1.51734	1.52161	1.44475	1.30924	1.32961	1.15625	1.46322	1.45517	1.05826	1.27659	1.02628	1.34795	1.07451	1.23057	1.89147	131
MAP3K8	chr10;chr10;chr10;chr10;chr10;chr10;chr10;chr10;chr10;chr10;chr10;chr10;chr10;chr10;chr10;chr10;chr10;chr10;chr10;chr10;chr10;chr10;chr10;chr10;chr10	30434021;30434021;30434635;30437176;30438916;30438916;30438916;30447782;30447782;30447782;30450258;30450258;30450258;30451638;30451638;30451638;30458084;30458084;30458084;30459255;30459255;30459255;30460706;30460706;30460706	30434378;30434378;30434748;30437406;30439274;30439274;30439274;30447949;30447949;30447949;30450519;30450519;30450519;30451744;30451744;30451744;30458236;30458236;30458236;30459501;30459501;30459501;30461833;30461833;30461833	+;+;+;+;+;+;+;+;+;+;+;+;+;+;+;+;+;+;+;+;+;+;+;+;+	3127	mitogen-activated protein kinase kinase kinase 8	-2.07104	-1.05035	0.0123473	0.147488	-3.24165	-1.69673	7.06077e-05	0.0024327	-2.34472	-1.22942	0.0110227	0.0699941	-1.13215	-0.179063	0.701461	0.949942	1.38253	0.467311	0.31127	0.999922	2.45445	2.72452	1.65846	3.73754	5.27705	2.3333	2.17723	2.49474	2.58023	2.45313	2.69751	2.77589	1.8158	1.8822	2.17773	1.92765	1.42779	2.0377	1.78037	2.03889	2.19406	3.08159	407
NDP	chrX;chrX;chrX	43948776;43958472;43973304	43950026;43958852;43973675	-;-;-	2004	NDP, norrin cystine knot growth factor	-3.36443	-1.75036	0.000258729	0.0140968	-1.93069	-0.949116	0.0394592	0.175803	-2.41675	-1.27307	0.0172191	0.0936009	1.39213	0.477295	0.369664	0.837763	-1.25175	-0.323952	0.538677	0.999922	-0.104609	-1.88021	0.453887	0.427523	-1.32369	1.11339	-1.02205	-3.75653	-1.61365	-1.36118	-1.8453	-1.46194	-0.119242	-0.211914	-1.44735	-1.19583	-1.28575	-1.40441	-1.87454	-1.30391	-0.210872	-1.98853	44
C1S	chr12;chr12;chr12;chr12;chr12;chr12;chr12;chr12;chr12;chr12;chr12;chr12;chr12;chr12;chr12;chr12;chr12;chr12;chr12;chr12;chr12;chr12;chr12;chr12;chr12;chr12;chr12;chr12;chr12;chr12;chr12;chr12;chr12;chr12;chr12	7060661;7060661;7060661;7061752;7061752;7061839;7062475;7062475;7062890;7062890;7062890;7064267;7064267;7064267;7065100;7065100;7065100;7065817;7065817;7065817;7066518;7066518;7066518;7067039;7067039;7067039;7067643;7067643;7067643;7068456;7068456;7068456;7069855;7069855;7069855	7060877;7060877;7060877;7061917;7061917;7061917;7062682;7062682;7063067;7063067;7063067;7064392;7064392;7064392;7065299;7065299;7065299;7065970;7065970;7065970;7066633;7066633;7066633;7067117;7067117;7067117;7067771;7067771;7067771;7068530;7068530;7068530;7071031;7071031;7071031	+;+;+;+;+;+;+;+;+;+;+;+;+;+;+;+;+;+;+;+;+;+;+;+;+;+;+;+;+;+;+;+;+;+;+	2825	complement C1s	-1.8503	-0.887758	4.90666e-12	7.31538e-09	-1.90896	-0.932787	4.0561e-13	4.15751e-10	-1.77854	-0.83069	1.3243e-08	2.74917e-06	1.04035	0.0570682	0.688695	0.948431	1.07333	0.102097	0.473072	0.999922	7.8376	8.24358	8.45364	7.96097	8.47148	8.29891	7.32612	7.18096	7.28894	7.27471	7.71715	7.19293	7.36724	7.3385	7.16681	7.16923	7.12073	7.5692	7.36416	7.31049	7.43087	7.48556	15356
PDK3	chrX;chrX;chrX;chrX;chrX;chrX;chrX;chrX;chrX;chrX;chrX;chrX;chrX;chrX;chrX;chrX;chrX;chrX;chrX;chrX;chrX;chrX;chrX	24465227;24465227;24494742;24494742;24498829;24498829;24503327;24503327;24505209;24505209;24518933;24518933;24526198;24526198;24527574;24527574;24528076;24528076;24531657;24531657;24533929;24533929;24539134	24465561;24465561;24494883;24494883;24498900;24498900;24503511;24503511;24505298;24505298;24519010;24519010;24526274;24526274;24527675;24527675;24528186;24528186;24531770;24531770;24534068;24534425;24550466	+;+;+;+;+;+;+;+;+;+;+;+;+;+;+;+;+;+;+;+;+;+;+	13136	pyruvate dehydrogenase kinase 3	-1.40186	-0.487341	0.000803645	0.028214	-1.89485	-0.922087	2.96132e-10	9.91135e-08	-1.71824	-0.780932	2.55179e-06	0.000167896	-1.22569	-0.293591	0.0727553	0.488611	1.10279	0.141155	0.383636	0.999922	3.67324	3.47582	3.8149	4.05422	3.62606	4.06148	3.40379	3.19103	3.0361	3.62654	3.06602	3.45927	2.86393	3.08296	2.70245	2.77339	3.017	2.79366	2.82877	2.5954	3.4309	3.08884	3982
ZFAS1	chr20;chr20;chr20;chr20;chr20;chr20;chr20;chr20;chr20;chr20;chr20;chr20;chr20;chr20;chr20;chr20;chr20;chr20;chr20;chr20;chr20	49278178;49278178;49278178;49278178;49278642;49279104;49279104;49279104;49279104;49279104;49280485;49280485;49280485;49280485;49280903;49280903;49289045;49289045;49289045;49289045;49289045	49278716;49278716;49278397;49278716;49278738;49279208;49279208;49279208;49279208;49279208;49280570;49280570;49280570;49280570;49280964;49280964;49289258;49289258;49289258;49289258;49289258	+;+;+;+;+;+;+;+;+;+;+;+;+;+;+;+;+;+;+;+;+	1028	ZNFX1 antisense RNA 1	-1.49468	-0.579841	0.000626591	0.0242934	-1.88477	-0.914387	8.12003e-08	1.11906e-05	-1.96771	-0.976515	5.41825e-07	5.22702e-05	-1.31647	-0.396674	0.0385699	0.388542	-1.044	-0.0621274	0.744036	0.999922	5.60536	5.12238	5.69257	5.62592	6.35971	5.61788	5.38442	5.43981	4.91263	4.96694	5.15222	4.86701	4.89529	4.83807	4.66949	4.46946	4.69517	5.15515	4.53221	4.62987	4.81877	4.94856	1189
GATA6	chr18;chr18;chr18;chr18;chr18;chr18;chr18	22169437;22171108;22176955;22181453;22182757;22182940;22200656	22169682;22172279;22177121;22181578;22182844;22183043;22202528	+;+;+;+;+;+;+	3776	GATA binding protein 6	-2.03236	-1.02315	0.00178303	0.0456189	-1.88283	-0.912906	0.00501919	0.0471448	-1.69312	-0.759685	0.0389649	0.156777	1.20036	0.263469	0.468828	0.878393	1.11205	0.153221	0.672808	0.999922	-0.311791	0.895918	-0.111537	0.36858	1.82276	-0.065831	-0.226118	-0.742891	-0.460989	-0.169365	0.0206086	-0.950799	-0.14457	-0.111719	-0.132546	-0.707478	-0.927089	0.121786	-0.355843	-0.299178	0.4406	-0.446175	72
BHLHE40	chr3;chr3;chr3;chr3;chr3	4979412;4979962;4980301;4981392;4982836	4979798;4980031;4980408;4981515;4985180	+;+;+;+;+	3034	basic helix-loop-helix family member e40	-2.0491	-1.03499	0.0387912	0.267459	-2.76243	-1.46594	0.0037636	0.0391108	-1.55088	-0.633085	0.261841	0.500312	1.32125	0.401902	0.464905	0.877164	1.7812	0.832851	0.12814	0.999922	4.95627	4.47233	3.73552	5.74405	6.83358	2.2866	5.43423	4.2108	3.09232	4.35647	3.78991	3.59413	3.59726	3.88331	4.15072	4.06163	3.43459	3.84992	4.74959	4.17599	3.66438	5.49567	2238
ARID5A	chr2;chr2;chr2;chr2;chr2;chr2;chr2;chr2;chr2;chr2;chr2;chr2;chr2;chr2;chr2;chr2;chr2;chr2;chr2;chr2;chr2;chr2;chr2;chr2;chr2;chr2;chr2;chr2;chr2;chr2;chr2;chr2;chr2;chr2;chr2;chr2;chr2;chr2;chr2;chr2;chr2;chr2;chr2;chr2;chr2;chr2;chr2	96536719;96536719;96536719;96536719;96536719;96536719;96537879;96547402;96547402;96547402;96547402;96547402;96547402;96547405;96549321;96549321;96549321;96549321;96549321;96549753;96549753;96549753;96549753;96549753;96549753;96549753;96550026;96550029;96550188;96550188;96550188;96550188;96550188;96550574;96550574;96550574;96550574;96550574;96550574;96550605;96551099;96551099;96551099;96551099;965…	96536830;96536830;96536830;96536830;96536830;96536830;96538321;96547517;96547517;96547517;96547517;96547517;96547517;96547517;96549459;96549459;96549459;96549459;96549459;96549805;96549805;96549805;96549805;96549805;96549805;96549805;96550285;96550285;96550285;96550285;96550285;96550285;96550285;96550733;96550733;96550733;96550733;96550733;96550733;96550733;96552638;96552638;96552638;96552638;965…	+;+;+;+;+;+;+;+;+;+;+;+;+;+;+;+;+;+;+;+;+;+;+;+;+;+;+;+;+;+;+;+;+;+;+;+;+;+;+;+;+;+;+;+;+;+;+	2823	AT-rich interaction domain 5A	-2.04696	-1.03349	0.0207558	0.194623	-2.93444	-1.55309	0.000600386	0.0111258	-2.0625	-1.04439	0.0410476	0.162369	-1.00759	-0.0109049	0.98242	0.999136	1.42276	0.508696	0.299551	0.999922	4.34602	3.49562	2.76941	5.21139	6.19437	2.68993	3.89893	4.1026	3.35717	3.89963	3.22387	3.20118	3.32761	3.26449	3.07367	2.86521	2.5302	3.55394	3.23079	3.16178	3.05694	4.55443	1364
SYTL4	chrX;chrX;chrX;chrX;chrX;chrX;chrX;chrX;chrX;chrX;chrX;chrX;chrX;chrX;chrX;chrX;chrX;chrX;chrX;chrX;chrX;chrX;chrX;chrX;chrX;chrX;chrX;chrX;chrX;chrX;chrX;chrX;chrX;chrX;chrX;chrX;chrX;chrX;chrX;chrX;chrX;chrX;chrX;chrX;chrX;chrX;chrX;chrX;chrX;chrX;chrX;chrX;chrX;chrX	100674491;100674491;100674491;100678391;100678391;100678391;100679313;100679313;100679313;100681227;100681227;100681227;100685990;100685990;100685990;100686679;100686679;100686679;100687067;100687067;100687067;100688351;100688351;100688351;100689856;100689856;100689856;100690075;100690075;100690075;100690563;100690563;100690563;100691108;100691108;100691108;100700897;100700897;100700897;100701220…	100676176;100676176;100676176;100678599;100678599;100678599;100679412;100679412;100679412;100681335;100681335;100681335;100686151;100686151;100686151;100686781;100686781;100686781;100687245;100687245;100687245;100688443;100688443;100688443;100689959;100689959;100689959;100690165;100690165;100690165;100690638;100690638;100690638;100691209;100691209;100691209;100700999;100700999;100700999;100701329…	-;-;-;-;-;-;-;-;-;-;-;-;-;-;-;-;-;-;-;-;-;-;-;-;-;-;-;-;-;-;-;-;-;-;-;-;-;-;-;-;-;-;-;-;-;-;-;-;-;-;-;-;-;-	4054	synaptotagmin like 4	-1.67962	-0.748134	0.000298118	0.0154231	-1.8798	-0.91058	1.11828e-05	0.000600408	-2.40903	-1.26845	1.28468e-07	1.7129e-05	-1.43427	-0.52032	0.0267162	0.336259	-1.28154	-0.357873	0.125739	0.999922	2.18571	3.39605	2.97098	3.35132	3.04748	3.4906	2.4615	2.4563	2.79992	2.22769	2.17319	2.06578	1.76559	2.34392	2.90479	2.08626	2.03908	1.87466	2.0041	1.68007	1.98318	1.76299	438
SELENBP1	chr1;chr1;chr1;chr1;chr1;chr1;chr1;chr1;chr1;chr1;chr1;chr1;chr1;chr1;chr1;chr1;chr1;chr1;chr1;chr1;chr1;chr1;chr1;chr1;chr1;chr1;chr1;chr1;chr1;chr1;chr1;chr1;chr1;chr1;chr1	151364302;151364302;151364302;151364926;151364926;151364926;151365189;151365189;151365189;151365563;151365563;151365563;151365768;151365768;151365768;151366275;151366275;151366275;151366722;151366722;151366722;151368199;151368199;151368199;151369004;151369004;151369442;151369442;151369442;151369713;151369713;151369713;151372638;151372638;151372638	151364705;151364705;151364705;151365044;151365044;151365044;151365281;151365281;151365281;151365684;151365684;151365684;151365846;151365846;151365846;151366453;151366453;151366453;151366904;151366904;151366904;151368319;151368319;151368319;151369189;151369189;151369554;151369554;151369554;151369769;151369978;151369769;151372734;151372734;151372734	-;-;-;-;-;-;-;-;-;-;-;-;-;-;-;-;-;-;-;-;-;-;-;-;-;-;-;-;-;-;-;-;-;-;-	1962	selenium binding protein 1	-1.57472	-0.655092	0.000843911	0.0293223	-1.87979	-0.910569	3.80712e-06	0.000260976	-2.09373	-1.06608	2.42173e-06	0.000162772	-1.32959	-0.410985	0.0631264	0.467085	-1.11381	-0.155508	0.478902	0.999922	6.43794	5.42807	6.53144	6.72771	6.19984	6.90659	5.78568	5.8465	6.07274	5.71507	5.65185	5.60031	5.5662	5.9703	5.24915	5.25198	5.33987	5.66764	5.78043	5.33596	5.39143	4.84731	4042
BCAT1	chr12;chr12;chr12;chr12;chr12;chr12;chr12;chr12;chr12;chr12;chr12;chr12;chr12;chr12;chr12;chr12;chr12;chr12;chr12;chr12;chr12;chr12;chr12;chr12;chr12;chr12;chr12;chr12;chr12;chr12;chr12;chr12;chr12;chr12;chr12;chr12;chr12;chr12;chr12;chr12;chr12;chr12;chr12;chr12;chr12;chr12;chr12;chr12;chr12;chr12;chr12;chr12	24810024;24810024;24810024;24810024;24810024;24829823;24829823;24829823;24829823;24829823;24832723;24832723;24832723;24832723;24832723;24836511;24836511;24836511;24836511;24836511;24842082;24842082;24842082;24842082;24842082;24849786;24849786;24849786;24849786;24849786;24878530;24878530;24878530;24878530;24878530;24881301;24881301;24881301;24894275;24894275;24894275;24894275;24894275;24901814;249…	24818049;24818049;24818049;24818049;24818049;24829897;24829897;24829897;24829897;24829897;24832863;24832863;24832863;24832863;24832863;24836596;24836596;24836596;24836596;24836596;24842224;24842224;24842224;24842224;24842224;24849949;24849949;24849949;24849949;24849949;24878649;24878649;24878649;24878649;24878649;24881411;24881411;24881411;24894475;24894475;24894475;24894475;24894475;24901885;249…	-;-;-;-;-;-;-;-;-;-;-;-;-;-;-;-;-;-;-;-;-;-;-;-;-;-;-;-;-;-;-;-;-;-;-;-;-;-;-;-;-;-;-;-;-;-;-;-;-;-;-;-	10227	branched chain amino acid transaminase 1	-1.84178	-0.881102	0.00209081	0.0496649	-1.87913	-0.910068	0.00147374	0.0207568	-1.45709	-0.543085	0.0911287	0.268238	1.26402	0.338017	0.285519	0.792754	1.28965	0.366983	0.245643	0.999922	0.481381	0.720029	-0.859043	0.775578	1.0039	1.1047	-0.0251965	-1.20624	-0.327235	0.406836	-0.303858	-0.348445	-0.457456	-0.714133	-0.369625	-0.0990901	0.2374	-0.29616	-0.457619	-0.361674	0.664418	0.309637	339
CYP4F11	chr19;chr19;chr19;chr19;chr19;chr19;chr19;chr19;chr19;chr19;chr19;chr19;chr19;chr19;chr19;chr19;chr19;chr19;chr19;chr19;chr19;chr19;chr19;chr19;chr19	15912370;15912370;15914305;15914305;15914602;15914602;15914762;15914762;15922037;15922037;15922364;15922364;15923812;15923812;15924761;15924761;15927212;15927212;15927430;15927430;15929457;15929457;15934211;15934211;15934832	15913909;15913909;15914387;15914387;15914666;15914666;15914895;15914895;15922166;15922166;15922430;15922430;15924082;15924082;15924882;15924882;15927339;15927339;15927483;15927483;15929601;15929601;15934866;15934409;15934866	-;-;-;-;-;-;-;-;-;-;-;-;-;-;-;-;-;-;-;-;-;-;-;-;-	3395	cytochrome P450 family 4 subfamily F member 11	-2.03933	-1.0281	0.209301	0.588671	-5.36605	-2.42386	0.00506463	0.0474086	-4.90077	-2.29301	0.0221355	0.109575	-2.40313	-1.26491	0.192172	0.709976	1.09494	0.130851	0.891025	0.999922	-0.350158	-5.80685	-3.9052	-1.21198	-3.53037	-0.785796	-3.47827	-8.11177	-2.49725	-2.46345	-2.86253	-1.39672	-3.93653	-5.8538	-8.11177	-3.5014	-3.98306	-2.86062	-4.54101	-8.11177	-2.86905	-3.46284	63
ABCA1	chr9;chr9;chr9;chr9;chr9;chr9;chr9;chr9;chr9;chr9;chr9;chr9;chr9;chr9;chr9;chr9;chr9;chr9;chr9;chr9;chr9;chr9;chr9;chr9;chr9;chr9;chr9;chr9;chr9;chr9;chr9;chr9;chr9;chr9;chr9;chr9;chr9;chr9;chr9;chr9;chr9;chr9;chr9;chr9;chr9;chr9;chr9;chr9;chr9;chr9	104781003;104785396;104786298;104786873;104787920;104788426;104790922;104791936;104792786;104793171;104794387;104796053;104796309;104798421;104799819;104800510;104802054;104803284;104804626;104806241;104809466;104810800;104812574;104814118;104814427;104816143;104817332;104818663;104819586;104819927;104821375;104822496;104824465;104825683;104826948;104828916;104830925;104831622;104832574;104836980…	104784455;104785639;104786390;104786976;104788054;104788567;104791028;104791998;104792906;104793300;104794510;104796197;104796424;104798598;104799988;104800584;104802159;104803316;104804720;104806430;104809564;104810924;104812722;104814231;104814475;104816345;104817404;104818883;104819723;104820069;104821506;104822667;104824578;104825887;104827169;104829138;104831101;104831827;104832771;104837096…	-;-;-;-;-;-;-;-;-;-;-;-;-;-;-;-;-;-;-;-;-;-;-;-;-;-;-;-;-;-;-;-;-;-;-;-;-;-;-;-;-;-;-;-;-;-;-;-;-;-	10502	ATP binding cassette subfamily A member 1	-2.05	-1.03562	0.000241984	0.0136032	-1.87402	-0.906133	0.0012803	0.0188652	-1.97724	-0.983487	0.00224661	0.0238321	1.0368	0.0521351	0.867341	0.98099	-1.05508	-0.0773541	0.804775	0.999922	3.01134	2.79737	2.93433	3.61758	3.08561	3.64022	2.55233	0.524701	1.67953	2.47039	2.2827	2.66434	2.4452	2.57768	1.9767	2.35505	2.58272	1.75266	2.058	1.44311	2.86085	2.23192	2012
ADHFE1	chr8;chr8;chr8;chr8;chr8;chr8;chr8;chr8;chr8;chr8;chr8;chr8;chr8;chr8	66432483;66440162;66442798;66444367;66444594;66445218;66447264;66448865;66451953;66454059;66456817;66457070;66460308;66468269	66432575;66440199;66442844;66444420;66444748;66445414;66447341;66448970;66452105;66454157;66456895;66457166;66460465;66468809	+;+;+;+;+;+;+;+;+;+;+;+;+;+	1895	alcohol dehydrogenase, iron containing 1	-2.06313	-1.04484	1.37467e-06	0.00030883	-1.8512	-0.888458	3.75734e-05	0.00155771	-1.78486	-0.835814	0.000652902	0.0102852	1.15591	0.209024	0.381407	0.844715	1.03716	0.0526433	0.825896	0.999922	5.81846	4.485	5.23747	5.15174	4.43756	5.94671	3.94808	3.90403	4.61172	4.24732	4.26806	4.39462	4.31285	4.50744	4.4721	4.10448	4.18101	4.75808	4.3946	4.51949	4.37196	4.54248	2541
RARB	chr3;chr3;chr3;chr3;chr3;chr3;chr3;chr3;chr3;chr3;chr3;chr3;chr3;chr3;chr3;chr3;chr3;chr3;chr3;chr3;chr3;chr3;chr3;chr3;chr3;chr3;chr3;chr3;chr3;chr3;chr3;chr3;chr3;chr3;chr3;chr3;chr3;chr3;chr3;chr3;chr3;chr3;chr3;chr3;chr3;chr3;chr3;chr3;chr3;chr3;chr3;chr3;chr3;chr3;chr3;chr3;chr3;chr3;chr3;chr3;chr3;chr3;chr3;chr3;chr3;chr3;chr3;chr3;chr3;chr3;chr3;chr3;chr3;chr3;chr3;chr3;chr3;chr3;chr3;chr3…	24829323;24858674;25060125;25174119;25340802;25428263;25428263;25428263;25428263;25428263;25428263;25428263;25458310;25461193;25461193;25461193;25461193;25461193;25461193;25461193;25461193;25461193;25461193;25501182;25501182;25501182;25501182;25501182;25501182;25501182;25501182;25501182;25501182;25569758;25569758;25569758;25569758;25569758;25569758;25569758;25569758;25569758;25580546;25580546;255…	24829403;24858752;25060176;25174575;25340891;25428888;25428888;25428531;25428888;25428531;25428888;25428888;25458393;25461341;25461341;25461341;25461341;25461341;25461341;25461341;25461341;25461341;25461341;25501323;25501323;25501323;25501323;25501323;25501323;25501323;25501323;25501323;25501323;25569918;25569918;25569918;25569918;25569918;25569918;25569918;25569918;25569918;25580722;25580722;255…	+;+;+;+;+;+;+;+;+;+;+;+;+;+;+;+;+;+;+;+;+;+;+;+;+;+;+;+;+;+;+;+;+;+;+;+;+;+;+;+;+;+;+;+;+;+;+;+;+;+;+;+;+;+;+;+;+;+;+;+;+;+;+;+;+;+;+;+;+;+;+;+;+;+;+;+;+;+;+;+;+	3974	retinoic acid receptor beta	-1.60152	-0.679438	0.00114281	0.034925	-1.85063	-0.888015	2.25377e-05	0.00105305	-1.66004	-0.731214	0.0020506	0.0224199	-1.03654	-0.0517758	0.824602	0.975156	1.11481	0.156801	0.500372	0.999922	2.78366	2.27367	3.33269	3.04356	2.39119	3.33681	2.13911	1.96514	2.32643	2.46554	2.19476	2.29678	2.57506	2.0615	1.96385	1.44796	1.47462	2.31916	1.8113	2.1038	2.53835	2.20646	650
BRE-AS1	chr2	27889456	27891114	-	1659	BRE antisense RNA 1	-2.02121	-1.01522	0.160924	0.524502	-13.497	-3.75457	3.56846e-06	0.000249033	-6.70634	-2.74553	0.00238745	0.0248598	-3.31798	-1.73031	0.0450541	0.414524	2.01258	1.00905	0.220998	0.999922	-1.36633	-0.0885751	-2.56589	2.72487	3.09204	-1.45792	1.6952	-0.505911	-0.415471	1.06356	-0.0494237	-0.612545	-1.94393	-2.11217	-1.70444	-4.7846	-2.64463	-1.82752	-1.28654	-1.41166	-2.14838	-0.534286	15
TSKU	chr11;chr11;chr11;chr11;chr11;chr11;chr11;chr11;chr11;chr11	76782313;76783241;76784148;76784148;76791752;76795609;76795609;76795609;76795609;76795609	76782433;76783404;76784176;76784365;76792769;76798154;76798154;76798154;76798154;76798154	+;+;+;+;+;+;+;+;+;+	4067	tsukushi, small leucine rich proteoglycan	-2.10653	-1.07487	0.000293932	0.0152857	-1.83776	-0.87795	0.00291479	0.0327459	-1.61851	-0.694663	0.0372255	0.15251	1.30152	0.380202	0.245139	0.760408	1.13547	0.183287	0.575457	0.999922	0.711787	1.65216	0.357229	1.89821	2.76581	2.40183	0.490353	0.670333	1.1812	0.635803	0.928235	0.732092	0.989744	1.33691	1.00928	0.943769	0.782517	0.792913	1.61219	0.985619	0.806967	1.15062	158
PCYT2	chr17;chr17;chr17;chr17;chr17;chr17;chr17;chr17;chr17;chr17;chr17;chr17;chr17;chr17;chr17;chr17;chr17;chr17;chr17;chr17;chr17;chr17;chr17;chr17;chr17;chr17;chr17;chr17;chr17;chr17;chr17;chr17;chr17;chr17;chr17;chr17;chr17;chr17;chr17;chr17;chr17;chr17;chr17;chr17;chr17;chr17;chr17;chr17;chr17;chr17;chr17;chr17;chr17;chr17;chr17;chr17;chr17;chr17;chr17;chr17;chr17;chr17;chr17;chr17;chr17;chr17;chr…	81900965;81902901;81902901;81902901;81902901;81902901;81902901;81902901;81905066;81905066;81905066;81905066;81905066;81905066;81905066;81905066;81905382;81905382;81905382;81905382;81905382;81905382;81905382;81905670;81905670;81905670;81905670;81905670;81905670;81905670;81905670;81906100;81906100;81906100;81906100;81906100;81906100;81906100;81906100;81906464;81906464;81906464;81906464;81906464;819…	81904944;81904944;81904944;81904944;81904944;81904944;81904944;81904944;81905154;81905154;81905154;81905154;81905154;81905154;81905154;81905154;81905447;81905447;81905447;81905447;81905447;81905447;81905447;81905735;81905735;81905735;81905735;81905735;81905735;81905735;81905735;81906177;81906177;81906177;81906177;81906177;81906177;81906177;81906177;81906546;81906546;81906546;81906546;81906546;819…	-;-;-;-;-;-;-;-;-;-;-;-;-;-;-;-;-;-;-;-;-;-;-;-;-;-;-;-;-;-;-;-;-;-;-;-;-;-;-;-;-;-;-;-;-;-;-;-;-;-;-;-;-;-;-;-;-;-;-;-;-;-;-;-;-;-;-;-;-;-;-;-;-;-;-;-;-;-;-;-;-;-;-;-;-;-;-;-;-;-;-;-;-;-;-;-;-;-;-;-;-;-;-;-	5837	phosphate cytidylyltransferase 2, ethanolamine	-2.08765	-1.06188	1.27027e-06	0.000289338	-1.82457	-0.867555	6.72714e-05	0.00236242	-1.49237	-0.577605	0.0183834	0.0973265	1.39888	0.484277	0.0447297	0.41258	1.2226	0.28995	0.229203	0.999922	2.55349	1.43054	1.21695	2.25427	1.28856	2.61047	0.9046	1.19985	0.968009	0.711044	0.873466	1.01706	1.17812	1.09353	1.18701	1.04453	1.14592	1.22299	1.21462	1.52514	1.08805	1.80953	814
ITPKC	chr19;chr19;chr19;chr19;chr19;chr19;chr19	40717103;40725340;40729202;40733160;40736986;40737698;40739357	40718290;40725439;40729415;40733364;40737087;40737769;40740861	+;+;+;+;+;+;+	3386	inositol-trisphosphate 3-kinase C	-2.00959	-1.0069	0.00920576	0.124206	-2.90991	-1.54097	8.34682e-05	0.00274324	-2.43417	-1.28343	0.00408187	0.0357218	-1.21128	-0.276528	0.521704	0.901944	1.19544	0.257542	0.546006	0.999922	2.62477	3.1498	2.61161	4.11713	5.71075	3.27714	3.31016	2.72047	3.18036	3.19457	3.0507	2.81129	2.4332	2.64539	2.32345	2.53754	2.70152	2.48238	2.48328	2.48552	2.46169	3.43892	496
WNT6	chr2;chr2;chr2;chr2	218859823;218871027;218871485;218873384	218860117;218871247;218871819;218874232	+;+;+;+	1700	Wnt family member 6	-2.15488	-1.10761	9.27968e-05	0.00698105	-1.81429	-0.859403	0.00202194	0.0258677	-1.52797	-0.611614	0.0499631	0.184258	1.41029	0.495995	0.115688	0.596256	1.18739	0.247788	0.427257	0.999922	0.670335	0.999313	1.6595	1.61588	0.413787	1.20758	0.0945576	-0.172611	0.542173	-1.02581	0.337839	0.0826573	-0.0557432	-0.373379	0.980443	-0.0505041	0.522123	0.375409	0.507307	0.663478	0.236585	0.755555	64
TAF1D	chr11;chr11;chr11;chr11;chr11;chr11;chr11;chr11;chr11;chr11;chr11;chr11;chr11;chr11;chr11;chr11;chr11;chr11;chr11;chr11;chr11;chr11;chr11;chr11;chr11;chr11;chr11;chr11;chr11;chr11;chr11;chr11;chr11;chr11	93730194;93730194;93730677;93730677;93731150;93731150;93731753;93731753;93732244;93732244;93733087;93733087;93733350;93733350;93734625;93734625;93735931;93736141;93736141;93736694;93736694;93736694;93737064;93737064;93737064;93738109;93738109;93738109;93739237;93739237;93739237;93741322;93741322;93741322	93730447;93730447;93730712;93730712;93731216;93731216;93731799;93731799;93732291;93732291;93733121;93733121;93733397;93733505;93734660;93734660;93736304;93736304;93736304;93736751;93736751;93736751;93737239;93737239;93737239;93738499;93738499;93738499;93739331;93739331;93739331;93741537;93741537;93741537	-;-;-;-;-;-;-;-;-;-;-;-;-;-;-;-;-;-;-;-;-;-;-;-;-;-;-;-;-;-;-;-;-;-	1989	TATA-box binding protein associated factor, RNA polymerase I subunit D	-1.32294	-0.403743	0.00114358	0.034925	-1.81368	-0.858922	6.55818e-12	5.37771e-09	-1.86955	-0.902691	2.50736e-10	1.17488e-07	-1.41318	-0.498948	0.000419155	0.0541272	-1.0308	-0.0437694	0.754953	0.999922	4.48479	4.6762	4.73454	4.55972	5.0513	4.59232	4.34273	4.63979	4.33996	4.17747	4.11695	4.05738	3.7895	3.6753	3.78776	3.95619	3.84355	3.94294	3.53056	3.64532	3.89773	4.04046	1058
IGFLR1	chr19;chr19;chr19;chr19;chr19;chr19;chr19;chr19;chr19;chr19;chr19;chr19;chr19;chr19;chr19;chr19;chr19;chr19;chr19;chr19;chr19;chr19;chr19;chr19;chr19;chr19;chr19;chr19;chr19;chr19;chr19;chr19;chr19;chr19;chr19;chr19;chr19;chr19;chr19;chr19;chr19	35738801;35738801;35738801;35738801;35738801;35738801;35738801;35738801;35738801;35738801;35739710;35739710;35739710;35739710;35739710;35739710;35739710;35739710;35740380;35740380;35740380;35741024;35741024;35741024;35741024;35741024;35741024;35741024;35741024;35741024;35741024;35742390;35742390;35742396;35742396;35742396;35742396;35742396;35742396;35742396;35742396	35739626;35739626;35739626;35739626;35739626;35739626;35739626;35739626;35739626;35739626;35739769;35739769;35740088;35740088;35740088;35740088;35740088;35740086;35740564;35740564;35740564;35741228;35741223;35741228;35741228;35741223;35741223;35741223;35741228;35741223;35741228;35742450;35742450;35742450;35742450;35742450;35742450;35742450;35742450;35742450;35742450	-;-;-;-;-;-;-;-;-;-;-;-;-;-;-;-;-;-;-;-;-;-;-;-;-;-;-;-;-;-;-;-;-;-;-;-;-;-;-;-;-	1656	IGF like family receptor 1	-1.87682	-0.908292	6.50845e-05	0.00539084	-1.80926	-0.855398	0.000142422	0.00399267	-1.51642	-0.600669	0.0166614	0.0914177	1.23767	0.307623	0.229487	0.74556	1.19311	0.254729	0.315513	0.999922	1.41985	1.17417	0.484105	0.949593	1.725	1.65093	0.564254	0.210626	-0.183645	0.790406	0.375671	0.381884	0.696066	0.683108	0.538832	0.481678	-0.113772	0.210104	0.696409	0.889978	0.568235	0.608678	105
UAP1	chr1;chr1;chr1;chr1;chr1;chr1;chr1;chr1;chr1;chr1;chr1;chr1;chr1;chr1;chr1;chr1;chr1;chr1;chr1;chr1;chr1;chr1;chr1;chr1;chr1;chr1;chr1;chr1;chr1;chr1;chr1;chr1;chr1;chr1;chr1;chr1;chr1;chr1;chr1;chr1;chr1;chr1;chr1;chr1;chr1;chr1;chr1;chr1;chr1;chr1;chr1;chr1;chr1;chr1;chr1;chr1;chr1;chr1;chr1;chr1;chr1;chr1;chr1;chr1	162561440;162561440;162561440;162561506;162561899;162561899;162562473;162562473;162566012;162566012;162566012;162566012;162566012;162566012;162576777;162576777;162576777;162576777;162576777;162576777;162579428;162579428;162579428;162579428;162579428;162579428;162581287;162581287;162581287;162581287;162581287;162581287;162587475;162587475;162587475;162587475;162587475;162587475;162588693;162588693…	162561777;162561777;162561777;162561777;162562009;162562009;162562584;162562584;162566348;162566348;162566348;162566348;162566348;162566348;162576981;162576981;162576981;162576981;162576981;162576981;162579603;162579603;162579603;162579603;162579603;162579603;162581459;162581459;162581459;162581459;162581459;162581459;162587668;162587668;162587668;162587668;162587668;162587668;162588833;162588833…	+;+;+;+;+;+;+;+;+;+;+;+;+;+;+;+;+;+;+;+;+;+;+;+;+;+;+;+;+;+;+;+;+;+;+;+;+;+;+;+;+;+;+;+;+;+;+;+;+;+;+;+;+;+;+;+;+;+;+;+;+;+;+;+	2667	UDP-N-acetylglucosamine pyrophosphorylase 1	-2.00348	-1.0025	0.00487969	0.0852258	-2.15132	-1.10522	0.00195298	0.0252196	-2.31847	-1.21318	0.00311972	0.0296428	-1.15723	-0.210672	0.595435	0.92333	-1.0777	-0.107954	0.784985	0.999922	3.53627	4.40156	3.5481	4.7902	6.49848	3.7947	4.05417	3.91638	3.63841	3.99658	3.90053	3.69735	3.54925	3.95897	3.66151	3.72755	3.89904	3.79759	3.69023	3.59272	3.66409	3.70778	735
SLC2A3	chr12;chr12;chr12;chr12;chr12;chr12;chr12;chr12;chr12;chr12	7919228;7922821;7924410;7925844;7929684;7930480;7931245;7932987;7933810;7936020	7921631;7923024;7924511;7925948;7929871;7930642;7931485;7933147;7933902;7936296	-;-;-;-;-;-;-;-;-;-	3938	solute carrier family 2 member 3	-2.0011	-1.00079	0.0642704	0.344456	-4.51992	-2.1763	0.000100141	0.00316438	-3.19976	-1.67797	0.0083968	0.0582096	-1.599	-0.677172	0.267865	0.777963	1.41258	0.498331	0.401778	0.999922	2.53477	3.37953	2.21078	4.30353	5.98167	1.89251	4.18425	2.28982	1.98056	3.67514	3.04742	2.49724	2.16487	1.57828	2.04671	2.1833	1.87401	1.99088	2.12663	1.74783	1.74752	3.50004	542
TRAF1	chr9;chr9;chr9;chr9;chr9;chr9;chr9;chr9;chr9;chr9;chr9;chr9;chr9;chr9;chr9;chr9;chr9;chr9;chr9;chr9;chr9;chr9;chr9	120902393;120902393;120902393;120909230;120909230;120909230;120911336;120911336;120911336;120913328;120913328;120913328;120914235;120914235;120914235;120914508;120923705;120923705;120925936;120925936;120926550;120926550;120929114	120905238;120905238;120905238;120909378;120909378;120909378;120911513;120911513;120911513;120913738;120913738;120913738;120914300;120914300;120914300;120914572;120923792;120923792;120926301;120926301;120926688;120926895;120929173	-;-;-;-;-;-;-;-;-;-;-;-;-;-;-;-;-;-;-;-;-;-;-	4575	TNF receptor associated factor 1	-1.47127	-0.557066	7.84685e-05	0.00621683	-1.79629	-0.84502	2.46205e-09	6.29802e-07	-1.53112	-0.614583	0.000118788	0.00293834	-1.04067	-0.057517	0.715956	0.951982	1.17319	0.230437	0.143026	0.999922	3.05778	3.02201	3.41736	3.13938	3.36179	3.79282	2.54314	2.68676	3.17796	2.79069	2.44812	2.83999	2.61768	2.33824	2.40697	2.32762	2.43311	2.70765	2.60056	2.76702	2.76478	2.69976	905
GPR4	chr19;chr19	45589765;45602095	45592697;45602208	-;-	3047	G protein-coupled receptor 4	-1.98777	-0.991154	0.0203649	0.192387	-2.84243	-1.50713	0.000504987	0.00997806	-1.80009	-0.848066	0.0797122	0.246796	1.10427	0.143087	0.762963	0.964277	1.57905	0.659061	0.163081	0.999922	0.25307	0.84637	-0.298783	0.258702	2.58743	0.0281141	0.764806	0.0744333	-0.238579	-0.0619166	-0.153501	-0.759197	-0.683374	-0.196579	-0.544094	-0.58956	-0.65486	-0.413298	-0.388714	-0.760055	-0.233829	1.17106	86
AREG	chr4;chr4;chr4;chr4;chr4;chr4	74445098;74446534;74449047;74450380;74452544;74454759	74445406;74446782;74449248;74450532;74452655;74455009	+;+;+;+;+;+	1276	amphiregulin	-1.98003	-0.985526	0.166581	0.532901	-135.189	-7.07883	1.3453e-11	9.04166e-09	-6.54843	-2.71115	0.0024634	0.0254246	-3.30723	-1.72562	0.0456591	0.4167	20.6444	4.36768	5.85059e-05	0.087227	-0.810314	-1.67624	-1.93474	0.70522	2.37098	0.110504	0.820663	-2.56068	-1.36845	0.226641	-1.45074	-0.53488	-4.30311	-6.69999	-6.69999	-6.69999	-6.69999	-6.69999	-3.65473	-2.67091	-2.72314	-0.861905	17
C1RL	chr12;chr12;chr12;chr12;chr12;chr12;chr12;chr12;chr12;chr12;chr12;chr12;chr12;chr12;chr12;chr12;chr12;chr12;chr12;chr12	7094550;7094550;7094550;7099686;7099686;7099686;7099901;7099901;7101606;7101898;7101898;7101898;7108251;7108251;7108251;7108251;7109110;7109110;7109110;7109110	7097163;7097163;7097163;7099760;7099807;7099760;7100026;7100026;7102087;7102087;7102087;7102087;7108479;7108479;7108479;7108479;7109278;7109278;7109278;7109278	-;-;-;-;-;-;-;-;-;-;-;-;-;-;-;-;-;-;-;-	3742	complement C1r subcomponent like	-1.88512	-0.914655	9.66181e-09	5.37681e-06	-1.7878	-0.838189	1.3655e-07	1.73182e-05	-1.84664	-0.884904	1.07725e-06	8.7895e-05	1.02084	0.0297514	0.866707	0.98099	-1.03291	-0.0467148	0.792265	0.999922	3.96356	4.88972	4.4714	4.02413	4.73056	4.78016	3.13632	3.39825	3.7789	3.68117	3.86585	3.65266	3.68049	3.95199	3.58927	3.63069	3.46623	3.72914	3.46054	3.63884	3.61766	3.80602	1387
NR4A1	chr12;chr12;chr12;chr12;chr12;chr12;chr12;chr12;chr12;chr12;chr12;chr12;chr12;chr12;chr12;chr12;chr12;chr12;chr12;chr12;chr12;chr12;chr12;chr12;chr12;chr12;chr12;chr12;chr12;chr12;chr12	52022832;52037715;52041810;52041810;52051402;52051402;52052496;52054327;52054327;52054327;52054327;52056030;52056030;52056030;52056030;52056494;52056494;52056494;52056494;52057057;52057057;52057057;52057057;52057352;52057352;52057352;52057352;52058688;52058688;52058688;52058688	52022939;52038749;52041929;52041929;52051568;52051568;52052645;52055204;52055204;52055204;52055204;52056159;52056159;52056159;52056159;52056645;52056645;52056645;52056645;52057259;52057259;52057259;52057259;52057530;52057530;52057530;52057530;52059507;52059507;52059507;52059507	+;+;+;+;+;+;+;+;+;+;+;+;+;+;+;+;+;+;+;+;+;+;+;+;+;+;+;+;+;+;+	3942	nuclear receptor subfamily 4 group A member 1	-1.97905	-0.98481	0.285018	0.669726	-9.24473	-3.20863	0.00123915	0.0184913	-3.57808	-1.83919	0.0923631	0.270395	-1.80798	-0.854375	0.414543	0.861064	2.58371	1.36945	0.173783	0.999922	5.03219	3.77457	2.29971	8.82248	8.06332	3.51362	6.93677	6.45372	4.3442	6.61804	5.23987	4.86469	5.66146	3.41132	3.28069	2.48097	1.78389	2.23435	3.24468	1.97807	2.1925	6.99883	3065
NEAT1	chr11;chr11	65422798;65422798	65445538;65426532	+;+	22741	nuclear paraspeckle assembly transcript 1 (non-protein coding)	-1.60225	-0.680101	0.00170791	0.0448156	-1.78676	-0.837343	0.000116626	0.00349666	-1.58648	-0.665826	0.00679595	0.0505694	1.00994	0.0142747	0.952812	0.994764	1.12624	0.171517	0.47559	0.999922	7.01152	6.29891	5.93983	6.42778	7.27994	6.24963	6.19049	6.20467	6.10517	5.91713	5.50886	5.47927	6.07692	5.67287	6.16577	5.37273	5.45559	5.72113	6.10126	5.87185	5.4879	6.21853	69727
IL13RA1	chrX;chrX;chrX;chrX;chrX;chrX;chrX;chrX;chrX;chrX;chrX	118727596;118741017;118746954;118749658;118758055;118761138;118766530;118766844;118773879;118776427;118791762	118727726;118741156;118747092;118749778;118758242;118761289;118766577;118766976;118773975;118776511;118794533	+;+;+;+;+;+;+;+;+;+;+	4006	interleukin 13 receptor subunit alpha 1	-1.69275	-0.759367	0.000221572	0.0126613	-1.78479	-0.835755	4.9059e-05	0.00189756	-2.41773	-1.27365	9.42575e-08	1.36474e-05	-1.42829	-0.514288	0.0266457	0.335697	-1.35463	-0.4379	0.0584868	0.968873	6.49329	6.00898	6.63316	6.68575	6.49242	6.98418	5.792	5.62147	5.86335	5.97492	5.78607	5.85225	5.79861	6.41404	5.28115	5.04098	5.33948	6.0874	5.30865	5.19574	5.73356	4.83793	8576
PIGA	chrX;chrX;chrX;chrX;chrX;chrX;chrX;chrX;chrX;chrX;chrX;chrX;chrX;chrX;chrX;chrX;chrX;chrX;chrX;chrX;chrX;chrX;chrX	15319451;15319451;15319451;15319451;15324665;15324665;15324665;15324665;15325020;15325020;15325020;15325020;15325914;15325914;15325914;15325914;15331216;15331590;15331874;15335501;15335501;15335501;15335501	15321772;15321772;15321772;15321772;15324871;15324871;15324871;15324871;15325152;15325152;15325152;15325152;15326046;15326046;15326046;15326046;15331992;15331992;15331992;15335554;15335554;15335554;15335554	-;-;-;-;-;-;-;-;-;-;-;-;-;-;-;-;-;-;-;-;-;-;-	3626	phosphatidylinositol glycan anchor biosynthesis class A	-1.91051	-0.93396	3.46236e-05	0.00342966	-1.77001	-0.82376	0.00023522	0.00567999	-1.83835	-0.878413	0.000582742	0.00952839	1.03925	0.055547	0.825973	0.975361	-1.03861	-0.0546535	0.82829	0.999922	1.44309	1.20036	0.71689	2.41602	2.05305	1.48012	0.692388	0.741982	1.01904	0.944319	0.413732	0.42416	0.877694	0.760147	0.794616	0.529932	0.850982	1.1187	0.688685	0.579913	0.887537	0.930395	234
TIMP4	chr3;chr3;chr3;chr3;chr3	12153068;12154327;12156820;12157385;12158702	12153712;12154451;12156934;12157482;12159351	-;-;-;-;-	1633	TIMP metallopeptidase inhibitor 4	-1.96323	-0.973228	0.0167972	0.173389	-2.48896	-1.31554	0.0013405	0.019455	-2.82731	-1.49943	0.00161997	0.0190722	-1.44013	-0.526201	0.25486	0.768611	-1.13594	-0.183888	0.688407	0.999922	1.29606	1.6677	1.50046	2.59256	2.33401	3.14891	1.00483	1.41824	2.16989	-0.422019	1.3131	1.05115	0.33125	2.04626	0.4464	-0.035236	0.749252	1.00663	0.716587	-0.247086	1.38504	0.684086	95
F13A1	chr6;chr6;chr6;chr6;chr6;chr6;chr6;chr6;chr6;chr6;chr6;chr6;chr6;chr6;chr6	6144078;6151813;6167458;6174580;6181988;6195797;6197223;6222033;6224686;6248312;6250811;6266558;6305351;6318535;6320587	6145772;6151949;6167618;6174867;6182141;6195885;6197326;6222171;6224860;6248419;6250929;6266809;6305539;6318682;6320691	-;-;-;-;-;-;-;-;-;-;-;-;-;-;-	3863	coagulation factor XIII A chain	-2.05617	-1.03996	0.000212601	0.0124037	-1.76982	-0.823601	0.00322701	0.035235	-1.55436	-0.636319	0.0442034	0.170573	1.32284	0.40364	0.190543	0.709473	1.13862	0.187282	0.545024	0.999922	4.46493	5.66371	4.06445	5.27835	6.02241	5.46885	4.16914	3.21687	4.36566	4.56671	4.54082	4.36872	4.54758	4.81089	3.97305	4.59795	4.76616	3.97026	4.10031	4.83964	5.07559	4.48549	2027
FGFBP2	chr4;chr4	15960240;15962438	15960611;15963236	-;-	1171	fibroblast growth factor binding protein 2	-1.96167	-0.972085	0.040162	0.271835	-3.35397	-1.74587	0.000317695	0.0070887	-3.18703	-1.67221	0.00276762	0.0274536	-1.62465	-0.700128	0.198224	0.715488	1.05238	0.0736579	0.891042	0.999922	3.58653	-0.574698	0.560428	1.23228	1.38251	1.34293	0.468474	1.62679	0.147909	1.23403	0.279487	0.980834	-0.375795	0.563228	0.359721	-0.420692	0.235471	0.0498932	0.503029	0.281178	-0.216809	0.0873443	334
CXCR1	chr2;chr2	218162845;218166908	218165244;218166993	-;-	2486	C-X-C motif chemokine receptor 1	-1.95953	-0.970505	0.337161	0.70961	-9.93891	-3.31309	0.00261446	0.030561	-4.93404	-2.30277	0.0611101	0.209664	-2.51798	-1.33227	0.257576	0.770579	2.01435	1.01032	0.36764	0.999922	-5.5153	-3.98139	-4.37952	-1.36899	3.00829	-3.1231	-2.46323	-0.657283	0.69637	-2.46255	0.040988	-0.347766	-3.18108	-1.81049	-1.8498	-5.36811	-3.92128	-3.04163	-0.790843	-3.32896	-4.5965	-1.1178	1
LDHA	chr11;chr11;chr11;chr11;chr11;chr11;chr11;chr11;chr11;chr11;chr11;chr11;chr11;chr11;chr11;chr11;chr11;chr11;chr11;chr11;chr11;chr11;chr11;chr11;chr11;chr11;chr11;chr11;chr11;chr11;chr11;chr11;chr11;chr11;chr11;chr11;chr11;chr11;chr11;chr11;chr11;chr11;chr11;chr11	18394389;18394389;18394389;18394389;18394389;18396266;18396819;18396819;18396819;18396819;18396819;18396819;18399431;18399431;18399431;18399431;18399431;18400837;18400837;18400837;18400837;18400837;18402840;18402840;18402840;18402840;18402840;18402840;18403694;18403694;18403694;18403694;18403694;18403694;18405449;18405449;18405449;18405449;18407117;18407117;18407117;18407117;18407117;18407239	18394636;18394636;18394636;18394636;18394636;18396610;18396968;18396968;18396968;18396968;18396968;18396968;18399548;18399548;18399548;18399548;18399548;18401010;18401010;18401010;18401010;18401010;18403013;18403013;18403013;18403013;18403013;18403013;18403811;18403811;18403811;18403788;18403811;18403811;18405572;18405572;18405572;18405572;18408218;18408218;18408218;18408218;18408218;18408218	+;+;+;+;+;+;+;+;+;+;+;+;+;+;+;+;+;+;+;+;+;+;+;+;+;+;+;+;+;+;+;+;+;+;+;+;+;+;+;+;+;+;+;+	2553	lactate dehydrogenase A	-1.50885	-0.593448	0.00131137	0.037969	-1.76788	-0.822024	9.11559e-06	0.000508489	-1.47269	-0.558456	0.00753077	0.0540502	1.02455	0.0349918	0.864879	0.980552	1.20044	0.263567	0.197874	0.999922	6.76259	7.53351	7.09794	7.56602	8.01801	6.95631	7.09948	6.88916	6.72119	6.69536	6.71587	6.57397	6.34099	6.73284	6.52563	6.47042	6.52911	6.74328	6.40553	7.21305	6.50166	7.02909	6587
IKZF4	chr12;chr12;chr12;chr12;chr12;chr12;chr12;chr12;chr12;chr12;chr12;chr12;chr12;chr12;chr12;chr12;chr12;chr12;chr12;chr12;chr12;chr12;chr12;chr12;chr12;chr12;chr12;chr12;chr12;chr12;chr12;chr12;chr12;chr12;chr12;chr12;chr12;chr12;chr12;chr12	56007712;56011417;56018126;56019320;56020905;56020905;56020905;56021431;56023671;56023671;56025054;56025054;56025054;56025054;56025054;56026781;56026781;56026781;56026781;56026781;56027780;56027780;56027780;56027780;56027780;56032561;56032561;56032561;56032561;56032561;56033190;56033190;56033190;56033190;56033190;56034571;56034571;56034571;56034571;56034571	56007734;56011494;56018177;56019415;56021580;56021450;56021580;56021580;56023764;56023764;56025158;56025158;56025158;56025158;56025158;56027041;56027041;56027041;56027041;56027041;56027947;56027947;56027947;56027947;56027947;56032710;56032710;56032710;56032710;56032710;56033321;56033321;56033321;56033321;56033321;56038435;56038435;56038435;56038435;56038435	+;+;+;+;+;+;+;+;+;+;+;+;+;+;+;+;+;+;+;+;+;+;+;+;+;+;+;+;+;+;+;+;+;+;+;+;+;+;+;+	5700	IKAROS family zinc finger 4	-2.11461	-1.08039	4.83324e-05	0.00434076	-1.76667	-0.821036	0.00189268	0.0246349	-1.85473	-0.89121	0.0031339	0.0296915	1.14012	0.189181	0.519011	0.901128	-1.04984	-0.0701739	0.811735	0.999922	2.37222	2.28994	2.48906	3.05789	4.29803	2.26803	2.00411	1.59476	2.09329	1.90867	2.03874	1.90971	2.14736	2.49129	2.24493	2.16446	2.08001	1.97695	2.17526	2.29595	1.93056	2.06557	701
SERPINB8	chr18;chr18;chr18;chr18;chr18;chr18;chr18;chr18;chr18;chr18;chr18;chr18;chr18;chr18;chr18;chr18;chr18;chr18;chr18;chr18;chr18;chr18;chr18;chr18;chr18;chr18;chr18;chr18;chr18;chr18;chr18;chr18;chr18;chr18;chr18;chr18;chr18;chr18;chr18;chr18;chr18;chr18;chr18;chr18;chr18;chr18;chr18;chr18;chr18;chr18;chr18;chr18;chr18;chr18;chr18;chr18;chr18;chr18;chr18;chr18	63970029;63970029;63970029;63970029;63970029;63970029;63970029;63970029;63970029;63978299;63978299;63978299;63978299;63978299;63978299;63979801;63979801;63979801;63979801;63979801;63979801;63979801;63979801;63979801;63981721;63981721;63981721;63981721;63981721;63981721;63981721;63981721;63981721;63983579;63983579;63983579;63983579;63983579;63983579;63983579;63983579;63985093;63985093;63985093;639…	63970187;63970170;63970170;63970170;63970170;63970170;63970170;63970187;63970170;63978476;63978476;63978476;63978476;63978476;63978476;63979938;63979938;63979938;63979938;63979938;63979938;63979938;63979938;63979938;63981838;63981838;63981838;63981838;63981838;63981838;63981838;63981838;63981838;63983721;63983721;63983721;63983721;63983721;63983721;63983721;63983721;63985245;63985245;63985245;639…	+;+;+;+;+;+;+;+;+;+;+;+;+;+;+;+;+;+;+;+;+;+;+;+;+;+;+;+;+;+;+;+;+;+;+;+;+;+;+;+;+;+;+;+;+;+;+;+;+;+;+;+;+;+;+;+;+;+;+;+	4718	serpin family B member 8	-1.92544	-0.94519	0.00173227	0.0449958	-1.76203	-0.81724	0.00646889	0.0556902	-2.24688	-1.16792	0.00076357	0.0114675	-1.16694	-0.222732	0.511814	0.898549	-1.27516	-0.350681	0.301824	0.999922	0.422756	1.09437	-0.116373	1.50889	2.23788	0.88362	0.13402	0.515513	-0.014461	0.541663	0.338738	-0.0988461	0.124709	-0.0630911	0.465706	0.980382	0.504291	0.0160031	-0.12356	0.452134	-0.451287	0.108736	150
SLC2A1	chr1;chr1;chr1;chr1;chr1;chr1;chr1;chr1;chr1;chr1	42925375;42927605;42928932;42929210;42929593;42929873;42930626;42931046;42943226;42958634	42927241;42927808;42929033;42929314;42929780;42930035;42930866;42931206;42943321;42959176	-;-;-;-;-;-;-;-;-;-	3670	solute carrier family 2 member 1	-2.03933	-1.0281	2.4453e-06	0.000467907	-1.75882	-0.814611	0.000171597	0.00450991	-2.06452	-1.0458	2.70494e-05	0.00100164	-1.01235	-0.0177051	0.941908	0.992277	-1.17381	-0.231193	0.342586	0.999922	3.37577	2.70075	2.44988	3.3255	2.7126	3.72491	2.19658	1.715	2.44124	1.80744	2.02348	2.23516	2.45103	2.12284	2.1524	1.74802	2.04963	2.97895	2.13577	2.2655	1.91199	1.95731	905
SLC25A44	chr1;chr1;chr1;chr1;chr1;chr1;chr1;chr1;chr1;chr1;chr1;chr1;chr1;chr1;chr1;chr1;chr1	156193932;156193932;156193932;156193932;156193932;156196013;156199835;156199835;156207862;156207886;156207886;156207886;156210240;156210240;156210240;156210240;156210240	156194247;156194247;156194247;156194247;156194247;156196173;156200472;156200472;156208013;156208013;156208013;156208013;156212796;156212796;156212796;156212796;156212796	+;+;+;+;+;+;+;+;+;+;+;+;+;+;+;+;+	3824	solute carrier family 25 member 44	-1.9059	-0.930474	0.0017115	0.044838	-1.75881	-0.814599	0.00590792	0.052458	-1.79222	-0.841744	0.0125385	0.0762163	1.06343	0.0887292	0.787209	0.968359	-1.01899	-0.0271451	0.934311	0.999922	2.78492	2.85072	2.55095	4.21804	4.95217	3.02988	2.78859	2.78348	2.91397	2.68768	2.78104	2.61077	2.85468	3.09818	2.93661	2.89902	2.74687	2.709	2.91153	3.01257	2.74663	2.71973	626
LOC105371433	chr1;chr1;chr1;chr1	150160728;150164196;150173730;150180912	150160810;150164302;150173814;150181228	+;+;+;+	592	uncharacterized LOC105371433	-1.94916	-0.962855	0.0126253	0.148214	-2.25934	-1.1759	0.00242185	0.0292046	-2.82248	-1.49696	0.000973763	0.0136752	-1.44805	-0.534107	0.246429	0.761588	-1.24925	-0.321062	0.486097	0.999922	1.4446	0.726791	0.722377	2.27381	1.14305	0.231259	1.0555	0.0766055	-0.260489	-1.0471	0.488257	0.486873	0.766675	-0.460737	-0.217792	-0.0114977	-0.691752	0.50447	-0.3719	0.455306	-0.661739	-0.728944	38
CDC20	chr1;chr1;chr1;chr1;chr1;chr1;chr1;chr1;chr1;chr1;chr1	43358955;43359167;43359490;43359725;43359969;43360193;43360499;43360733;43361120;43362195;43362951	43359006;43359396;43359638;43359821;43360097;43360389;43360593;43360961;43361245;43362312;43363202	+;+;+;+;+;+;+;+;+;+;+	1674	cell division cycle 20	-1.94553	-0.960163	0.0572532	0.324785	-2.95678	-1.56403	0.00259825	0.0304802	-2.14737	-1.10257	0.0545933	0.195103	-1.10375	-0.142408	0.80796	0.972089	1.37693	0.461456	0.437623	0.999922	-2.91027	-2.25423	-0.308407	-1.86538	-0.0249621	-1.84065	-3.40118	-1.58941	-2.11249	-2.54673	-1.58571	-2.17822	-2.35833	-2.31122	-4.02825	-2.08109	-4.7346	-2.4711	-2.18381	-1.53776	-2.81133	-2.99922	5
H1F0	chr22	37805107	37807436	+	2330	H1 histone family member 0	-1.89889	-0.925153	0.00147262	0.0407307	-1.75797	-0.81391	0.00506115	0.0474031	-1.61542	-0.691913	0.0355093	0.147843	1.17547	0.233241	0.467496	0.87801	1.08824	0.121998	0.70452	0.999922	8.76616	6.07191	6.84994	7.8783	6.81942	7.37172	6.80348	6.85236	6.61031	6.37464	6.63513	6.47215	7.07063	6.81016	6.78974	6.37628	6.62492	6.71195	6.75948	6.95188	6.62048	7.09375	24107
GADD45A	chr1;chr1;chr1;chr1;chr1;chr1;chr1;chr1;chr1;chr1	67685177;67685177;67685177;67686025;67686025;67686350;67686350;67687661;67687661;67687661	67685538;67685538;67685538;67686126;67686126;67686587;67686587;67688338;67688338;67688338	+;+;+;+;+;+;+;+;+;+	1380	growth arrest and DNA damage inducible alpha	-1.94315	-0.958396	0.0339575	0.25131	-3.85321	-1.94606	2.77531e-05	0.00124019	-3.00332	-1.58656	0.00276879	0.0274536	-1.5456	-0.628165	0.218817	0.737637	1.28298	0.3595	0.471417	0.999922	4.22742	2.80414	3.17262	5.02024	6.29419	2.99813	2.97223	3.33779	3.93885	3.94755	4.21609	3.5538	3.04979	2.04044	2.15691	2.78329	2.5992	3.33389	2.74135	2.76338	2.81245	3.76685	614
LINC00926	chr15;chr15;chr15	57300365;57305319;57307564	57300924;57307068;57307769	+;+;+	2516	long intergenic non-protein coding RNA 926	-1.99835	-0.998809	0.000285791	0.0150707	-1.755	-0.811471	0.00286037	0.0323795	-1.66219	-0.733086	0.0173101	0.0939396	1.20224	0.265723	0.38723	0.847447	1.05584	0.0783847	0.79765	0.999922	0.843572	0.661222	0.406263	1.1973	1.73	1.62288	-0.222614	0.0453361	0.538161	0.416362	-0.227759	0.241853	0.547702	0.916273	0.6141	-0.383255	-0.305059	0.229602	0.251489	0.122858	0.231065	0.944166	107
ZP3	chr7;chr7;chr7;chr7;chr7;chr7;chr7;chr7;chr7;chr7;chr7;chr7;chr7;chr7;chr7;chr7;chr7	76397524;76424955;76425052;76429515;76429515;76432927;76432927;76433470;76433470;76434038;76434038;76440250;76440250;76440475;76440475;76441842;76441842	76397797;76425276;76425276;76429633;76429633;76433030;76433030;76433647;76433647;76434155;76434155;76440341;76440341;76440611;76440611;76442071;76442071	+;+;+;+;+;+;+;+;+;+;+;+;+;+;+;+;+	1574	zona pellucida glycoprotein 3	-3.02265	-1.59582	0.00156867	0.042361	-1.75007	-0.807414	0.0964359	0.298857	-1.78455	-0.835562	0.130745	0.336137	1.69379	0.760253	0.169948	0.680289	-1.0197	-0.0281483	0.958949	0.999922	1.25533	-1.093	-0.219543	1.35874	-0.877179	-0.45277	-0.99105	-0.271164	-1.38828	-1.23134	-1.90134	-2.86125	-1.0784	-0.368157	-2.2609	0.363394	-0.245177	-0.426906	-1.78267	0.0750974	-0.580137	-0.283314	89
NDRG1	chr8;chr8;chr8;chr8;chr8;chr8;chr8;chr8;chr8;chr8;chr8;chr8;chr8;chr8;chr8;chr8;chr8;chr8;chr8;chr8;chr8;chr8;chr8;chr8;chr8;chr8;chr8;chr8;chr8;chr8;chr8;chr8;chr8;chr8;chr8;chr8;chr8;chr8;chr8;chr8;chr8;chr8;chr8;chr8;chr8;chr8;chr8;chr8;chr8;chr8;chr8;chr8;chr8;chr8;chr8;chr8;chr8;chr8;chr8;chr8;chr8	133237171;133237171;133237171;133237171;133242023;133242023;133242023;133242023;133244355;133244355;133244355;133244355;133246616;133246616;133246616;133246616;133247875;133247875;133247875;133247875;133248715;133248715;133248715;133248715;133250440;133250440;133250440;133250440;133254539;133254539;133254539;133254539;133256777;133256777;133256777;133256777;133258366;133258366;133258366;133258366…	133239119;133239119;133239119;133239119;133242074;133242074;133242074;133242074;133244390;133244390;133244390;133244390;133246663;133246663;133246663;133246663;133247926;133247926;133247926;133247926;133248771;133248771;133248771;133248771;133250543;133250543;133250543;133250543;133254595;133254595;133254595;133254595;133256863;133256863;133256863;133256863;133258426;133258426;133258426;133258426…	-;-;-;-;-;-;-;-;-;-;-;-;-;-;-;-;-;-;-;-;-;-;-;-;-;-;-;-;-;-;-;-;-;-;-;-;-;-;-;-;-;-;-;-;-;-;-;-;-;-;-;-;-;-;-;-;-;-;-;-;-	3478	N-myc downstream regulated 1	-1.51712	-0.601339	4.12103e-06	0.000669158	-1.74802	-0.80572	7.59909e-10	2.26591e-07	-1.49334	-0.578546	9.06295e-05	0.00244864	1.01592	0.0227927	0.875517	0.981208	1.17054	0.227174	0.116932	0.999922	6.49064	6.1524	6.08691	6.29244	6.85789	6.0937	5.87438	5.51215	5.83679	5.62111	5.85316	5.79619	5.52919	5.43042	5.62373	5.42269	5.57058	5.70715	5.70645	5.5943	5.71473	6.05442	7432
C1QA	chr1;chr1;chr1;chr1;chr1;chr1;chr1;chr1;chr1	22636506;22636506;22636762;22637590;22637610;22637610;22638833;22638833;22638833	22636702;22636702;22636860;22637779;22637779;22637779;22639682;22639682;22639682	+;+;+;+;+;+;+;+;+	1336	complement C1q A chain	-1.73638	-0.796086	0.000757802	0.0271947	-1.74496	-0.803196	0.000676868	0.0121851	-1.75642	-0.812635	0.00252065	0.0257883	-1.01154	-0.0165494	0.94984	0.993546	-1.00656	-0.00943877	0.971365	0.999922	4.81921	6.66583	5.1709	5.76437	6.39613	5.78286	5.00798	5.11779	5.3734	5.08569	5.05669	4.97278	5.12485	5.29321	4.49545	5.60636	5.09007	4.7307	5.08884	4.92526	5.19174	5.14777	896
COQ8A	chr1;chr1;chr1;chr1;chr1;chr1;chr1;chr1;chr1;chr1;chr1;chr1;chr1;chr1;chr1	226940237;226961377;226965000;226965671;226977449;226982027;226982678;226982894;226983552;226983761;226984094;226984548;226984876;226985254;226986453	226940399;226961562;226965410;226965737;226977523;226982149;226982763;226983034;226983633;226983854;226984235;226984655;226984941;226985340;226987545	+;+;+;+;+;+;+;+;+;+;+;+;+;+;+	2924	coenzyme Q8A	-1.44057	-0.526644	0.00199215	0.0483317	-1.7407	-0.799671	2.91287e-06	0.000214881	-1.52297	-0.606884	0.00167786	0.019585	-1.05719	-0.08024	0.673629	0.945966	1.14297	0.192787	0.308865	0.999922	5.35116	4.59638	5.78847	4.87702	5.03227	5.14684	4.72613	4.57542	4.65763	4.74354	4.61304	4.60843	4.56336	4.7205	4.21724	4.09013	3.99335	4.55859	4.82629	4.71513	4.53785	4.12753	2836
MT1X	chr16;chr16;chr16	56682470;56683165;56683958	56682568;56683230;56684196	+;+;+	404	metallothionein 1X	-1.91838	-0.939888	0.00947397	0.126351	-5.505	-2.46074	9.63005e-11	3.94832e-08	-3.66398	-1.87341	1.40613e-05	0.000619908	-1.90993	-0.933523	0.0245097	0.323842	1.50246	0.587331	0.143747	0.999922	5.29642	5.91878	6.50168	7.17049	5.32313	6.8643	6.03124	4.2895	6.25254	4.61269	5.54252	4.55763	3.64078	4.2989	3.76091	2.78865	3.96001	4.39411	4.55476	3.99788	4.4872	4.77988	377
C1R	chr12;chr12;chr12;chr12;chr12;chr12;chr12;chr12;chr12;chr12;chr12;chr12;chr12;chr12;chr12;chr12;chr12;chr12;chr12;chr12;chr12;chr12	7080211;7080211;7082032;7082032;7085861;7085861;7086379;7086379;7088610;7088610;7088839;7088839;7089293;7089293;7089587;7089587;7090056;7090056;7091452;7091452;7091773;7092387	7081301;7081301;7082106;7082106;7086016;7086016;7086457;7086457;7088731;7088731;7088986;7088986;7089489;7089489;7089733;7089733;7090248;7090248;7091680;7091680;7091912;7092607	-;-;-;-;-;-;-;-;-;-;-;-;-;-;-;-;-;-;-;-;-;-	2798	complement C1r	-1.77954	-0.831502	7.15128e-08	2.71811e-05	-1.73472	-0.7947	2.56953e-07	2.90623e-05	-1.58894	-0.66806	0.000131321	0.00316661	1.11996	0.163442	0.338724	0.823024	1.09175	0.12664	0.458809	0.999922	7.4525	8.13297	8.04693	7.33089	8.04818	7.65753	6.90365	6.82595	6.82815	6.97346	7.44687	6.78742	7.25649	7.04055	6.76543	7.02152	6.7991	7.15379	6.94606	7.05956	7.23496	7.30571	11646
GLB1L2	chr11;chr11;chr11;chr11;chr11;chr11;chr11;chr11;chr11;chr11;chr11;chr11;chr11;chr11;chr11;chr11;chr11;chr11;chr11;chr11	134331874;134342754;134344387;134345034;134347325;134356301;134359060;134364328;134367257;134368644;134369805;134370293;134371008;134371421;134371752;134373721;134374145;134374602;134374972;134375955	134332147;134342951;134344455;134345129;134347433;134356393;134359141;134364398;134367341;134368781;134369885;134370399;134371148;134371492;134371830;134373808;134374256;134374718;134375744;134376324	+;+;+;+;+;+;+;+;+;+;+;+;+;+;+;+;+;+;+;+	3155	galactosidase beta 1 like 2	-1.91595	-0.938062	0.0123543	0.147488	-2.92505	-1.54846	4.72948e-05	0.00185028	-1.75681	-0.812957	0.0560646	0.198521	1.09059	0.125105	0.763153	0.964277	1.66498	0.735503	0.0742444	0.977008	2.03982	3.61882	1.21013	1.61768	3.99478	3.69248	1.8856	2.32937	2.27531	2.13239	2.08877	2.08615	1.49847	1.93744	1.7082	0.592185	1.35287	1.7377	1.6876	2.22771	1.77264	2.98299	308
LOC101927296	chr3;chr3	73521322;73569195	73521643;73569774	+;+	902	uncharacterized LOC101927296	-3.37197	-1.75359	0.00125147	0.0368972	-1.73361	-0.793783	0.128887	0.35579	-2.55963	-1.35594	0.0267719	0.123958	1.31737	0.397658	0.508226	0.897194	-1.47647	-0.562152	0.349363	0.999922	1.85035	-0.387588	0.265036	0.700232	1.75905	2.05342	0.389676	-2.06025	-1.03347	-0.999924	0.10007	-0.415301	1.07282	0.260094	-0.589676	-1.18899	-1.11269	1.86296	-0.722861	-0.53255	-0.125874	0.724546	77
SERPINB1	chr6;chr6;chr6;chr6;chr6;chr6;chr6;chr6;chr6;chr6;chr6;chr6;chr6;chr6;chr6;chr6;chr6;chr6;chr6;chr6;chr6;chr6	2832332;2832332;2832332;2835856;2835856;2835856;2836108;2836108;2836108;2837882;2837882;2837882;2838549;2838549;2838549;2839335;2840419;2840419;2840419;2841812;2841812;2841812	2834012;2834012;2834012;2836019;2836023;2836023;2836250;2836250;2836250;2837999;2837999;2837999;2838686;2838686;2838686;2839466;2840594;2840594;2840594;2842049;2842049;2842049	-;-;-;-;-;-;-;-;-;-;-;-;-;-;-;-;-;-;-;-;-;-	2794	serpin family B member 1	-1.72216	-0.784219	0.00154094	0.0419791	-1.73357	-0.793744	0.00134361	0.0194778	-1.66899	-0.738973	0.00855341	0.0588121	1.03186	0.0452466	0.86944	0.98105	1.03869	0.0547708	0.842189	0.999922	4.07792	3.77601	3.47851	4.56625	5.58592	3.8418	3.90546	3.81973	3.53836	3.44086	3.46603	3.53104	3.53907	3.43601	3.62685	3.67018	3.69336	3.72564	3.63056	3.61154	3.54589	3.88238	1121
NFKBIA	chr14;chr14;chr14;chr14;chr14;chr14	35401510;35402394;35402771;35403150;35403690;35404418	35402060;35402663;35402859;35403360;35403798;35404754	-;-;-;-;-;-	1567	NFKB inhibitor alpha	1.59671	0.6751	0.000952432	0.0313024	-1.73264	-0.792975	0.000109324	0.0033575	-1.27469	-0.350142	0.127412	0.33136	-2.0353	-1.02524	1.28161e-05	0.0105092	1.35927	0.442833	0.0499954	0.959362	5.58809	6.50652	6.03919	5.89668	7.02142	6.67825	6.81352	6.92552	7.29017	6.78379	7.24711	7.13258	5.31739	5.36646	5.61902	5.95547	5.72359	5.37471	6.05074	6.1711	5.43008	6.291	1791
AVIL	chr12;chr12;chr12;chr12;chr12;chr12;chr12;chr12;chr12;chr12;chr12;chr12;chr12;chr12;chr12;chr12;chr12;chr12;chr12	57797376;57799795;57801144;57802160;57803247;57803524;57806360;57807331;57807590;57808194;57808395;57809597;57809812;57810349;57810816;57811019;57813227;57814152;57815975	57797995;57799920;57801212;57802348;57803391;57803669;57806539;57807489;57807727;57808294;57808548;57809695;57809890;57810551;57810926;57811127;57813423;57814226;57816069	-;-;-;-;-;-;-;-;-;-;-;-;-;-;-;-;-;-;-	2995	advillin	-2.57013	-1.36184	2.08635e-08	9.9639e-06	-1.7219	-0.784004	0.000966905	0.0155537	-2.40949	-1.26873	4.51671e-06	0.000253893	1.06667	0.093117	0.73173	0.956968	-1.39932	-0.484722	0.0745249	0.977008	1.44139	1.66437	1.63186	2.09689	2.77169	1.2751	0.366668	0.325235	0.42764	0.278195	1.00531	0.699983	1.23078	1.24857	0.746624	1.31269	0.884259	1.21728	0.826208	0.738444	0.861413	-0.0614663	193
S1PR2	chr19;chr19	10221433;10231204	10224947;10231272	-;-	3584	sphingosine-1-phosphate receptor 2	-1.98262	-0.987405	0.00180898	0.045938	-1.71327	-0.776748	0.0135451	0.0895364	-1.88259	-0.912719	0.0111664	0.0705975	1.05313	0.0746866	0.831648	0.975834	-1.09883	-0.13597	0.699418	0.999922	1.17489	1.93981	1.15769	2.37762	3.49626	1.95942	1.31696	1.88139	0.719767	1.38964	1.05007	0.978503	1.1438	1.96934	1.26915	1.78783	1.29881	1.19492	1.36444	1.34237	0.933244	1.64982	192
ARHGAP20	chr11;chr11;chr11;chr11;chr11;chr11;chr11;chr11;chr11;chr11;chr11;chr11;chr11;chr11;chr11;chr11;chr11;chr11;chr11;chr11;chr11;chr11;chr11;chr11;chr11;chr11;chr11;chr11;chr11;chr11;chr11;chr11;chr11;chr11;chr11;chr11;chr11;chr11;chr11;chr11;chr11;chr11;chr11;chr11;chr11;chr11;chr11;chr11;chr11;chr11;chr11;chr11;chr11;chr11;chr11;chr11;chr11;chr11;chr11;chr11;chr11;chr11;chr11;chr11;chr11;chr11;chr…	110577035;110577035;110577035;110577035;110577035;110582321;110582321;110582321;110582321;110582321;110583548;110583548;110583548;110583548;110583548;110586216;110586216;110586216;110586216;110586216;110590648;110590648;110590648;110590648;110590648;110591977;110591977;110591977;110591977;110591977;110606561;110606561;110606561;110606561;110606561;110608984;110608984;110608984;110608984;110608984…	110581225;110581225;110581225;110581225;110581225;110582435;110582435;110582435;110582435;110582435;110583737;110583737;110583737;110583737;110583737;110586325;110586325;110586325;110586325;110586325;110590809;110590809;110590809;110590809;110590809;110592155;110592155;110592155;110592155;110592155;110606749;110606749;110606749;110606749;110606749;110609050;110609050;110609050;110609050;110609050…	-;-;-;-;-;-;-;-;-;-;-;-;-;-;-;-;-;-;-;-;-;-;-;-;-;-;-;-;-;-;-;-;-;-;-;-;-;-;-;-;-;-;-;-;-;-;-;-;-;-;-;-;-;-;-;-;-;-;-;-;-;-;-;-;-;-;-;-;-;-;-;-;-;-;-;-;-	6868	Rho GTPase activating protein 20	-1.90922	-0.932981	0.0136077	0.154333	-2.09505	-1.06698	0.00488177	0.0463584	-2.9365	-1.5541	0.000453586	0.00794219	-1.53806	-0.621115	0.146366	0.646739	-1.40164	-0.487112	0.252634	0.999922	2.4378	2.10608	3.13014	2.36097	2.12011	3.19004	1.1429	0.30968	1.02072	2.3427	2.23893	2.05389	2.16263	2.29173	-0.3385	0.809866	1.35948	1.68928	1.12422	0.605752	1.70892	0.537025	884
AASS	chr7;chr7;chr7;chr7;chr7;chr7;chr7;chr7;chr7;chr7;chr7;chr7;chr7;chr7;chr7;chr7;chr7;chr7;chr7;chr7;chr7;chr7;chr7;chr7	122073544;122077838;122078862;122079597;122081500;122086012;122091703;122092843;122093048;122098450;122098745;122101371;122101621;122113118;122113598;122115074;122116633;122116879;122118307;122118563;122126375;122129361;122133517;122144161	122076607;122078014;122078950;122079712;122081595;122086179;122091843;122092951;122093158;122098576;122098866;122101438;122101680;122113229;122113720;122115222;122116760;122116957;122118453;122118630;122126459;122129537;122133741;122144290	-;-;-;-;-;-;-;-;-;-;-;-;-;-;-;-;-;-;-;-;-;-;-;-	5871	aminoadipate-semialdehyde synthase	-2.01104	-1.00794	8.55274e-07	0.000212523	-1.71236	-0.775982	0.000140382	0.00395789	-1.92093	-0.941807	5.41322e-05	0.00166249	1.04691	0.0661327	0.770485	0.965659	-1.12181	-0.165825	0.466574	0.999922	4.43139	4.34893	3.76559	4.7226	3.70769	5.13633	3.49372	3.38537	3.37848	3.25254	3.268	3.75185	3.65693	3.4188	3.79962	3.30304	3.93155	3.77417	3.09946	3.19613	3.67655	3.87501	3010
EPB41L4A-AS1	chr5;chr5;chr5	112160526;112161703;112162151	112161295;112161775;112162501	+;+;+	1194	EPB41L4A antisense RNA 1	-1.42499	-0.510951	0.00192618	0.0475094	-1.69398	-0.760419	4.19619e-06	0.000280888	-1.84216	-0.881398	3.03058e-06	0.000186527	-1.29275	-0.370447	0.0472868	0.421391	-1.08747	-0.120978	0.51475	0.999922	5.05965	3.8991	4.75864	4.69215	4.84693	4.81258	4.12399	4.58077	4.36738	4.2218	3.90409	3.95005	4.14797	4.01333	3.77636	3.55203	3.96805	4.19983	3.89243	3.67918	3.79872	3.96813	946
SAMHD1	chr20;chr20;chr20;chr20;chr20;chr20;chr20;chr20;chr20;chr20;chr20;chr20;chr20;chr20;chr20;chr20	36891824;36897822;36898440;36904157;36905364;36911218;36912461;36916722;36916949;36919364;36927182;36930760;36935029;36941039;36946738;36951436	36893066;36897959;36898544;36904249;36905503;36911333;36912552;36916830;36917049;36919519;36927252;36930875;36935189;36941111;36946804;36951843	-;-;-;-;-;-;-;-;-;-;-;-;-;-;-;-	3189	SAM and HD domain containing deoxynucleoside triphosphate triphosphohydrolase 1	-1.56327	-0.644568	0.000463666	0.0199629	-1.69284	-0.759446	3.80735e-05	0.00156493	-1.96924	-0.977642	3.75682e-06	0.000221626	-1.2597	-0.333075	0.107641	0.580313	-1.16328	-0.218196	0.290333	0.999922	5.07322	6.13412	5.5786	5.96553	5.50244	6.27524	5.23877	5.02431	5.48337	4.74591	5.40234	4.97128	4.72199	5.17849	5.27613	5.08655	5.05797	4.92619	4.95143	4.80232	5.13874	4.32172	2551
GCHFR	chr15;chr15;chr15	40764087;40765827;40767226	40764216;40765921;40767713	+;+;+	713	GTP cyclohydrolase I feedback regulator	-1.90386	-0.928924	0.00492091	0.0855268	-1.91482	-0.937212	0.00407889	0.0409888	-1.70427	-0.769158	0.03561	0.148074	1.11711	0.159766	0.671635	0.945643	1.12354	0.168054	0.652549	0.999922	0.930426	1.64987	0.531121	1.72672	0.0620071	1.3257	0.237559	0.794049	0.193769	-0.346643	0.296832	0.0289683	0.253735	-0.00863644	-0.145647	-0.402595	0.0155832	1.07476	0.658312	0.554004	0.623024	-0.645737	32
SPP1	chr4;chr4;chr4;chr4;chr4;chr4;chr4;chr4;chr4;chr4;chr4;chr4;chr4;chr4;chr4;chr4;chr4;chr4;chr4;chr4;chr4;chr4;chr4;chr4;chr4;chr4;chr4;chr4;chr4;chr4;chr4;chr4	87975650;87975650;87975650;87975650;87975650;87976882;87976882;87976882;87976882;87976882;87977059;87977059;87977059;87977059;87977059;87977662;87980046;87980046;87980046;87980393;87980393;87980393;87981475;87981475;87981475;87981475;87981475;87982492;87982492;87982492;87982492;87982492	87975800;87975800;87975800;87975800;87975800;87976949;87976949;87976949;87976949;87976949;87977097;87977097;87977097;87977097;87977097;87977850;87980126;87980126;87980126;87980434;87980434;87980434;87981798;87981798;87981798;87981798;87981798;87983411;87983411;87983411;87983411;87983411	+;+;+;+;+;+;+;+;+;+;+;+;+;+;+;+;+;+;+;+;+;+;+;+;+;+;+;+;+;+;+;+	1814	secreted phosphoprotein 1	-2.32742	-1.21873	0.000174416	0.0111735	-1.69209	-0.75881	0.0181059	0.108292	-1.73635	-0.796058	0.0294036	0.13118	1.34041	0.422677	0.235207	0.750803	-1.02615	-0.0372481	0.917168	0.999922	3.21504	2.61825	3.03883	4.15266	3.93938	3.77926	1.30918	2.34127	2.38727	1.34846	3.31169	2.32754	2.41876	2.04535	3.42451	2.58574	3.07581	2.80929	2.1294	2.64481	3.25687	2.78216	400
RASL11A	chr13;chr13;chr13;chr13;chr13;chr13;chr13;chr13	27270327;27271177;27271484;27271484;27271639;27271639;27273027;27273027	27271068;27271204;27271540;27271540;27271718;27271718;27273690;27273690	+;+;+;+;+;+;+;+	1571	RAS like family 11 member A	-1.90346	-0.928624	0.0197541	0.189178	-2.86335	-1.51771	0.000172921	0.0045302	-1.9508	-0.964063	0.0339663	0.143903	-1.02487	-0.0354392	0.93626	0.992277	1.46779	0.553644	0.207511	0.999922	2.28773	3.28816	2.32811	3.6998	4.86537	1.63575	2.95063	3.378	1.88324	2.38112	2.07143	1.53698	1.83767	2.05157	2.02188	1.73663	1.92935	1.90605	2.42327	2.69448	2.38414	2.35617	182
IQUB	chr7;chr7;chr7;chr7;chr7;chr7;chr7;chr7;chr7;chr7;chr7;chr7;chr7;chr7;chr7;chr7;chr7;chr7;chr7;chr7;chr7;chr7;chr7;chr7;chr7;chr7;chr7;chr7;chr7;chr7;chr7;chr7;chr7;chr7;chr7;chr7;chr7;chr7;chr7;chr7;chr7;chr7;chr7;chr7;chr7;chr7;chr7;chr7;chr7;chr7;chr7;chr7;chr7;chr7;chr7;chr7;chr7;chr7;chr7;chr7;chr7;chr7;chr7;chr7;chr7	123452182;123452182;123452182;123452182;123452182;123457381;123457381;123457381;123457381;123457381;123461357;123461357;123461357;123461357;123461357;123462648;123464833;123464833;123464833;123464833;123464833;123469214;123469214;123469214;123469214;123469214;123479795;123479795;123479795;123479795;123496696;123496696;123496696;123496696;123496696;123502597;123502597;123502597;123502597;123502597…	123452925;123452925;123452925;123452925;123452925;123457566;123457566;123457566;123457566;123457566;123461605;123461616;123461605;123461605;123461605;123462832;123465009;123465009;123465009;123465009;123465009;123469384;123469384;123469384;123469384;123469384;123479970;123479970;123479970;123479970;123496906;123496906;123496906;123496906;123496906;123502752;123502752;123502752;123502752;123502752…	-;-;-;-;-;-;-;-;-;-;-;-;-;-;-;-;-;-;-;-;-;-;-;-;-;-;-;-;-;-;-;-;-;-;-;-;-;-;-;-;-;-;-;-;-;-;-;-;-;-;-;-;-;-;-;-;-;-;-;-;-;-;-;-;-	3895	IQ motif and ubiquitin domain containing	-1.90107	-0.926811	0.00679835	0.104005	-1.92413	-0.944204	0.00535549	0.0492665	-2.4652	-1.3017	0.00106516	0.0145151	-1.29674	-0.374891	0.368187	0.836776	-1.2812	-0.357499	0.387596	0.999922	-2.26241	-2.22244	-1.58508	-1.93535	-1.5749	-1.87891	-2.70584	-5.60054	-2.57239	-3.76505	-2.69101	-1.91343	-2.49068	-2.55604	-3.06978	-3.95088	-2.33617	-3.05883	-3.58793	-3.32578	-2.59276	-3.4469	19
USP6	chr17;chr17;chr17;chr17;chr17;chr17;chr17;chr17;chr17;chr17;chr17;chr17;chr17;chr17;chr17;chr17;chr17;chr17;chr17;chr17;chr17;chr17;chr17;chr17;chr17;chr17;chr17;chr17;chr17;chr17;chr17;chr17;chr17;chr17;chr17;chr17;chr17;chr17;chr17;chr17;chr17;chr17;chr17;chr17;chr17;chr17;chr17;chr17;chr17;chr17;chr17;chr17;chr17;chr17;chr17;chr17;chr17;chr17;chr17;chr17;chr17;chr17;chr17;chr17;chr17;chr17;chr…	5116438;5118200;5120627;5121375;5124566;5125821;5127504;5128392;5128952;5129936;5130367;5130367;5130602;5130602;5132396;5132396;5132910;5132910;5133443;5133443;5133887;5133887;5135234;5135234;5135808;5135808;5136640;5136640;5137121;5137121;5137651;5137651;5138121;5138121;5139255;5139255;5141425;5141425;5142003;5142003;5142397;5142397;5144690;5144690;5145405;5145405;5146023;5146023;5147083;5147083…	5116740;5118290;5120788;5121750;5125272;5125938;5127639;5130089;5129133;5130089;5130439;5130439;5130684;5130684;5132435;5132435;5132990;5132990;5133550;5133550;5133996;5133996;5135282;5135282;5135928;5135928;5136734;5136734;5137186;5137186;5137750;5137750;5138273;5138273;5139674;5139674;5141499;5141499;5142141;5142141;5142502;5142502;5144863;5144863;5145579;5145579;5146174;5146174;5147194;5147194…	+;+;+;+;+;+;+;+;+;+;+;+;+;+;+;+;+;+;+;+;+;+;+;+;+;+;+;+;+;+;+;+;+;+;+;+;+;+;+;+;+;+;+;+;+;+;+;+;+;+;+;+;+;+;+;+;+;+;+;+;+;+;+;+;+;+;+;+	9866	ubiquitin specific peptidase 6	-1.89938	-0.925526	0.23938	0.623981	5.86724	2.55268	0.001576	0.0217745	1.42116	0.507073	0.55172	0.754143	2.69932	1.4326	0.0942807	0.549386	-4.12848	-2.04561	0.0262084	0.830871	-3.46094	-3.83885	-1.6122	-3.97566	-4.24846	-4.39982	-4.04668	-3.83303	-4.48474	-4.45119	-3.82932	-4.23725	1.68361	-2.43607	-4.41062	-3.14619	-2.6416	-3.55433	-1.87835	-2.79355	-2.71244	-4.43623	21
SFRP5	chr10;chr10;chr10	97766751;97769668;97771305	97767860;97769745;97771999	-;-;-	1883	secreted frizzled related protein 5	-1.88496	-0.914535	0.000964116	0.0313971	-1.68947	-0.756574	0.00604953	0.0532255	-2.10473	-1.07364	0.000724343	0.0111067	-1.11659	-0.159101	0.608912	0.927028	-1.24579	-0.317061	0.308575	0.999922	2.41286	3.13623	2.28463	3.37382	2.54546	3.05669	1.60129	1.68733	2.35763	0.659295	2.68423	1.87539	1.27852	2.19165	2.45281	2.18959	2.39151	1.79843	1.93988	1.82889	1.95413	1.33259	238
PEG10	chr7;chr7;chr7;chr7;chr7;chr7;chr7;chr7;chr7;chr7;chr7;chr7	94656325;94656325;94656325;94656325;94656325;94656325;94663334;94663334;94663334;94663334;94663334;94663334	94656580;94656591;94656591;94656580;94656580;94656580;94669694;94669694;94669694;94669694;94669694;94669694	+;+;+;+;+;+;+;+;+;+;+;+	6628	paternally expressed 10	-1.76455	-0.819303	0.000138484	0.00954256	-1.68896	-0.756133	0.000429632	0.00884394	-2.03337	-1.02387	3.31382e-05	0.00115878	-1.15234	-0.204567	0.394383	0.849808	-1.20392	-0.267737	0.26571	0.999922	5.30536	3.88423	5.58925	5.45797	4.95672	4.42675	4.35483	3.95268	4.02942	4.36322	4.44779	4.17537	4.24271	4.07225	4.40177	4.15978	4.56966	4.26993	4.19898	3.68294	4.35997	3.75351	6228
TNFRSF10D	chr8;chr8;chr8;chr8;chr8;chr8;chr8;chr8;chr8	23135591;23138188;23144450;23145058;23145668;23146961;23148438;23154874;23163786	23138003;23138260;23144635;23145089;23145921;23147072;23148551;23154979;23164030	-;-;-;-;-;-;-;-;-	3535	TNF receptor superfamily member 10d	-2.04187	-1.02989	0.000158692	0.0105482	-1.68497	-0.752719	0.00535623	0.0492665	-1.88294	-0.912988	0.00315761	0.0298639	1.0844	0.116903	0.699787	0.949942	-1.1175	-0.160269	0.597728	0.999922	1.50418	1.69283	1.23442	2.44433	2.90196	1.07173	1.11607	0.712445	0.616747	0.969603	0.830154	1.25575	1.23803	1.12687	1.12967	1.28893	1.29361	1.18538	0.537842	1.01822	0.585816	1.73154	238
IGFBP5	chr2;chr2;chr2;chr2	216672105;216678112;216678850;216694439	216676882;216678231;216679079;216695549	-;-;-;-	6239	insulin like growth factor binding protein 5	-2.15765	-1.10946	8.85906e-07	0.000213722	-1.68038	-0.748784	0.000840748	0.0142213	-2.17571	-1.12149	1.44822e-05	0.000635049	-1.00837	-0.0120242	0.961551	0.997083	-1.29478	-0.372703	0.138866	0.999922	8.76087	8.52908	9.11255	9.32778	9.37533	9.66532	8.14759	7.43051	8.4099	7.97395	8.22519	8.04376	8.73335	9.03862	7.83314	8.18378	8.16648	8.27915	8.39748	7.73292	8.349	7.56168	64315
GAS5	chr1;chr1;chr1;chr1;chr1;chr1;chr1;chr1;chr1;chr1;chr1;chr1;chr1;chr1;chr1;chr1;chr1;chr1;chr1;chr1;chr1;chr1;chr1;chr1;chr1;chr1;chr1;chr1;chr1;chr1;chr1;chr1;chr1;chr1;chr1;chr1;chr1;chr1;chr1;chr1;chr1;chr1;chr1;chr1;chr1;chr1;chr1;chr1;chr1;chr1;chr1;chr1;chr1;chr1;chr1;chr1;chr1;chr1;chr1;chr1;chr1;chr1;chr1;chr1;chr1;chr1;chr1;chr1;chr1;chr1;chr1;chr1;chr1;chr1;chr1;chr1;chr1;chr1;chr1;chr1…	173863899;173863899;173863899;173863899;173863899;173863899;173863899;173863899;173863899;173863899;173863899;173863899;173863899;173863899;173863899;173864257;173864257;173864257;173864257;173864257;173864257;173864257;173864257;173864257;173864257;173864257;173864257;173864257;173864257;173864257;173864484;173864484;173864484;173864484;173864484;173864484;173864484;173864484;173864484;173864484…	173864075;173864075;173864075;173864075;173864075;173864075;173864079;173864075;173864098;173864079;173864075;173864075;173864075;173864075;173864075;173864304;173864304;173864304;173864304;173864304;173864304;173864304;173864304;173864304;173864304;173864304;173864304;173864304;173864304;173864304;173864502;173864506;173864506;173864506;173864506;173864506;173864506;173864506;173864506;173864506…	-;-;-;-;-;-;-;-;-;-;-;-;-;-;-;-;-;-;-;-;-;-;-;-;-;-;-;-;-;-;-;-;-;-;-;-;-;-;-;-;-;-;-;-;-;-;-;-;-;-;-;-;-;-;-;-;-;-;-;-;-;-;-;-;-;-;-;-;-;-;-;-;-;-;-;-;-;-;-;-;-;-;-;-;-;-;-;-;-;-;-;-;-;-;-;-;-;-;-;-;-;-;-;-;-;-;-;-;-;-;-;-;-;-;-;-;-;-;-;-;-;-;-;-;-;-;-;-	850	growth arrest specific 5 (non-protein coding)	-1.38885	-0.473889	0.000912722	0.0305482	-1.66667	-0.736964	2.74001e-07	3.05688e-05	-1.80855	-0.85483	1.75737e-07	2.1834e-05	-1.30219	-0.380941	0.0183698	0.292162	-1.08513	-0.117866	0.462732	0.999922	6.25089	6.13072	6.56235	6.36475	7.10168	6.72244	6.01263	6.44255	5.94252	6.03068	5.9713	6.05626	5.91175	5.95325	5.58472	5.77936	5.69018	5.97404	5.62355	5.76396	5.56962	5.84595	1538
ZMYND8	chr20;chr20;chr20;chr20;chr20;chr20;chr20;chr20;chr20;chr20;chr20;chr20;chr20;chr20;chr20;chr20;chr20;chr20;chr20;chr20;chr20;chr20;chr20;chr20;chr20;chr20;chr20;chr20;chr20;chr20;chr20;chr20;chr20;chr20;chr20;chr20;chr20;chr20;chr20;chr20;chr20;chr20;chr20;chr20;chr20;chr20;chr20;chr20;chr20;chr20;chr20;chr20;chr20;chr20;chr20;chr20;chr20;chr20;chr20;chr20;chr20;chr20;chr20;chr20;chr20;chr20;chr…	47209214;47209214;47209214;47209214;47209214;47209214;47209214;47209214;47209214;47209214;47209214;47209214;47209214;47209214;47209214;47209214;47209214;47212642;47212642;47212642;47212642;47212642;47212642;47212642;47212642;47220258;47220258;47220258;47220258;47220258;47220258;47220258;47220258;47220258;47220258;47220258;47220258;47220258;47220258;47220258;47220258;47220258;47221314;47221314;472…	47210897;47210897;47210897;47210897;47210897;47210897;47210897;47210897;47210897;47210897;47210897;47210897;47210897;47210897;47210897;47210897;47210897;47212725;47212725;47212725;47212725;47212725;47212725;47212725;47212725;47220324;47220324;47220324;47220324;47220324;47220324;47220324;47220324;47220324;47220324;47220324;47220324;47220324;47220324;47220324;47220324;47220324;47221474;47221474;472…	-;-;-;-;-;-;-;-;-;-;-;-;-;-;-;-;-;-;-;-;-;-;-;-;-;-;-;-;-;-;-;-;-;-;-;-;-;-;-;-;-;-;-;-;-;-;-;-;-;-;-;-;-;-;-;-;-;-;-;-;-;-;-;-;-;-;-;-;-;-;-;-;-;-;-;-;-;-;-;-;-;-;-;-;-;-;-;-;-;-;-;-;-;-;-;-;-;-;-;-;-;-;-;-;-;-;-;-;-;-;-;-;-;-;-;-;-;-;-;-;-;-;-;-;-;-;-;-	6404	zinc finger MYND-type containing 8	-1.41078	-0.496492	0.00197249	0.0480955	-1.66278	-0.733596	5.14978e-06	0.000329908	-1.69383	-0.760287	3.26819e-05	0.00114772	-1.20063	-0.263795	0.143795	0.644505	-1.01867	-0.026691	0.881749	0.999922	4.3889	3.4614	4.1638	4.10841	3.47461	4.61376	3.51094	3.42883	3.59109	3.52613	3.849	3.66419	3.4367	3.2435	3.46446	3.32391	3.25514	3.4465	3.47394	3.36307	3.45036	3.01995	3188
YBX3	chr12;chr12;chr12;chr12;chr12;chr12;chr12;chr12;chr12;chr12;chr12;chr12;chr12;chr12;chr12;chr12;chr12;chr12;chr12	10699077;10699077;10701254;10701254;10701960;10701960;10704051;10704051;10709908;10713211;10713211;10715694;10715694;10718088;10718088;10719080;10719080;10722850;10722850	10699654;10699654;10701353;10701353;10702134;10702134;10704148;10704148;10710114;10713333;10713333;10715783;10715783;10718121;10718121;10719143;10719143;10723354;10723354	-;-;-;-;-;-;-;-;-;-;-;-;-;-;-;-;-;-;-	1974	Y-box binding protein 3	-1.50331	-0.588144	9.21538e-05	0.00696462	-1.65993	-0.731126	1.21988e-06	0.000107559	-1.54517	-0.627767	0.000233185	0.00473884	-1.02785	-0.0396229	0.813344	0.973245	1.07427	0.103359	0.53664	0.999922	7.16978	7.4445	7.36334	7.52977	8.19152	7.26452	6.81051	6.92652	6.96272	7.14952	7.00707	6.80181	6.58308	6.76295	6.87774	7.10176	6.77812	6.6683	6.76409	7.14836	6.69393	6.98194	6754
ALDH1B1	chr9;chr9	38392664;38395740	38392807;38398665	+;+	3070	aldehyde dehydrogenase 1 family member B1	-1.62881	-0.703816	0.000685121	0.0257116	-1.65137	-0.723662	0.000481314	0.00962805	-1.37814	-0.462728	0.0474535	0.178391	1.18188	0.241088	0.293554	0.796146	1.19825	0.260934	0.255364	0.999922	5.95359	5.87445	5.49013	6.23472	6.68413	5.84715	5.32025	5.49582	5.36772	5.63681	5.28656	4.96443	5.0116	5.83995	5.11406	5.69992	4.92678	5.1867	5.28644	5.67661	5.11235	6.11592	4521
METTL7A	chr12;chr12	50924751;50929914	50925536;50932517	+;+	3390	methyltransferase like 7A	-1.4912	-0.576476	0.00147276	0.0407307	-1.64876	-0.721379	7.11746e-05	0.00243687	-1.84941	-0.887061	1.92857e-05	0.00078874	-1.24021	-0.310586	0.127473	0.619128	-1.1217	-0.165683	0.414333	0.999922	5.90622	5.88177	6.51101	6.44723	5.99674	6.80034	5.83603	5.91557	5.91513	5.38682	5.59232	5.61763	5.25738	5.79696	5.94027	5.24791	5.51968	5.57194	5.62786	5.6052	5.49503	4.76388	4831
KIF6	chr6;chr6;chr6;chr6;chr6;chr6;chr6;chr6;chr6;chr6;chr6;chr6;chr6;chr6;chr6;chr6;chr6;chr6;chr6;chr6;chr6;chr6;chr6;chr6;chr6;chr6;chr6;chr6;chr6;chr6;chr6;chr6;chr6;chr6;chr6;chr6;chr6;chr6;chr6;chr6;chr6;chr6;chr6;chr6;chr6;chr6;chr6;chr6;chr6;chr6;chr6;chr6;chr6;chr6;chr6;chr6;chr6;chr6;chr6;chr6;chr6;chr6;chr6;chr6;chr6;chr6;chr6;chr6;chr6;chr6;chr6;chr6;chr6;chr6;chr6;chr6;chr6;chr6;chr6;chr6…	39329990;39329990;39329990;39329990;39342599;39343709;39343709;39343709;39343709;39343709;39345700;39345700;39345700;39345700;39345700;39346476;39346476;39346476;39346476;39346476;39357277;39357277;39357277;39357277;39357277;39360395;39360395;39360395;39360395;39360395;39362434;39362434;39362434;39362434;39362434;39385622;39385622;39385622;39385622;39419948;39419948;39419948;39419948;39419948;394…	39336548;39336548;39336548;39336548;39343436;39343815;39343815;39343815;39343815;39343815;39345789;39345789;39345789;39345789;39345789;39346526;39346526;39346526;39346526;39346526;39357374;39357374;39357374;39357374;39357374;39360530;39360530;39360530;39360530;39360530;39362518;39362518;39362518;39362518;39362518;39385672;39385672;39385672;39385672;39420003;39420003;39420003;39420003;39420003;394…	-;-;-;-;-;-;-;-;-;-;-;-;-;-;-;-;-;-;-;-;-;-;-;-;-;-;-;-;-;-;-;-;-;-;-;-;-;-;-;-;-;-;-;-;-;-;-;-;-;-;-;-;-;-;-;-;-;-;-;-;-;-;-;-;-;-;-;-;-;-;-;-;-;-;-;-;-;-;-;-;-;-;-;-;-;-;-;-;-;-;-	12087	kinesin family member 6	-1.8817	-0.912034	0.00585479	0.0950679	-2.07338	-1.05198	0.00149089	0.0209517	-1.92424	-0.944286	0.0118623	0.0735695	-1.02261	-0.032252	0.93148	0.991764	1.07751	0.107699	0.773371	0.999922	-1.0545	-2.63399	-3.05043	-1.70734	-1.93287	-2.0926	-3.47868	-3.37098	-2.76403	-3.1272	-3.18351	-1.85865	-2.71174	-3.15307	-2.84414	-3.37837	-2.93452	-2.96944	-2.34937	-3.13495	-2.76616	-3.52913	138
CISH	chr3;chr3;chr3;chr3;chr3;chr3;chr3	50606454;50606454;50608373;50608373;50610373;50611631;50611631	50608142;50608142;50608593;50608593;50610529;50611831;50611831	-;-;-;-;-;-;-	2268	cytokine inducible SH2 containing protein	-2.73699	-1.45259	0.001405	0.0395956	-1.64418	-0.717371	0.107887	0.320303	-1.63136	-0.706078	0.16329	0.382728	1.67773	0.746513	0.130902	0.625602	1.00786	0.0112929	0.981885	0.999922	1.20548	1.38266	1.05964	1.59077	3.72672	0.0961526	1.12124	0.117424	-0.225365	0.0968036	1.11759	0.598872	1.41174	1.85958	0.983127	1.56724	1.08754	0.51443	1.23939	0.951313	0.766388	1.97734	124
CRTAC1	chr10;chr10;chr10;chr10;chr10;chr10;chr10;chr10;chr10;chr10;chr10;chr10;chr10;chr10;chr10;chr10;chr10;chr10;chr10;chr10;chr10;chr10;chr10;chr10;chr10;chr10;chr10;chr10;chr10;chr10	97865000;97879626;97880249;97880249;97882786;97882786;97884206;97884206;97895245;97895245;97895885;97895885;97896909;97896909;97901503;97901503;97904669;97904669;97908013;97908013;97917500;97917500;97923264;97923264;97936170;97936170;98011138;98011138;98030449;98030449	97865714;97879801;97880392;97880392;97882828;97882828;97884351;97884351;97895413;97895413;97895985;97895985;97896991;97896991;97901639;97901639;97904814;97904814;97908147;97908147;97917656;97917656;97923400;97923400;97936366;97936366;98011337;98011337;98030828;98030828	-;-;-;-;-;-;-;-;-;-;-;-;-;-;-;-;-;-;-;-;-;-;-;-;-;-;-;-;-;-	3066	cartilage acidic protein 1	-1.90804	-0.93209	0.000307953	0.0157826	-1.64265	-0.716023	0.00512002	0.0477093	-2.22907	-1.15644	9.67623e-05	0.00255129	-1.16825	-0.224355	0.44269	0.872145	-1.357	-0.440422	0.131528	0.999922	1.8146	1.27377	1.35361	2.20675	1.18993	1.74787	0.332867	1.49608	0.0730086	0.706454	1.0459	0.0524581	0.789926	0.543817	1.53892	0.934146	0.915022	0.612575	0.919674	0.299801	0.29721	0.33057	256
LRRC32	chr11;chr11;chr11;chr11;chr11;chr11	76657524;76657524;76665871;76665871;76669762;76670614	76661508;76661508;76665958;76665958;76670000;76670747	-;-;-;-;-;-	4446	leucine rich repeat containing 32	-1.87731	-0.908665	0.00562173	0.0931276	-2.10435	-1.07337	0.00110994	0.017092	-1.31991	-0.400438	0.275853	0.517797	1.4223	0.508228	0.158851	0.663505	1.59431	0.672936	0.0616063	0.977008	2.93017	3.53617	2.88094	3.12975	4.93797	3.11309	3.36984	2.48954	2.2835	2.91688	2.47884	2.53736	2.67765	2.74126	2.41565	2.58124	2.32834	2.5952	2.60905	2.6076	2.82689	4.20247	805
CD82	chr11;chr11;chr11;chr11;chr11;chr11;chr11;chr11;chr11;chr11;chr11;chr11;chr11;chr11;chr11;chr11;chr11;chr11;chr11	44565591;44565591;44587475;44587475;44594643;44594643;44600158;44600158;44605058;44605058;44605355;44615272;44615272;44618162;44618162;44618640;44618640;44619049;44619049	44565736;44565736;44587556;44587556;44594725;44594725;44600230;44600230;44605182;44605182;44605429;44615373;44615373;44618365;44618365;44618723;44618723;44619765;44619765	+;+;+;+;+;+;+;+;+;+;+;+;+;+;+;+;+;+;+	1691	CD82 molecule	-1.48432	-0.569799	1.49554e-06	0.000327024	-1.64102	-0.714589	1.609e-09	4.39793e-07	-1.23884	-0.308989	0.0191075	0.0995753	1.19815	0.26081	0.0476408	0.422214	1.32464	0.4056	0.00200865	0.358064	4.34437	4.14686	4.07047	4.00941	4.40732	4.24649	3.7135	3.98288	3.54747	3.57804	3.55172	3.42381	3.66364	3.71503	3.52915	3.49279	3.12362	3.38281	3.96286	3.92774	3.80736	3.90818	816
ACSM5	chr16;chr16;chr16;chr16;chr16;chr16;chr16;chr16;chr16;chr16;chr16;chr16;chr16;chr16;chr16;chr16;chr16;chr16;chr16;chr16;chr16;chr16;chr16;chr16;chr16;chr16;chr16;chr16;chr16;chr16;chr16;chr16;chr16;chr16;chr16;chr16;chr16;chr16;chr16;chr16;chr16;chr16;chr16;chr16;chr16;chr16	20409534;20409534;20409534;20409534;20411470;20411470;20411470;20411474;20418059;20418059;20418059;20418059;20419228;20419228;20419228;20419228;20421258;20421258;20421258;20423916;20423916;20423916;20427788;20427788;20427788;20429678;20429678;20429678;20430993;20430993;20430993;20431220;20431220;20431220;20437052;20437052;20437052;20437268;20437268;20437268;20439800;20439800;20439800;20440344;204…	20409665;20409665;20409665;20409665;20411688;20411688;20411688;20411688;20418269;20418269;20418269;20418269;20419775;20419435;20419435;20419435;20421401;20421401;20421401;20424069;20424069;20424069;20427867;20427867;20427867;20429801;20429801;20429801;20431073;20431073;20431073;20431321;20431321;20431321;20437179;20437179;20437179;20437367;20437367;20437367;20439919;20439919;20439919;20440959;204…	+;+;+;+;+;+;+;+;+;+;+;+;+;+;+;+;+;+;+;+;+;+;+;+;+;+;+;+;+;+;+;+;+;+;+;+;+;+;+;+;+;+;+;+;+;+	3132	acyl-CoA synthetase medium chain family member 5	-1.7178	-0.780563	0.000250154	0.0138132	-1.63981	-0.71353	0.000726852	0.0127901	-1.64694	-0.719786	0.00263014	0.0266097	1.04303	0.0607767	0.801037	0.970595	-1.00435	-0.00625639	0.979176	0.999922	0.704563	0.673311	0.915155	1.01475	0.138353	1.42873	-0.0231967	0.00383167	0.343806	-0.0747566	0.436777	-0.316278	0.368816	0.099373	-0.00165293	-0.268629	0.140939	0.462436	0.391402	-0.0516812	0.283705	-0.101437	121
PI4KAP1	chr22;chr22;chr22;chr22;chr22;chr22;chr22;chr22;chr22;chr22;chr22;chr22;chr22;chr22;chr22	18533864;18535245;18535859;18536650;18538433;18538640;18539228;18540402;18540573;18543667;18544652;18547246;18548011;18548318;18548670	18534053;18535328;18535948;18537412;18538558;18538744;18539337;18540472;18540645;18543737;18544781;18547373;18548118;18548469;18548828	-;-;-;-;-;-;-;-;-;-;-;-;-;-;-	2360	phosphatidylinositol 4-kinase alpha pseudogene 1	-2.76225	-1.46585	1.74281e-05	0.00219863	-1.6398	-0.713516	0.0332231	0.157591	-2.1968	-1.1354	0.00335419	0.0311135	1.2574	0.330445	0.375314	0.841178	-1.33968	-0.421885	0.264433	0.999922	3.00203	1.93268	4.7143	3.23023	2.92464	3.83545	2.19161	2.02431	1.95797	2.07432	2.17376	1.94793	3.07289	2.59109	2.39191	2.8466	3.48797	2.06884	1.75786	2.4554	3.09357	1.86315	449
HOMER1	chr5;chr5;chr5;chr5;chr5;chr5;chr5;chr5;chr5;chr5;chr5;chr5;chr5;chr5;chr5;chr5;chr5;chr5;chr5;chr5;chr5	79373824;79373824;79373824;79396823;79396823;79397527;79397527;79401899;79439010;79439010;79447053;79447053;79450990;79450990;79450990;79456862;79456862;79456862;79512770;79512770;79512770	79376197;79376197;79376197;79396903;79396903;79397637;79397637;79402055;79439149;79439149;79447145;79447145;79451121;79451121;79451121;79457018;79457018;79457018;79513836;79513836;79513836	-;-;-;-;-;-;-;-;-;-;-;-;-;-;-;-;-;-;-;-;-	4312	homer scaffolding protein 1	-1.86249	-0.897233	0.01352	0.153871	-2.58496	-1.37014	0.000190583	0.00487606	-2.2899	-1.19528	0.00434172	0.0372407	-1.22948	-0.29805	0.464635	0.877164	1.12885	0.17486	0.664878	0.999922	0.799048	2.02284	0.919621	2.52563	3.44548	0.63629	1.17094	1.57697	1.24021	1.24401	0.996465	0.960347	0.604858	0.813954	0.554959	0.477121	0.93794	0.971136	0.614389	0.128791	1.24098	1.35108	178
FAM46C	chr1;chr1	117605982;117622842	117606153;117628389	+;+	5720	family with sequence similarity 46 member C	-1.85289	-0.889777	0.0238481	0.210482	-2.35634	-1.23655	0.00181931	0.0239442	-1.80453	-0.851625	0.0573564	0.201337	1.0268	0.0381518	0.930407	0.99166	1.30579	0.384925	0.375213	0.999922	2.3977	2.03693	1.68909	3.4106	4.10521	1.55093	1.88056	2.56911	1.05686	2.57443	1.35663	1.67781	2.04964	1.1599	1.87715	0.850636	0.773678	2.27546	1.76369	2.47495	1.96111	1.66545	716
EVA1C	chr21;chr21;chr21;chr21;chr21;chr21;chr21;chr21;chr21;chr21;chr21;chr21;chr21;chr21;chr21;chr21;chr21;chr21;chr21;chr21;chr21;chr21;chr21;chr21;chr21;chr21;chr21;chr21;chr21;chr21;chr21;chr21;chr21;chr21;chr21;chr21;chr21;chr21;chr21;chr21;chr21;chr21;chr21;chr21;chr21	32411692;32412381;32412381;32412437;32412437;32412437;32453312;32453312;32453312;32453312;32457597;32457597;32457597;32457597;32457597;32467696;32467696;32467696;32467696;32467696;32467696;32495027;32495027;32495027;32495027;32495027;32495027;32501415;32501415;32501415;32501415;32501415;32501415;32503926;32503926;32503926;32503926;32503926;32503926;32514814;32514814;32514814;32514814;32514814;325…	32412193;32413013;32413013;32413013;32413013;32413013;32453508;32453508;32453508;32453508;32457720;32457720;32457720;32457720;32457720;32467848;32467848;32467848;32467848;32467848;32467848;32495170;32495170;32495170;32495170;32495170;32495170;32501538;32501486;32501486;32501495;32501495;32501495;32504015;32504015;32504015;32504015;32504015;32504015;32515400;32515400;32515400;32515400;32515400;325…	+;+;+;+;+;+;+;+;+;+;+;+;+;+;+;+;+;+;+;+;+;+;+;+;+;+;+;+;+;+;+;+;+;+;+;+;+;+;+;+;+;+;+;+;+	2554	eva-1 homolog C	-1.50167	-0.58657	2.67214e-05	0.00292154	-1.63688	-0.710951	3.60283e-07	3.88726e-05	-1.70213	-0.767338	1.37994e-06	0.000105261	-1.13349	-0.180768	0.251691	0.76521	-1.03986	-0.0563876	0.719798	0.999922	3.27449	3.17014	3.48373	3.41156	3.56616	3.89048	3.19874	3.00821	2.76953	2.75436	2.96014	2.62419	2.70592	3.15296	2.75693	2.44019	2.76995	2.72569	2.74009	2.61728	2.62927	2.87117	587
IFITM3	chr11;chr11;chr11;chr11	319673;319673;320565;320565	319985;319990;320914;320914	-;-;-;-	668	interferon induced transmembrane protein 3	-1.44205	-0.528119	5.0725e-05	0.00450098	-1.63409	-0.708491	5.80661e-08	8.81744e-06	-1.42034	-0.506239	0.000588734	0.00959765	1.01528	0.0218804	0.880298	0.98181	1.15049	0.202252	0.162349	0.999922	8.80587	9.49425	9.00679	9.12575	9.18865	9.08337	8.67189	8.80352	8.83409	8.25705	8.67461	8.27562	8.24613	8.67548	8.33649	8.46334	8.42192	8.36299	8.53233	8.55377	8.56099	8.83619	7104
PPRC1	chr10;chr10;chr10;chr10;chr10;chr10;chr10;chr10;chr10;chr10;chr10;chr10;chr10;chr10;chr10;chr10;chr10;chr10;chr10;chr10;chr10;chr10;chr10;chr10;chr10;chr10;chr10;chr10;chr10;chr10;chr10;chr10;chr10;chr10;chr10;chr10;chr10;chr10;chr10;chr10	102132994;102132994;102132994;102137850;102137850;102137850;102138619;102138619;102138720;102138879;102138879;102138879;102139100;102139100;102139100;102143045;102143045;102143045;102144250;102144250;102144250;102145020;102145020;102146672;102146672;102148372;102148372;102148372;102148628;102148628;102148634;102148817;102148817;102148817;102149178;102149178;102149178;102149926;102149926;102149926	102133221;102133221;102133221;102138038;102138038;102138038;102138765;102138765;102138765;102138980;102138980;102138980;102142004;102142004;102142004;102143098;102143098;102143098;102144307;102144307;102144307;102145090;102145090;102147392;102147392;102148521;102148521;102148521;102148694;102148694;102148694;102148938;102148938;102148938;102149329;102149329;102149329;102150333;102150333;102150333	+;+;+;+;+;+;+;+;+;+;+;+;+;+;+;+;+;+;+;+;+;+;+;+;+;+;+;+;+;+;+;+;+;+;+;+;+;+;+;+	5374	peroxisome proliferator-activated receptor gamma, coactivator-related 1	-1.84866	-0.886479	0.00385836	0.0740083	-1.83155	-0.873065	0.00440881	0.0431669	-1.9019	-0.927441	0.00808698	0.056775	-1.0288	-0.0409619	0.904396	0.985451	-1.03841	-0.0543757	0.873327	0.999922	2.51762	3.21313	2.80973	4.01205	5.02311	2.81724	2.93638	2.73512	2.77982	3.05121	2.76426	2.52679	2.58841	2.87021	2.93063	3.18263	2.74363	2.50899	3.00537	2.83995	2.36113	2.78791	731
ESYT3	chr3;chr3;chr3;chr3;chr3;chr3;chr3;chr3;chr3;chr3;chr3;chr3;chr3;chr3;chr3;chr3;chr3;chr3;chr3;chr3;chr3;chr3;chr3;chr3;chr3;chr3;chr3;chr3;chr3;chr3;chr3;chr3;chr3;chr3;chr3;chr3;chr3;chr3;chr3;chr3;chr3;chr3;chr3;chr3;chr3;chr3;chr3;chr3;chr3;chr3;chr3;chr3;chr3;chr3;chr3;chr3;chr3;chr3;chr3;chr3;chr3;chr3;chr3;chr3;chr3;chr3;chr3;chr3;chr3;chr3;chr3;chr3;chr3;chr3;chr3;chr3;chr3;chr3;chr3;chr3…	138434573;138434573;138434573;138434573;138452048;138452048;138452048;138452048;138455194;138455194;138455194;138455194;138457568;138457568;138457568;138457568;138459187;138459187;138459187;138459187;138459945;138459945;138459945;138459945;138460611;138460611;138460611;138460611;138462086;138462086;138462086;138462086;138464345;138464345;138464345;138464345;138465339;138465339;138465339;138465339…	138435125;138435125;138435125;138435125;138452089;138452089;138452089;138452089;138455328;138455328;138455328;138455328;138457644;138457644;138457644;138457644;138459253;138459253;138459253;138459253;138460034;138460034;138460034;138460034;138460666;138460666;138460666;138460666;138462206;138462206;138462206;138462206;138464515;138464515;138464515;138464515;138465421;138465421;138465421;138465421…	+;+;+;+;+;+;+;+;+;+;+;+;+;+;+;+;+;+;+;+;+;+;+;+;+;+;+;+;+;+;+;+;+;+;+;+;+;+;+;+;+;+;+;+;+;+;+;+;+;+;+;+;+;+;+;+;+;+;+;+;+;+;+;+;+;+;+;+;+;+;+;+;+;+;+;+;+;+;+;+;+;+;+;+;+;+;+;+;+;+;+;+;+	6209	extended synaptotagmin 3	-1.88553	-0.914972	4.84365e-05	0.00434076	-1.63204	-0.706677	0.0016158	0.0221379	-2.20071	-1.13797	1.12077e-05	0.000517764	-1.16715	-0.222996	0.376556	0.841629	-1.34844	-0.43129	0.0885927	0.987039	1.84287	2.22781	3.08196	3.27088	2.81551	3.07698	2.03233	1.32138	1.96033	1.73639	1.91254	2.20458	1.76942	2.81074	1.97975	1.82553	2.18063	1.67839	1.56721	1.87183	1.64521	1.55102	529
CYP1A1	chr15;chr15;chr15;chr15;chr15;chr15;chr15;chr15;chr15;chr15;chr15;chr15;chr15;chr15;chr15;chr15;chr15;chr15;chr15;chr15	74719542;74719542;74719542;74720967;74720967;74721199;74721199;74721199;74721414;74721414;74721414;74721591;74721591;74721591;74722273;74722273;74722273;74725441;74725441;74725441	74720774;74720774;74720774;74721053;74721053;74721322;74721322;74721322;74721503;74721503;74721503;74721717;74721717;74721717;74723126;74723126;74723123;74725610;74725610;74725610	-;-;-;-;-;-;-;-;-;-;-;-;-;-;-;-;-;-;-;-	2685	cytochrome P450 family 1 subfamily A member 1	-1.84757	-0.885629	0.223988	0.604474	-13.0457	-3.7055	1.45828e-05	0.000740426	-2.85653	-1.51426	0.076754	0.241513	-1.5461	-0.628634	0.455999	0.874842	4.56698	2.19124	0.016192	0.729783	-3.34217	-0.575264	-4.49061	-3.20213	-0.808881	-2.04771	-0.963796	-3.63397	-3.0089	-4.46043	-4.7017	-2.85984	-5.37641	-7.77328	-5.54686	-7.77328	-7.77328	-3.61488	-2.41917	-3.44005	-3.49295	-4.59866	6
MAOA	chrX;chrX;chrX;chrX;chrX;chrX;chrX;chrX;chrX;chrX;chrX;chrX;chrX;chrX;chrX;chrX;chrX;chrX;chrX;chrX;chrX;chrX;chrX;chrX;chrX;chrX;chrX;chrX;chrX;chrX;chrX	43654907;43654907;43657862;43683513;43683513;43693291;43693291;43711872;43711872;43712705;43712705;43728173;43728173;43731241;43731241;43731694;43731694;43732699;43732699;43736227;43736227;43740681;43740681;43741950;43741950;43743794;43743794;43744109;43744109;43744367;43744367	43656414;43656414;43657969;43683607;43683607;43693428;43693428;43711976;43711976;43712796;43712796;43728314;43728314;43731390;43731390;43731853;43731853;43732795;43732795;43736280;43736280;43740738;43740738;43742047;43742047;43743905;43743905;43744171;43744171;43746824;43746824	+;+;+;+;+;+;+;+;+;+;+;+;+;+;+;+;+;+;+;+;+;+;+;+;+;+;+;+;+;+;+	5438	monoamine oxidase A	-1.51196	-0.596424	0.000299485	0.0154452	-1.61514	-0.691659	2.80385e-05	0.00124279	-1.62684	-0.702075	0.000181396	0.00400297	-1.07598	-0.10565	0.566654	0.915162	-1.00725	-0.0104156	0.954845	0.999922	4.93617	5.2844	4.96244	5.30388	4.88637	5.92028	4.6455	4.75423	4.76917	4.64814	4.64061	4.52996	3.923	4.55667	4.89401	4.57148	4.78141	4.51998	4.46107	4.71786	4.41789	4.62708	3956
FBXO5	chr6;chr6;chr6;chr6;chr6;chr6;chr6;chr6;chr6;chr6	152970519;152970519;152972272;152972272;152973046;152973046;152974907;152974907;152982857;152983234	152971414;152971414;152972454;152972454;152973136;152973136;152975621;152975621;152983082;152983619	-;-;-;-;-;-;-;-;-;-	2497	F-box protein 5	-1.84102	-0.880504	8.86164e-07	0.000213722	-1.60642	-0.683848	9.33144e-05	0.00298898	-1.7975	-0.845995	2.41743e-05	0.000911398	1.02421	0.0345094	0.867174	0.98099	-1.11895	-0.162147	0.424407	0.999922	0.742715	1.18364	0.853929	0.732391	1.50913	1.10807	0.134485	0.0562722	0.36917	0.403539	0.00874917	-0.0189905	0.263343	0.322819	0.50146	0.233327	0.287939	0.53263	0.218886	0.0575254	0.485485	-0.0122442	99
ZHX3	chr20;chr20;chr20;chr20	41178449;41202057;41268990;41299966	41185201;41205066;41269083;41300099	-;-;-;-	9991	zinc fingers and homeoboxes 3	-1.56759	-0.64855	0.000409818	0.0188793	-1.60372	-0.681426	0.000205777	0.00514442	-1.7171	-0.779977	0.000191893	0.00416827	-1.09538	-0.131427	0.52171	0.901944	-1.0707	-0.0985503	0.630593	0.999922	4.31944	4.70666	4.58886	4.61633	4.3116	5.04532	3.94285	3.41779	4.24923	3.93339	4.20476	3.93687	3.56636	4.30395	3.9116	3.30192	3.94903	4.32522	3.58352	3.96468	4.17402	3.54041	4740
CSRNP1	chr3;chr3;chr3;chr3;chr3;chr3;chr3;chr3;chr3;chr3;chr3;chr3;chr3;chr3;chr3	39141851;39141851;39141851;39144137;39144137;39144137;39144997;39144997;39144997;39146478;39146478;39146478;39147126;39153438;39154497	39144044;39144044;39144044;39144451;39144451;39144451;39145256;39145256;39145256;39146722;39146722;39146722;39147430;39153611;39154602	-;-;-;-;-;-;-;-;-;-;-;-;-;-;-	3599	cysteine and serine rich nuclear protein 1	-1.83855	-0.878565	0.138953	0.496476	-9.55599	-3.25641	4.15022e-07	4.3912e-05	-3.37111	-1.75323	0.0126188	0.0764773	-1.83358	-0.87466	0.196347	0.713391	2.83467	1.50318	0.0210539	0.788321	3.5508	3.65658	2.60352	6.37124	6.30466	2.93378	4.65841	2.85975	4.43144	4.39665	3.68766	4.36948	2.42553	1.98228	1.44034	1.57815	1.36544	1.73378	2.32221	1.78776	1.71563	4.79677	1002
DYNC2H1	chr11;chr11;chr11;chr11;chr11;chr11;chr11;chr11;chr11;chr11;chr11;chr11;chr11;chr11;chr11;chr11;chr11;chr11;chr11;chr11;chr11;chr11;chr11;chr11;chr11;chr11;chr11;chr11;chr11;chr11;chr11;chr11;chr11;chr11;chr11;chr11;chr11;chr11;chr11;chr11;chr11;chr11;chr11;chr11;chr11;chr11;chr11;chr11;chr11;chr11;chr11;chr11;chr11;chr11;chr11;chr11;chr11;chr11;chr11;chr11;chr11;chr11;chr11;chr11;chr11;chr11;chr…	103109431;103109431;103113537;103113537;103114103;103114103;103115177;103115177;103116570;103116570;103117631;103117631;103120447;103120447;103120689;103120689;103120925;103120925;103121372;103121372;103122825;103122825;103125100;103125100;103128910;103128910;103133555;103133555;103134321;103134321;103135495;103135495;103135720;103135720;103143268;103143268;103147772;103147772;103148490;103148490…	103109769;103109769;103113707;103113707;103114238;103114238;103115295;103115295;103116714;103116714;103117863;103117863;103120581;103120581;103120802;103120802;103121036;103121036;103121496;103121496;103123000;103123000;103125295;103125295;103129005;103129005;103133707;103133707;103134419;103134419;103135634;103135634;103135948;103135948;103143395;103143395;103147887;103147887;103148617;103148617…	+;+;+;+;+;+;+;+;+;+;+;+;+;+;+;+;+;+;+;+;+;+;+;+;+;+;+;+;+;+;+;+;+;+;+;+;+;+;+;+;+;+;+;+;+;+;+;+;+;+;+;+;+;+;+;+;+;+;+;+;+;+;+;+;+;+;+;+;+;+;+;+;+;+;+;+;+;+;+;+;+;+;+;+;+;+;+;+;+;+;+;+;+;+;+;+;+;+;+;+;+;+;+;+;+;+;+;+;+;+;+;+;+;+;+;+;+;+;+;+;+;+;+;+;+;+;+;+	13699	dynein cytoplasmic 2 heavy chain 1	-1.55036	-0.632602	2.81734e-05	0.00303976	-1.60312	-0.680879	6.48521e-06	0.000393916	-1.67378	-0.743113	1.50806e-05	0.000651368	-1.07961	-0.110511	0.514382	0.899823	-1.04408	-0.0622341	0.712939	0.999922	1.75436	1.64266	1.66228	1.79115	1.62856	1.60911	1.17604	0.834271	0.83775	1.00479	0.969752	1.39297	0.821211	0.904462	0.970216	0.778134	1.36287	1.0931	0.562033	0.45833	1.42186	1.1007	1098
EPHA6	chr3;chr3;chr3;chr3;chr3;chr3;chr3;chr3;chr3;chr3;chr3;chr3;chr3;chr3;chr3;chr3;chr3;chr3;chr3;chr3;chr3;chr3;chr3;chr3;chr3;chr3;chr3;chr3;chr3;chr3;chr3;chr3;chr3;chr3;chr3;chr3;chr3;chr3;chr3;chr3;chr3;chr3;chr3;chr3;chr3;chr3;chr3;chr3	96814581;96814581;96866825;96866825;96987330;96987330;97010004;97226264;97243952;97405150;97439593;97439593;97441416;97441416;97447718;97448568;97448568;97448568;97466419;97466419;97475352;97475352;97475352;97479294;97479294;97479294;97483934;97483934;97483934;97532358;97532358;97532358;97592612;97592612;97592612;97610793;97610793;97610793;97637873;97637873;97637873;97646119;97648286;97648286;977…	96815008;96815008;96866889;96866889;96987993;96987993;97010127;97226419;97244287;97405274;97439657;97439657;97441472;97441472;97447833;97448730;97448730;97448730;97466482;97466482;97475460;97475460;97475460;97479364;97479364;97479364;97484059;97484059;97484059;97532543;97532543;97532543;97592737;97592737;97592737;97610854;97610854;97610854;97638082;97638082;97638082;97646310;97648577;97648577;977…	+;+;+;+;+;+;+;+;+;+;+;+;+;+;+;+;+;+;+;+;+;+;+;+;+;+;+;+;+;+;+;+;+;+;+;+;+;+;+;+;+;+;+;+;+;+;+;+	4587	EPH receptor A6	-1.83566	-0.876298	0.00469237	0.0838288	-3.16902	-1.66404	1.50939e-07	1.84731e-05	-2.75497	-1.46204	5.46894e-05	0.00167333	-1.50081	-0.585739	0.0965222	0.555231	1.15029	0.202001	0.561142	0.999922	1.19923	1.01966	2.12037	2.31804	1.97491	1.62216	1.05986	0.267215	0.350639	1.24491	0.937443	1.26129	0.889113	0.365379	0.231794	-1.08077	-0.212246	-0.188261	0.465602	-0.536321	1.03165	-0.178697	250
XPNPEP2	chrX;chrX;chrX;chrX;chrX;chrX;chrX;chrX;chrX;chrX;chrX;chrX;chrX;chrX;chrX;chrX;chrX;chrX;chrX;chrX;chrX	129738970;129742108;129743961;129745203;129746236;129746595;129747607;129750468;129751745;129752150;129753159;129754472;129755294;129756484;129759180;129760512;129761172;129762006;129762694;129767603;129768291	129739262;129742181;129744071;129745266;129746340;129746681;129747753;129750569;129751826;129752345;129753248;129754581;129755371;129756555;129759240;129760581;129761276;129762065;129762770;129767692;129769549	+;+;+;+;+;+;+;+;+;+;+;+;+;+;+;+;+;+;+;+;+	3333	X-prolyl aminopeptidase 2	-1.83499	-0.875768	0.0372418	0.263409	-2.40359	-1.26519	0.00287512	0.0324962	-2.28479	-1.19206	0.0140347	0.081824	-1.24512	-0.31629	0.504581	0.895221	1.052	0.0731313	0.876572	0.999922	0.529065	0.340669	0.568207	0.498121	1.50692	1.91021	0.0588859	-2.26738	-0.000326405	0.67789	0.614527	0.333991	0.503513	0.377678	-1.54613	-1.02179	-0.675337	-0.136174	-0.265617	0.249503	0.244434	-1.48004	114
TMEM92-AS1	chr17;chr17;chr17;chr17	50281581;50282468;50283958;50287740	50281876;50282551;50284207;50287855	-;-;-;-	746	TMEM92 antisense RNA 1	-1.82444	-0.867452	0.0422872	0.280093	-3.86764	-1.95145	1.64054e-05	0.000825304	-3.46944	-1.7947	0.000505126	0.00859344	-1.90165	-0.927252	0.0745331	0.493773	1.11477	0.156751	0.769516	0.999922	0.674367	0.821479	-0.444768	1.85316	0.745961	-0.0108031	-0.208272	-0.256973	-0.188014	1.05307	-0.824156	-1.01217	-0.342671	-2.29922	-0.6854	-2.25735	-0.838737	-1.5177	-1.97049	-0.9414	-0.995318	-0.428586	28
SETD7	chr4;chr4;chr4;chr4;chr4;chr4;chr4;chr4;chr4;chr4;chr4;chr4;chr4;chr4;chr4;chr4;chr4;chr4;chr4;chr4;chr4;chr4;chr4	139495935;139506038;139517885;139517885;139520277;139520277;139523354;139523354;139529031;139529031;139532579;139532579;139533165;139533165;139546920;139546920;139546920;139546920;139548019;139556098;139556098;139556098;139556098	139496521;139511843;139518042;139518042;139520394;139520394;139523435;139523435;139529220;139529220;139533366;139533366;139533366;139533366;139547049;139547049;139547049;139547049;139548119;139556769;139556769;139556769;139556769	-;-;-;-;-;-;-;-;-;-;-;-;-;-;-;-;-;-;-;-;-;-;-	8632	SET domain containing lysine methyltransferase 7	-1.41466	-0.50046	0.00120982	0.0361404	-1.60298	-0.68076	1.11601e-05	0.000600408	-1.58275	-0.662432	0.000164167	0.00372383	-1.11882	-0.161973	0.349675	0.827514	1.01278	0.0183272	0.915359	0.999922	5.92906	5.54254	6.09945	5.75624	5.78617	5.97836	5.42109	4.62726	5.35317	5.63846	5.31333	5.59215	5.07467	5.56275	5.02546	5.0672	5.07137	5.19582	5.2794	4.93908	5.48537	5.01922	12498
JUNB	chr19	12791496	12793311	+	1816	JunB proto-oncogene, AP-1 transcription factor subunit	-1.82398	-0.867087	0.20007	0.576869	-6.77883	-2.76104	0.00011912	0.00353268	-2.02212	-1.01587	0.190291	0.416937	-1.10863	-0.148782	0.843529	0.97774	3.35233	1.74517	0.0189018	0.782802	6.06505	5.77468	4.36467	7.72444	8.3897	4.66209	7.34048	3.87263	5.76188	6.08592	5.75274	5.28107	5.03655	3.642	2.81651	4.91617	3.50086	3.53089	5.05315	4.10871	3.32508	7.45197	2889
LINC01235	chr9;chr9;chr9	13406380;13416399;13431203	13408433;13416545;13431329	-;-;-	2328	long intergenic non-protein coding RNA 1235	-1.82391	-0.867038	0.283543	0.668022	-7.51507	-2.90979	0.00110801	0.0170783	-2.69657	-1.43113	0.12902	0.333461	-1.47845	-0.564087	0.54488	0.9095	2.7869	1.47866	0.123246	0.999922	-1.95268	-2.37871	-1.33444	-3.69336	-1.75861	-1.19975	-7.56745	-2.25331	-0.843441	-3.32908	-5.33372	-5.19942	-7.56745	-3.94106	-7.56745	-5.27337	-3.43874	-4.61461	-5.35722	-5.29499	-1.75252	-3.86213	14
OVCH1	chr12;chr12;chr12;chr12;chr12;chr12;chr12;chr12;chr12;chr12;chr12;chr12;chr12;chr12;chr12;chr12;chr12;chr12;chr12;chr12;chr12;chr12;chr12;chr12;chr12;chr12	29438026;29443361;29444145;29445278;29451345;29454841;29455249;29461854;29464507;29465147;29471802;29473029;29475061;29476206;29477102;29477341;29478835;29484713;29486250;29487693;29489620;29491097;29495285;29496181;29496556;29497623	29440744;29443500;29444280;29445403;29451569;29454933;29455405;29462008;29464702;29465219;29471982;29473103;29475189;29476299;29477232;29477478;29478968;29484800;29486348;29487882;29489771;29491192;29495457;29496278;29496674;29499693	-;-;-;-;-;-;-;-;-;-;-;-;-;-;-;-;-;-;-;-;-;-;-;-;-;-	7988	ovochymase 1	-1.82285	-0.866194	0.0124998	0.147717	-2.01164	-1.00837	0.0035745	0.0378315	-1.82896	-0.87102	0.024288	0.116299	-1.00335	-0.00482604	0.990195	0.999181	1.09988	0.137349	0.738495	0.999922	-3.37541	-3.75234	-3.11318	-3.43437	-4.1095	-2.58417	-3.62886	-5.20688	-3.86624	-5.10783	-3.9629	-4.08086	-4.04609	-4.37969	-3.97196	-4.73583	-4.25932	-4.54034	-4.43835	-4.54813	-4.81526	-3.31862	18
SLCO4A1	chr20;chr20;chr20;chr20;chr20;chr20;chr20;chr20;chr20;chr20;chr20;chr20	62642445;62656359;62658677;62660412;62661064;62664934;62666380;62667745;62668012;62668477;62668930;62671750	62642553;62657250;62658767;62660533;62661175;62665088;62666575;62667910;62668184;62668541;62669078;62672295	+;+;+;+;+;+;+;+;+;+;+;+	2776	solute carrier organic anion transporter family member 4A1	-1.82154	-0.865159	0.0218067	0.201141	-4.36983	-2.12758	5.94404e-08	8.94333e-06	-2.68926	-1.42721	0.00119207	0.015571	-1.47636	-0.562049	0.189313	0.707872	1.62492	0.70037	0.0963635	0.994834	0.2654	2.01067	1.50679	2.14208	3.18138	2.29463	1.87694	0.739984	1.52535	0.590635	0.75779	1.63041	-0.589367	0.656878	-0.179642	-0.148739	0.49374	-0.665565	0.417424	0.122395	0.29484	1.54366	79
PPP1R15A	chr19;chr19;chr19	48872392;48873225;48875614	48872651;48874898;48876062	+;+;+	2383	protein phosphatase 1 regulatory subunit 15A	-1.81358	-0.858843	0.0642324	0.344456	-2.49512	-1.31911	0.00487524	0.0463319	-1.72076	-0.783047	0.137522	0.344955	1.05394	0.0757957	0.882852	0.98261	1.45001	0.53606	0.29359	0.999922	4.70625	4.31016	3.70309	6.26169	6.5972	3.80972	5.36696	4.65875	3.46445	4.87975	4.23942	3.32737	4.52156	3.70274	3.84883	3.56181	4.02053	4.34855	3.56452	4.13646	4.1191	5.60642	1478
RND3	chr2;chr2;chr2;chr2;chr2;chr2;chr2;chr2;chr2;chr2;chr2	150468193;150468196;150471627;150471627;150474875;150474875;150486694;150486694;150487268;150487268;150487549	150470238;150470238;150471761;150471761;150474984;150474984;150486781;150486781;150487695;150487455;150487695	-;-;-;-;-;-;-;-;-;-;-	2807	Rho family GTPase 3	-1.80372	-0.850973	0.0391679	0.268214	-2.41842	-1.27407	0.0022046	0.0274529	-2.16551	-1.1147	0.0189163	0.0989879	-1.20058	-0.263731	0.567635	0.915721	1.11679	0.159362	0.727252	0.999922	3.37968	3.53203	2.91904	5.17735	6.19627	2.87753	3.60561	3.73381	4.03652	3.72167	3.7524	3.65514	3.18121	3.14902	3.25719	3.15356	3.47141	3.70433	3.09646	3.33475	3.49244	3.9232	694
SERPING1	chr11;chr11;chr11;chr11;chr11;chr11;chr11;chr11;chr11;chr11;chr11;chr11;chr11;chr11;chr11	57597554;57598232;57598249;57599879;57599879;57602035;57602035;57606010;57606010;57606408;57606408;57611717;57611717;57614328;57614328	57597722;57598321;57598321;57600377;57600377;57602169;57602169;57606213;57606213;57606547;57606547;57611936;57611936;57614853;57614853	+;+;+;+;+;+;+;+;+;+;+;+;+;+;+	1983	serpin family G member 1	-1.49653	-0.581626	2.44908e-05	0.00273231	-1.59935	-0.677485	9.13676e-07	8.71179e-05	-1.7213	-0.783503	6.26184e-07	5.82128e-05	-1.15019	-0.201877	0.191163	0.709976	-1.07625	-0.106017	0.491338	0.999922	8.13765	8.06673	8.34625	7.97904	8.45878	8.4992	7.47619	7.48915	7.77624	7.5735	8.12687	7.51785	7.80506	7.6714	7.53671	7.27522	7.29323	7.8218	7.54551	7.44856	7.44894	7.46655	13271
PFKFB3	chr10;chr10;chr10;chr10;chr10;chr10;chr10;chr10;chr10;chr10;chr10;chr10;chr10;chr10;chr10;chr10;chr10;chr10;chr10;chr10;chr10;chr10;chr10;chr10;chr10;chr10;chr10;chr10;chr10;chr10;chr10;chr10;chr10;chr10;chr10;chr10;chr10;chr10;chr10;chr10;chr10;chr10;chr10;chr10;chr10;chr10;chr10;chr10;chr10;chr10;chr10;chr10;chr10;chr10;chr10;chr10;chr10;chr10;chr10;chr10;chr10;chr10;chr10;chr10;chr10;chr10;chr…	6144878;6144878;6144878;6146248;6202877;6202877;6202877;6213623;6213623;6213623;6213623;6213623;6213623;6213623;6215221;6215221;6215221;6215221;6215221;6215221;6215221;6216125;6216125;6216125;6216125;6216125;6216125;6216125;6216706;6216706;6216706;6216706;6216706;6216706;6216706;6217135;6217135;6217135;6217135;6217135;6217135;6217135;6219519;6219519;6219569;6219569;6219569;6219569;6219569;6220658…	6145013;6145013;6145013;6146496;6203336;6203336;6203336;6213748;6213748;6213748;6213748;6213748;6213748;6213748;6215317;6215317;6215317;6215317;6215317;6215317;6215317;6216191;6216191;6216191;6216191;6216191;6216191;6216191;6216780;6216780;6216780;6216780;6216780;6216780;6216780;6217191;6217191;6217191;6217191;6217191;6217191;6217191;6219693;6219693;6219693;6219693;6219693;6219693;6219693;6220865…	+;+;+;+;+;+;+;+;+;+;+;+;+;+;+;+;+;+;+;+;+;+;+;+;+;+;+;+;+;+;+;+;+;+;+;+;+;+;+;+;+;+;+;+;+;+;+;+;+;+;+;+;+;+;+;+;+;+;+;+;+;+;+;+;+;+;+;+;+;+;+;+;+;+;+;+;+;+;+;+;+;+;+;+;+;+;+;+;+;+;+;+;+;+;+;+;+;+;+;+;+;+;+;+	5007	6-phosphofructo-2-kinase/fructose-2,6-biphosphatase 3	-1.79241	-0.841897	0.0156067	0.166201	-2.30758	-1.20638	0.000582233	0.0109628	-2.05607	-1.03989	0.00925752	0.0621717	-1.1471	-0.197989	0.610591	0.927453	1.12233	0.166493	0.665926	0.999922	2.89863	3.0816	3.31227	3.85055	5.46894	2.53866	3.23614	2.57643	3.00806	3.53768	2.97191	2.91108	2.93497	2.68872	2.49563	2.60399	2.52184	2.92698	2.695	2.63029	2.7991	3.27439	887
ST3GAL5	chr2;chr2;chr2;chr2;chr2;chr2;chr2;chr2;chr2;chr2;chr2;chr2;chr2;chr2;chr2;chr2;chr2;chr2;chr2;chr2;chr2;chr2;chr2;chr2;chr2;chr2;chr2;chr2;chr2;chr2;chr2;chr2;chr2;chr2;chr2;chr2;chr2;chr2;chr2;chr2;chr2;chr2;chr2;chr2;chr2;chr2;chr2;chr2;chr2;chr2;chr2;chr2;chr2;chr2;chr2;chr2;chr2;chr2;chr2;chr2;chr2;chr2;chr2;chr2;chr2;chr2;chr2;chr2;chr2;chr2;chr2;chr2;chr2;chr2;chr2;chr2;chr2;chr2;chr2;chr2…	85839133;85839133;85839133;85839133;85839133;85839133;85839133;85839133;85839133;85839133;85839148;85839149;85844396;85844396;85844396;85844396;85844396;85844396;85844396;85844396;85844396;85844396;85844396;85844396;85846377;85846377;85846377;85846377;85846377;85846377;85846377;85846377;85846377;85846377;85846377;85846377;85847382;85847861;85847861;85847861;85847861;85847861;85847861;85847861;858…	85840392;85840392;85840392;85840392;85840392;85840392;85840392;85840392;85840392;85840392;85840392;85840392;85844554;85844554;85844554;85844554;85844554;85844554;85844554;85844554;85844554;85844554;85844554;85844554;85846563;85846563;85846563;85846563;85846563;85846563;85846563;85846563;85846563;85846563;85846563;85846563;85847562;85848204;85848381;85848381;85848204;85848204;85848204;85848381;858…	-;-;-;-;-;-;-;-;-;-;-;-;-;-;-;-;-;-;-;-;-;-;-;-;-;-;-;-;-;-;-;-;-;-;-;-;-;-;-;-;-;-;-;-;-;-;-;-;-;-;-;-;-;-;-;-;-;-;-;-;-;-;-;-;-;-;-;-;-;-;-;-;-;-;-;-;-;-;-;-;-;-;-;-;-;-;-;-;-;-;-	5392	ST3 beta-galactoside alpha-2,3-sialyltransferase 5	-1.70708	-0.771532	0.000132625	0.00933031	-1.59602	-0.674477	0.000798573	0.0137281	-1.79198	-0.841554	0.000249653	0.00500526	-1.04973	-0.0700212	0.756645	0.961822	-1.12278	-0.167076	0.459721	0.999922	2.51673	2.59239	2.06552	2.20641	2.30509	2.59184	1.41094	2.00911	1.32475	1.58142	1.83854	1.44935	2.2215	2.1156	1.22077	1.14161	0.973636	2.09127	1.63926	1.5607	1.63544	1.35667	733
RPL22L1	chr3;chr3;chr3;chr3;chr3;chr3;chr3;chr3;chr3;chr3;chr3;chr3	170864876;170864876;170864876;170868013;170868013;170868013;170868298;170868298;170868298;170870159;170870159;170870159	170866524;170866524;170866524;170868134;170868201;170868134;170868387;170868390;170868390;170870256;170870256;170870256	-;-;-;-;-;-;-;-;-;-;-;-	2029	ribosomal protein L22 like 1	-1.48085	-0.566428	0.00176556	0.0454555	-1.59179	-0.670647	0.000208075	0.00518607	-1.76118	-0.816544	7.67167e-05	0.00214702	-1.1893	-0.250116	0.225359	0.742809	-1.10642	-0.145897	0.477708	0.999922	2.32914	2.15843	2.44521	2.26285	2.75489	1.92474	1.93525	2.23208	1.68965	1.45211	1.38109	1.76765	1.83493	1.83832	1.28224	1.38069	1.77524	1.77047	1.1941	1.50258	1.49343	1.81854	242
FOXO1	chr13;chr13;chr13	40555664;40559509;40665583	40559034;40560860;40666597	-;-;-	5738	forkhead box O1	-1.57172	-0.65234	1.26414e-05	0.00171337	-1.58685	-0.666169	8.10185e-06	0.000464582	-1.70213	-0.767342	6.38454e-06	0.000336994	-1.08298	-0.115002	0.492016	0.88942	-1.07264	-0.101173	0.545074	0.999922	3.09152	3.36984	3.42001	3.78614	3.3066	4.04156	2.80549	2.62403	3.08175	2.865	2.91671	2.98005	2.74624	2.88084	2.90137	2.59456	3.07912	2.98153	2.64161	2.45756	3.07973	2.83204	1162
FTL	chr19;chr19;chr19;chr19	48965309;48965770;48966281;48966583	48965609;48965916;48966406;48966879	+;+;+;+	871	ferritin light chain	-1.41373	-0.499502	0.000419026	0.019129	-1.57937	-0.659346	3.34636e-06	0.000237577	-1.54602	-0.628555	9.24465e-05	0.00248953	-1.09358	-0.129053	0.41533	0.861064	1.02157	0.0307908	0.845324	0.999922	9.88804	10.0311	9.8767	9.82308	10.6941	9.95327	9.60033	9.71558	9.42592	9.56606	9.66322	9.4828	9.50339	9.48617	9.135	9.77439	9.2583	9.26336	9.49555	9.3679	9.46442	9.46885	19612
DCXR	chr17;chr17;chr17;chr17;chr17;chr17;chr17;chr17;chr17;chr17;chr17;chr17;chr17;chr17;chr17;chr17	82035881;82035881;82036191;82036191;82036384;82036384;82036544;82036544;82036721;82036721;82036859;82036859;82037450;82037450;82037631;82037631	82036063;82036063;82036308;82036308;82036448;82036448;82036643;82036643;82036763;82036763;82037013;82037013;82037541;82037547;82037697;82037697	-;-;-;-;-;-;-;-;-;-;-;-;-;-;-;-	829	dicarbonyl and L-xylulose reductase	-1.66212	-0.733024	5.07733e-05	0.00450098	-1.5761	-0.656356	0.000269652	0.00628166	-1.60468	-0.682285	0.000849746	0.012465	1.0358	0.0507387	0.801806	0.970908	-1.01814	-0.0259291	0.897824	0.999922	4.97667	4.73459	4.56109	5.18147	4.45647	5.29119	4.4281	4.43217	4.07117	4.01998	4.00223	3.97531	4.64185	4.14679	4.16493	4.08823	3.95604	4.36307	3.92723	4.50848	3.66404	4.57584	620
LOC101927989	chr18;chr18	76491652;76492757	76491689;76493915	+;+	1197	uncharacterized LOC101927989	-1.76986	-0.823637	0.0103168	0.133015	-2.21831	-1.14946	0.000393178	0.00834168	-2.10187	-1.07167	0.00350637	0.0320717	-1.18759	-0.248034	0.514189	0.899755	1.0554	0.0777925	0.83894	0.999922	0.905725	-0.153103	-0.0735762	-0.233147	0.188136	0.104091	-0.890447	-0.939149	-0.00806399	-0.183129	-1.10184	-1.05978	-2.82121	-0.853838	-1.23355	-1.28427	-0.374766	-0.375698	-0.72417	-1.31079	-0.995368	-0.58021	53
ISG20	chr15;chr15;chr15;chr15;chr15;chr15;chr15;chr15;chr15;chr15;chr15;chr15;chr15;chr15;chr15;chr15;chr15;chr15;chr15;chr15;chr15;chr15;chr15;chr15;chr15;chr15;chr15	88635637;88635637;88635637;88635637;88636167;88638743;88638743;88638743;88639343;88639343;88639343;88639343;88639343;88650235;88650235;88652110;88652110;88652110;88652110;88652170;88655415;88655415;88655415;88655415;88655415;88655415;88655415	88635700;88635700;88635700;88635700;88636292;88639178;88639076;88639076;88639594;88639594;88639594;88639594;88639594;88652310;88652310;88652310;88652310;88652310;88652310;88652310;88656344;88656344;88656344;88656344;88656344;88656344;88656344	+;+;+;+;+;+;+;+;+;+;+;+;+;+;+;+;+;+;+;+;+;+;+;+;+;+;+	3884	interferon stimulated exonuclease gene 20	-1.7648	-0.819506	0.0267201	0.221579	-2.33634	-1.22425	0.00104576	0.0164021	-2.26719	-1.18091	0.00567387	0.0449151	-1.28467	-0.361399	0.389511	0.847447	1.0305	0.043347	0.917326	0.999922	-0.0640278	0.404172	-0.961307	0.225071	1.68784	-0.600927	-0.528741	-0.1304	-0.0261712	-0.746086	-0.503655	-0.847957	-0.59122	-0.678543	-0.489157	-1.1214	-0.794757	-1.63149	-0.251673	-1.95787	-1.09204	-0.436454	88
KCNB1	chr20;chr20	49363877;49481914	49374992;49482644	-;-	11847	potassium voltage-gated channel subfamily B member 1	-1.74496	-0.803195	0.000499485	0.0207907	-1.57431	-0.654721	0.00445046	0.0435487	-1.87669	-0.908187	0.000570275	0.00942405	-1.07549	-0.104993	0.683071	0.947907	-1.19207	-0.253466	0.326068	0.999922	3.74981	3.85598	4.01565	4.07461	3.31185	4.38746	3.18635	2.67832	3.23375	3.14228	3.40571	3.04891	3.49808	4.20884	2.41215	2.73877	3.04279	3.05241	3.21286	2.78069	3.17638	2.894	3787
SUN2	chr22;chr22;chr22;chr22;chr22;chr22;chr22;chr22;chr22;chr22;chr22;chr22;chr22;chr22;chr22;chr22;chr22;chr22;chr22;chr22;chr22;chr22;chr22;chr22;chr22;chr22;chr22;chr22;chr22;chr22;chr22;chr22;chr22;chr22;chr22;chr22;chr22;chr22;chr22;chr22;chr22;chr22;chr22;chr22;chr22;chr22;chr22;chr22;chr22;chr22;chr22;chr22;chr22;chr22;chr22	38734714;38734714;38734714;38738173;38738173;38738173;38738587;38738587;38738587;38738873;38738873;38738873;38739342;38739342;38739342;38739722;38739722;38739722;38740267;38740267;38740267;38741007;38741007;38741007;38741494;38741494;38741494;38742301;38742301;38742301;38745684;38745684;38745684;38748713;38748713;38748713;38749766;38749766;38749766;38750225;38750225;38750225;38750898;38750898;387…	38736380;38736380;38736380;38738265;38738265;38738265;38738754;38738754;38738754;38738988;38738988;38738988;38739426;38739426;38739426;38739943;38739943;38739943;38740432;38740432;38740432;38741050;38741050;38741050;38741571;38741571;38741571;38742555;38742555;38742555;38745811;38745811;38745811;38748783;38748783;38748783;38749859;38749859;38749859;38750383;38750320;38750320;38751035;38751035;387…	-;-;-;-;-;-;-;-;-;-;-;-;-;-;-;-;-;-;-;-;-;-;-;-;-;-;-;-;-;-;-;-;-;-;-;-;-;-;-;-;-;-;-;-;-;-;-;-;-;-;-;-;-;-;-	4320	Sad1 and UNC84 domain containing 2	-1.61755	-0.693808	2.12274e-06	0.000435162	-1.57318	-0.653685	7.79471e-06	0.000450117	-1.38131	-0.46604	0.00469154	0.0391703	1.17102	0.227768	0.160024	0.664511	1.1389	0.187645	0.247321	0.999922	6.25681	5.93908	6.08133	6.38542	5.98027	6.93292	5.58179	5.51111	5.76208	5.59079	5.65267	5.55629	5.69953	5.93804	5.61135	5.49555	5.60094	5.51713	5.84207	6.05693	5.55923	5.85573	7850
MXD1	chr2;chr2;chr2;chr2;chr2;chr2;chr2;chr2;chr2;chr2;chr2;chr2;chr2;chr2;chr2;chr2;chr2	69915041;69915041;69915041;69916121;69916121;69916121;69921736;69921736;69935351;69935351;69935351;69937235;69937235;69937235;69938097;69938097;69938100	69915403;69915403;69915403;69916220;69916220;69916220;69921765;69921765;69935465;69935465;69935465;69937394;69937394;69937394;69942944;69942944;69942944	+;+;+;+;+;+;+;+;+;+;+;+;+;+;+;+;+	5616	MAX dimerization protein 1	-1.75902	-0.814771	0.00364195	0.0716532	-1.86485	-0.899062	0.0013513	0.0195599	-1.75689	-0.813022	0.0107565	0.0688821	1.00121	0.00174951	0.995523	0.999479	1.06145	0.0860402	0.782137	0.999922	2.44814	2.27844	2.28898	3.55171	3.77809	2.49422	2.06794	1.27009	2.75754	2.31692	2.04892	1.92769	2.13549	2.60774	1.6389	1.51632	2.01402	2.10599	2.03027	2.15598	1.65261	2.55378	728
LOC101928445	chr5;chr5;chr5;chr5;chr5;chr5;chr5;chr5;chr5	179595904;179596822;179598253;179599268;179599485;179600073;179602064;179602377;179603607	179596593;179596961;179598355;179599389;179599635;179600098;179602266;179602772;179603741	-;-;-;-;-;-;-;-;-	1966	uncharacterized LOC101928445	-1.99995	-0.999961	0.000118551	0.0084901	-1.5725	-0.65306	0.0111183	0.0787988	-2.17684	-1.12224	0.000163483	0.00371861	-1.08845	-0.122275	0.674128	0.945966	-1.38432	-0.469176	0.10827	0.999922	2.99821	1.58882	3.05636	3.66843	3.53328	3.16426	2.11887	2.36736	2.2954	2.14203	1.71774	2.06684	1.73795	2.66886	2.73723	1.96571	2.59202	2.82758	2.24461	1.93855	2.2187	1.5177	373
WNT4	chr1;chr1;chr1;chr1;chr1	22117305;22121211;22121445;22129616;22142846	22120517;22121353;22121576;22129851;22143026	-;-;-;-;-	3905	Wnt family member 4	-2.9133	-1.54266	0.000135896	0.00944361	-1.55826	-0.639934	0.0923671	0.29148	-1.63524	-0.709504	0.100368	0.284635	1.78157	0.833152	0.0639991	0.469082	-1.0494	-0.0695707	0.872384	0.999922	-1.99427	-2.9769	-0.720521	-1.93905	-0.897842	-1.09137	-3.27975	-3.2159	-2.46269	-2.94849	-3.21223	-2.76568	-1.88186	-0.958971	-2.32374	-2.15827	-3.41341	-2.82736	-2.18601	-1.96565	-2.24	-2.11864	23
LOC101927418	chr14;chr14;chr14	44898908;44899230;44911757	44899076;44899313;44911917	-;-;-	414	uncharacterized LOC101927418	-1.75646	-0.812672	0.0444267	0.287756	-2.54838	-1.34958	0.0010885	0.0168888	-1.95589	-0.967828	0.0341815	0.14433	-1.11354	-0.155155	0.742382	0.960042	1.30292	0.38175	0.42407	0.999922	1.04442	0.394972	1.52455	1.13082	1.59551	1.00601	-0.228497	1.41018	0.403894	-0.0634745	-0.325224	0.337516	0.372378	-0.509298	-1.4864	-1.93712	-0.947355	1.08982	-0.168218	0.355092	0.536353	-0.0265422	20
AK8	chr9;chr9;chr9;chr9;chr9;chr9;chr9;chr9;chr9;chr9;chr9;chr9;chr9;chr9;chr9;chr9;chr9;chr9;chr9;chr9;chr9;chr9;chr9;chr9;chr9;chr9;chr9;chr9;chr9;chr9;chr9;chr9;chr9;chr9;chr9;chr9;chr9;chr9;chr9;chr9;chr9	132725578;132725578;132725578;132727454;132727454;132727454;132792634;132792634;132792634;132814638;132814638;132814638;132823205;132823205;132823205;132826854;132826854;132826854;132827307;132827849;132828013;132828013;132828645;132828645;132828645;132851917;132854857;132854857;132854857;132863665;132863665;132863665;132866904;132866904;132866904;132874340;132875115;132875115;132878172;132878172…	132725925;132725925;132725925;132727534;132727534;132727534;132792775;132792775;132792775;132814727;132814727;132814727;132823336;132823336;132823336;132827054;132827054;132827054;132827435;132828084;132828084;132828084;132828726;132828726;132828726;132852008;132854925;132854925;132854925;132863778;132863778;132863778;132866953;132866953;132866953;132874439;132875199;132875199;132878811;132878811…	-;-;-;-;-;-;-;-;-;-;-;-;-;-;-;-;-;-;-;-;-;-;-;-;-;-;-;-;-;-;-;-;-;-;-;-;-;-;-;-;-	2591	adenylate kinase 8	-1.75234	-0.809284	0.00236642	0.054052	-1.94021	-0.956213	0.000315828	0.00705717	-1.70624	-0.77082	0.0096323	0.0639554	1.02702	0.0384644	0.899306	0.985449	1.13713	0.185393	0.540506	0.999922	-0.208361	-0.974783	-0.230041	0.514535	0.0373088	0.459203	-0.721347	-0.541385	-0.829451	-0.465108	-1.72279	-0.746071	-1.6078	-0.662126	-0.743325	-0.790701	-1.33877	-0.786774	-0.850526	-0.963237	-0.544286	-0.705396	53
TMEM70	chr8;chr8;chr8;chr8;chr8;chr8;chr8;chr8;chr8;chr8	73976142;73976142;73976142;73978756;73978756;73978756;73979079;73981155;73981155;73981155	73976491;73976491;73976491;73978875;73978861;73978861;73979171;73982783;73982783;73982783	+;+;+;+;+;+;+;+;+;+	2192	transmembrane protein 70	-1.74904	-0.806565	0.00628933	0.099657	-1.88788	-0.916769	0.00192261	0.0249452	-1.66222	-0.73311	0.0284381	0.128374	1.05223	0.0734556	0.822841	0.974775	1.13576	0.183659	0.574622	0.999922	2.74535	2.9789	2.9041	3.12539	4.96312	2.78195	2.72899	3.13503	2.66837	2.6917	2.24287	2.68134	2.57384	2.51722	2.53993	2.60476	2.53036	2.82845	2.87532	2.82911	2.65552	2.77852	349
PLPP3	chr1;chr1;chr1;chr1;chr1;chr1	56494747;56511976;56523823;56524277;56536955;56578878	56496676;56512152;56523880;56524554;56537112;56579584	-;-;-;-;-;-	3308	phospholipid phosphatase 3	-1.74908	-0.806595	0.000570813	0.0227217	-1.55738	-0.639125	0.00619948	0.0540035	-1.4828	-0.568322	0.0314595	0.136636	1.17958	0.238273	0.35738	0.832552	1.0503	0.0708034	0.785126	0.999922	5.72061	5.51461	4.9924	5.53718	6.74134	6.14848	4.8332	4.78072	5.2545	5.0913	5.29952	5.13362	5.61972	5.68223	4.99527	4.9557	4.6045	5.31984	5.28811	4.86094	5.55952	5.46442	4145
FOXC1	chr6	1610446	1613894	+	3449	forkhead box C1	-1.74104	-0.799946	0.037903	0.264643	-2.56151	-1.357	0.000512253	0.0100496	-1.9357	-0.952855	0.0305687	0.134224	-1.11181	-0.152909	0.723344	0.954225	1.3233	0.404141	0.345854	0.999922	0.492276	-0.242855	-0.144632	1.46393	2.78863	0.958469	0.764589	0.0130483	0.145194	0.809587	0.472292	0.598681	0.0296777	-0.0198937	0.192501	-0.874592	-0.154292	0.223112	0.386574	-0.0826754	0.227766	0.731824	115
SIRPB2	chr20;chr20;chr20;chr20;chr20;chr20;chr20;chr20;chr20;chr20	1474591;1474591;1477338;1477338;1478266;1478266;1479700;1479994;1491275;1491275	1476336;1476336;1477403;1477403;1478607;1478607;1480065;1480065;1491587;1491587	-;-;-;-;-;-;-;-;-;-	2833	signal regulatory protein beta 2	-1.74057	-0.799556	0.0337955	0.250563	-2.11701	-1.08203	0.00430133	0.0424695	-1.82222	-0.865697	0.0433808	0.168829	-1.04691	-0.0661415	0.875646	0.981208	1.16177	0.21633	0.607498	0.999922	-0.337183	0.472377	-1.18659	0.863529	2.00699	1.10899	-0.239373	-0.564002	0.408644	0.147686	-0.0971289	0.256345	0.154913	-0.430783	-0.79032	-0.123876	-0.0997539	-0.444969	0.370671	-0.177792	-1.04863	0.289003	53
FAS	chr10;chr10;chr10;chr10;chr10;chr10;chr10;chr10;chr10;chr10;chr10;chr10;chr10;chr10;chr10;chr10;chr10;chr10;chr10;chr10;chr10;chr10;chr10;chr10;chr10;chr10;chr10;chr10;chr10;chr10;chr10;chr10;chr10;chr10;chr10;chr10;chr10;chr10;chr10;chr10;chr10;chr10;chr10;chr10;chr10;chr10;chr10;chr10;chr10;chr10;chr10;chr10;chr10;chr10;chr10;chr10;chr10;chr10;chr10;chr10;chr10;chr10;chr10;chr10;chr10;chr10;chr…	88990559;88990559;88990559;88990559;88990559;88990559;88990559;88990559;88990559;88991288;88991288;89003029;89003029;89003029;89003029;89003029;89003029;89003029;89003029;89003029;89003029;89003029;89007700;89007700;89007700;89007700;89007700;89007700;89007700;89007700;89008889;89008889;89008889;89008889;89008889;89010539;89010539;89010539;89010539;89010539;89010539;89010539;89010539;89010539;890…	88990906;88990906;88990906;88990906;88990906;88990906;88990906;88990906;88990906;88991626;88991626;89003194;89003194;89003194;89003194;89003194;89003194;89003194;89003194;89003194;89003194;89003194;89007837;89007837;89007837;89007837;89007837;89007837;89007837;89007837;89008997;89008997;89008997;89008997;89008997;89010600;89010600;89010600;89010600;89010600;89010600;89010600;89010600;89010600;890…	+;+;+;+;+;+;+;+;+;+;+;+;+;+;+;+;+;+;+;+;+;+;+;+;+;+;+;+;+;+;+;+;+;+;+;+;+;+;+;+;+;+;+;+;+;+;+;+;+;+;+;+;+;+;+;+;+;+;+;+;+;+;+;+;+;+;+;+;+;+;+;+;+;+;+;+;+;+;+;+;+;+;+;+	4276	Fas cell surface death receptor	-1.48351	-0.569016	0.00115385	0.0349329	-1.5527	-0.634776	0.000280552	0.00648036	-1.59532	-0.673842	0.0006784	0.0105859	-1.07536	-0.104826	0.595538	0.923389	-1.02745	-0.0390655	0.842682	0.999922	1.76472	1.27726	1.82744	1.97247	1.8837	1.4588	1.29447	1.01618	0.862901	1.67651	0.68524	1.13822	1.17387	1.32213	1.08079	0.982008	0.839882	1.04543	0.711498	1.06511	0.891004	1.41397	345
FOXM1	chr12;chr12;chr12;chr12;chr12;chr12;chr12;chr12;chr12;chr12;chr12;chr12;chr12;chr12;chr12;chr12;chr12;chr12;chr12;chr12;chr12;chr12;chr12;chr12;chr12;chr12;chr12;chr12;chr12;chr12;chr12;chr12;chr12;chr12;chr12;chr12;chr12;chr12;chr12;chr12;chr12;chr12;chr12	2857681;2857681;2857681;2857681;2857681;2861299;2864320;2864320;2864320;2864320;2864320;2864683;2864683;2864683;2864683;2864683;2865355;2865355;2866393;2866393;2866393;2866393;2866393;2868563;2868563;2868563;2868563;2868563;2872096;2872096;2872096;2872096;2872096;2873977;2873977;2873977;2873977;2873977;2876920;2876920;2876920;2876920;2876920	2859663;2859663;2859663;2859663;2859663;2861412;2864495;2864495;2864495;2864495;2864495;2864752;2864752;2864752;2864755;2864752;2865399;2865399;2866521;2866521;2866521;2866521;2866521;2868754;2868754;2868754;2868754;2868754;2872247;2872247;2872247;2872244;2872244;2874525;2874525;2874525;2874525;2874525;2877155;2877155;2877155;2877155;2877155	-;-;-;-;-;-;-;-;-;-;-;-;-;-;-;-;-;-;-;-;-;-;-;-;-;-;-;-;-;-;-;-;-;-;-;-;-;-;-;-;-;-;-	3649	forkhead box M1	-2.50889	-1.32705	0.00132084	0.03807	-1.5469	-0.629378	0.103194	0.311731	-1.33412	-0.415889	0.331224	0.573249	1.88056	0.91116	0.04742	0.421494	1.15949	0.213489	0.6243	0.999922	-2.81858	-2.30607	-2.16087	-2.82394	-1.05364	-2.8308	-4.13855	-8.21586	-3.04977	-3.41824	-2.96661	-3.11577	-2.5099	-2.18653	-2.97565	-3.04035	-4.08715	-2.72954	-2.42373	-2.66197	-2.40093	-3.00126	12
SLC20A1	chr2;chr2;chr2;chr2;chr2;chr2;chr2;chr2;chr2;chr2;chr2	112645857;112646563;112647324;112647653;112652702;112657122;112658825;112659204;112660387;112661142;112662864	112646129;112647162;112647464;112647738;112652798;112657241;112659094;112659762;112660572;112661226;112663823	+;+;+;+;+;+;+;+;+;+;+	3377	solute carrier family 20 member 1	-1.73583	-0.795627	0.0111234	0.138911	-2.01815	-1.01304	0.00128011	0.0188652	-1.9877	-0.991097	0.00578972	0.0454862	-1.1451	-0.195471	0.577103	0.919105	1.01532	0.021938	0.949844	0.999922	2.5933	2.83244	2.53479	3.57741	4.90536	2.96219	3.10247	2.57142	2.52199	2.88299	2.70146	2.42595	2.25687	2.3977	2.63121	2.653	2.55896	2.47989	2.76126	2.27781	1.83483	2.96794	484
RD3	chr1;chr1;chr1;chr1;chr1;chr1	211476522;211476522;211481120;211481120;211491768;211491768	211479327;211479327;211481426;211481429;211492917;211492917	-;-;-;-;-;-	4266	retinal degeneration 3	-1.73101	-0.791618	0.367647	0.73404	-9.13529	-3.19145	0.00114812	0.0174506	-7.2101	-2.85002	0.0113385	0.0714921	-4.16524	-2.0584	0.0611578	0.462204	1.26701	0.341431	0.753659	0.999922	-3.79733	-4.0692	-6.01746	-2.90076	-8.44124	-0.478669	-3.24229	-2.93899	-2.20913	-4.59266	-3.69041	-6.07321	-5.18828	-4.81485	-8.44124	-5.3023	-6.08418	-6.31316	-8.44124	-4.79804	-4.16091	-8.44124	7
FXYD3	chr19;chr19;chr19;chr19;chr19;chr19;chr19;chr19;chr19;chr19;chr19;chr19;chr19;chr19;chr19;chr19;chr19;chr19;chr19;chr19;chr19;chr19;chr19;chr19;chr19;chr19;chr19;chr19;chr19;chr19;chr19;chr19;chr19;chr19;chr19;chr19;chr19;chr19;chr19;chr19;chr19;chr19;chr19;chr19;chr19;chr19;chr19;chr19;chr19;chr19;chr19;chr19;chr19;chr19;chr19;chr19;chr19;chr19;chr19;chr19;chr19;chr19;chr19;chr19	35115828;35115828;35115828;35115828;35115828;35115828;35115828;35115828;35116264;35116264;35116264;35116264;35116264;35116264;35116264;35116264;35117257;35119168;35119168;35119168;35119168;35119363;35119363;35119363;35119363;35119363;35119363;35119363;35119363;35121078;35121078;35121078;35121078;35121078;35121078;35121078;35121078;35121222;35121222;35121222;35121222;35121222;35121222;35121222;351…	35115959;35115959;35115959;35115959;35115959;35115959;35115959;35115959;35116359;35116359;35116359;35116359;35116359;35116359;35116359;35116359;35117378;35119251;35119251;35119251;35119251;35119416;35119416;35119416;35119416;35119416;35119416;35119416;35119416;35121110;35121110;35121110;35121110;35121110;35121110;35121110;35121110;35121245;35121245;35121245;35121665;35121245;35121245;35121245;351…	+;+;+;+;+;+;+;+;+;+;+;+;+;+;+;+;+;+;+;+;+;+;+;+;+;+;+;+;+;+;+;+;+;+;+;+;+;+;+;+;+;+;+;+;+;+;+;+;+;+;+;+;+;+;+;+;+;+;+;+;+;+;+;+	2326	FXYD domain containing ion transport regulator 3	-1.7259	-0.78735	0.0115902	0.141745	-1.99191	-0.994152	0.00146502	0.0207123	-2.23742	-1.16183	0.00124178	0.016023	-1.29638	-0.374484	0.295716	0.798069	-1.12325	-0.167682	0.638215	0.999922	0.902039	1.56482	0.754372	0.910465	-0.711918	0.23784	0.472889	0.663555	-0.040707	-0.537306	-0.536961	-0.68913	-0.179076	-0.54797	0.273891	-0.545562	-0.383182	-0.16049	-0.206579	-0.370517	-0.316965	-0.740793	103
PLIN5	chr19;chr19;chr19;chr19;chr19;chr19;chr19;chr19	4522531;4524963;4525633;4529073;4529784;4531627;4534015;4535165	4524085;4525076;4525832;4529253;4529866;4531822;4534095;4535196	-;-;-;-;-;-;-;-	2442	perilipin 5	-2.42289	-1.27673	6.31186e-05	0.00525455	-1.53196	-0.615383	0.0504055	0.205532	-3.2091	-1.68217	6.60915e-06	0.000346294	-1.32449	-0.405436	0.256005	0.769092	-2.09476	-1.06678	0.00339087	0.430274	4.24623	3.47992	3.20485	4.06298	2.27035	4.37226	2.56833	3.03909	2.65497	1.53714	1.94085	2.70749	2.83272	3.20283	3.87302	2.65176	2.77037	3.19985	2.45269	2.22783	2.21311	1.11368	1101
ADI1	chr2;chr2;chr2;chr2;chr2;chr2;chr2;chr2;chr2_KI270769v1_alt;chr2_KI270769v1_alt;chr2_KI270769v1_alt;chr2_KI270769v1_alt	3497919;3497919;3500814;3500814;3513857;3513857;3514808;3519368;107389;107389;110284;110284	3499082;3499082;3500993;3500993;3513976;3513976;3517747;3519579;108552;108552;110465;110465	-;-;-;-;-;-;-;-;-;-;-;-	5962	acireductone dioxygenase 1	-1.52537	-0.609157	0.000173879	0.0111735	-1.53147	-0.614917	0.000147048	0.00408051	-1.35049	-0.43348	0.017379	0.0941888	1.12949	0.175677	0.330542	0.819257	1.13401	0.181437	0.314195	0.999922	2.6916	2.24253	2.0357	2.74732	2.1783	3.22659	1.92071	1.87315	2.16184	1.81395	1.94849	2.08523	1.75852	2.0296	2.01957	1.80667	1.96588	2.17635	2.20458	2.24078	1.91301	2.21105	915
ETS2	chr21;chr21;chr21;chr21;chr21;chr21;chr21;chr21;chr21;chr21;chr21;chr21;chr21;chr21;chr21;chr21;chr21;chr21;chr21;chr21;chr21	38805307;38805831;38805971;38810035;38810035;38813003;38813003;38814273;38814273;38814781;38814781;38817008;38817008;38818425;38818425;38819503;38819503;38821586;38821586;38822674;38822674	38805616;38806120;38806120;38810106;38810106;38813114;38813114;38814392;38814392;38814981;38814981;38817091;38817091;38818646;38818646;38819766;38819766;38821704;38821704;38824954;38824954	+;+;+;+;+;+;+;+;+;+;+;+;+;+;+;+;+;+;+;+;+	4075	ETS proto-oncogene 2, transcription factor	-1.71948	-0.781971	0.00599715	0.096699	-2.38637	-1.25482	1.24936e-05	0.000652532	-2.18069	-1.12478	0.000606618	0.00976304	-1.26823	-0.342811	0.282871	0.792328	1.09432	0.130037	0.680253	0.999922	5.20877	5.55929	4.8997	6.61926	7.03513	5.2512	5.13872	4.84911	5.84433	5.18461	4.92431	5.072	4.7522	4.70322	4.58677	4.58235	4.89699	4.86264	4.71459	4.86152	4.56925	5.23155	3581
PRR13	chr12;chr12;chr12;chr12;chr12;chr12;chr12;chr12	53441649;53441649;53442695;53442695;53443391;53443541;53446015;53446015	53441792;53441792;53442733;53442733;53443773;53443773;53446643;53446643	+;+;+;+;+;+;+;+	1195	proline rich 13	-1.26229	-0.336038	0.00190705	0.0473156	-1.53075	-0.614242	1.54776e-08	2.91761e-06	-1.50648	-0.591181	1.4999e-06	0.000112321	-1.19345	-0.255143	0.0368402	0.381977	1.01611	0.0230607	0.849586	0.999922	5.46265	5.55107	5.42509	5.61832	5.73237	5.58484	5.33111	5.39448	5.25337	5.18605	5.3228	4.82324	4.93115	5.06287	4.91857	4.93386	4.71975	5.10839	5.0774	5.05407	4.71617	5.02242	1252
SREBF1	chr17;chr17;chr17;chr17;chr17;chr17;chr17;chr17;chr17;chr17;chr17;chr17;chr17;chr17;chr17;chr17;chr17;chr17;chr17;chr17;chr17;chr17;chr17;chr17;chr17;chr17;chr17;chr17;chr17;chr17;chr17;chr17;chr17;chr17;chr17;chr17;chr17;chr17;chr17;chr17;chr17;chr17;chr17;chr17;chr17;chr17;chr17;chr17;chr17;chr17;chr17;chr17;chr17;chr17;chr17;chr17;chr17;chr17	17811349;17811349;17812072;17813368;17813368;17813368;17813569;17813569;17813569;17814245;17814245;17814245;17814615;17814615;17814615;17814835;17814835;17814835;17815221;17815221;17815221;17815860;17815860;17815860;17816207;17816207;17816207;17816457;17816457;17816457;17816958;17816958;17816958;17817256;17817256;17817256;17817696;17817696;17817696;17818260;17818260;17818260;17819013;17819013;178…	17812851;17812851;17812851;17813479;17813479;17813479;17813769;17813769;17813769;17814410;17814410;17814410;17814747;17814747;17814747;17814944;17814944;17814944;17815329;17815329;17815329;17816028;17816028;17816028;17816373;17816373;17816373;17816718;17816718;17816718;17817136;17817136;17817136;17817457;17817457;17817457;17817916;17817916;17817916;17818374;17818374;17818374;17819234;17819234;178…	-;-;-;-;-;-;-;-;-;-;-;-;-;-;-;-;-;-;-;-;-;-;-;-;-;-;-;-;-;-;-;-;-;-;-;-;-;-;-;-;-;-;-;-;-;-;-;-;-;-;-;-;-;-;-;-;-;-	5058	sterol regulatory element binding transcription factor 1	-2.22068	-1.151	1.25203e-05	0.00171337	-1.52979	-0.613335	0.0186586	0.110191	-1.44933	-0.535383	0.0692978	0.227713	1.53221	0.615618	0.0325687	0.365927	1.05552	0.0779524	0.788181	0.999922	4.17707	2.79213	2.6297	4.20611	3.24268	4.63174	2.64936	2.67547	2.70573	2.64089	2.63088	2.62843	3.01208	3.61559	3.21541	2.8767	3.19171	3.13289	3.53209	3.58329	2.74074	3.06529	2174
TNFRSF1B	chr1;chr1;chr1;chr1;chr1;chr1;chr1;chr1;chr1;chr1	12167003;12188796;12190957;12191774;12192431;12192863;12193955;12194584;12201967;12206740	12167169;12188895;12191085;12191923;12192524;12193098;12194032;12194618;12202171;12209220	+;+;+;+;+;+;+;+;+;+	3675	TNF receptor superfamily member 1B	-1.56019	-0.64172	0.00107312	0.0333317	-1.52883	-0.612425	0.00177689	0.0236727	-1.46274	-0.548671	0.0132617	0.079039	1.06662	0.0930495	0.670052	0.945275	1.04518	0.0637539	0.770307	0.999922	3.14457	3.67333	3.32268	3.4594	4.6506	3.67339	2.92613	2.84082	3.25509	3.02443	3.32503	3.18277	3.22505	3.40648	2.87332	3.1969	3.11744	2.90725	3.15697	3.20216	2.91175	3.46261	772
KLF6	chr10;chr10;chr10;chr10;chr10;chr10;chr10;chr10;chr10;chr10;chr10;chr10;chr10;chr10;chr10	3775996;3775996;3775996;3775996;3780106;3780106;3780106;3781641;3781641;3781767;3781795;3784913;3784913;3784913;3784913	3779590;3779590;3779590;3779590;3780229;3780229;3780229;3782214;3782214;3782214;3782214;3785281;3785281;3785281;3785281	-;-;-;-;-;-;-;-;-;-;-;-;-;-;-	4662	Kruppel like factor 6	-1.71752	-0.780324	0.0498027	0.304358	-2.56751	-1.36037	0.000726028	0.0127893	-2.11808	-1.08276	0.0180244	0.0964121	-1.23322	-0.302436	0.497336	0.891887	1.21218	0.277609	0.527796	0.999922	4.94319	5.00057	4.56762	6.87474	7.26933	4.84213	5.18654	5.56928	4.77836	5.6577	5.16986	4.77536	4.62853	4.18181	4.74245	4.28473	5.11393	4.74831	4.22134	4.47007	4.66782	5.7947	3408
SNHG9	chr16;chr16	1964996;1965406	1965129;1965504	+;+	233	small nucleolar RNA host gene 9	-1.71465	-0.777917	0.00833306	0.116905	-1.81854	-0.862779	0.00327085	0.0355952	-1.28575	-0.362609	0.257287	0.495887	1.33358	0.415309	0.207024	0.723364	1.41438	0.50017	0.126628	0.999922	2.93321	2.60249	2.41734	3.50177	3.35094	2.56373	2.6614	2.326	2.41644	1.11843	1.75232	2.28574	2.03492	2.77148	1.56563	2.12815	2.27227	1.34417	2.57918	2.40598	3.00248	2.2342	42
KLHL15	chrX;chrX;chrX;chrX	23983716;24005989;24024857;24027140	23989030;24006700;24025058;24027186	-;-;-;-	6276	kelch like family member 15	-1.71258	-0.776171	0.00922819	0.124255	-2.13526	-1.09441	0.000263019	0.00618081	-1.62887	-0.703868	0.0372721	0.152663	1.05139	0.072303	0.827214	0.975748	1.31089	0.390545	0.235865	0.999922	1.76044	2.20511	1.88034	3.22549	3.49458	1.82992	1.92839	1.37382	1.56271	2.23637	1.5355	1.98768	1.41787	1.89657	1.22689	0.922581	1.5384	1.70144	1.42406	1.04434	2.40611	2.20981	505
SRGN	chr10;chr10;chr10;chr10;chr10;chr10;chr10;chr10;chr10	69087446;69088028;69088028;69088028;69097084;69097084;69103871;69103871;69103871	69087660;69088236;69088236;69088236;69097231;69097231;69104811;69104811;69104811	+;+;+;+;+;+;+;+;+	1513	serglycin	-1.70772	-0.772068	0.0778263	0.377154	-2.71084	-1.43874	0.00119824	0.018012	-1.80176	-0.849405	0.0889079	0.264314	-1.05507	-0.0773369	0.874032	0.981208	1.50455	0.589336	0.221712	0.999922	3.2082	4.10775	3.41997	4.8174	6.69623	4.4008	4.1395	3.2737	4.40653	4.71036	4.18216	4.21029	3.72185	3.62942	3.25247	3.73102	3.67636	3.1708	3.57951	3.24129	4.10451	4.98914	332
TMEM120A	chr7;chr7;chr7;chr7;chr7;chr7;chr7;chr7;chr7;chr7;chr7;chr7;chr7;chr7;chr7;chr7;chr7;chr7;chr7;chr7;chr7;chr7;chr7;chr7	75986837;75986837;75987360;75987360;75987538;75987538;75987718;75987718;75987923;75987923;75988083;75988083;75988252;75988252;75988421;75988421;75989165;75989165;75992144;75992144;75992439;75992439;75994490;75994490	75987223;75987285;75987428;75987428;75987602;75987602;75987810;75987810;75987984;75987984;75988148;75988148;75988341;75988341;75988516;75988516;75989224;75989224;75992260;75992260;75992557;75992557;75994674;75994674	-;-;-;-;-;-;-;-;-;-;-;-;-;-;-;-;-;-;-;-;-;-;-;-	1471	transmembrane protein 120A	-1.4844	-0.56988	3.47149e-05	0.00342966	-1.52559	-0.609365	9.25757e-06	0.000514658	-1.43056	-0.516578	0.000863207	0.0126173	1.03764	0.0533015	0.728959	0.956252	1.06643	0.0927869	0.54544	0.999922	4.62789	4.35491	4.6993	4.8599	4.53168	5.10612	4.25461	4.36962	4.24595	4.14106	3.80157	4.00786	4.23297	4.40733	3.94389	4.02358	3.81896	4.14118	4.26505	4.38646	3.99459	4.12596	864
TNFRSF10B	chr8;chr8;chr8;chr8;chr8;chr8;chr8;chr8;chr8;chr8;chr8;chr8;chr8;chr8;chr8;chr8;chr8;chr8;chr8;chr8;chr8;chr8;chr8;chr8;chr8;chr8;chr8;chr8	23020136;23020136;23020136;23024188;23024188;23024188;23027133;23027133;23027133;23027722;23027722;23027722;23028331;23028331;23028331;23028529;23028529;23029610;23029610;23029610;23030759;23030759;23030759;23043138;23043138;23068751;23068751;23068751	23022984;23022984;23022984;23024260;23024260;23024260;23027288;23027288;23027288;23027753;23027753;23027753;23028441;23028602;23028441;23028602;23028602;23029721;23029721;23029721;23030872;23030872;23030872;23043243;23043243;23069187;23069187;23069187	-;-;-;-;-;-;-;-;-;-;-;-;-;-;-;-;-;-;-;-;-;-;-;-;-;-;-;-	4151	TNF receptor superfamily member 10b	-1.59966	-0.677764	0.00197769	0.0481217	-1.52485	-0.608666	0.00537382	0.0494006	-1.51685	-0.601075	0.0152275	0.0861205	1.0546	0.0766897	0.753218	0.961822	1.00528	0.00759097	0.975186	0.999922	2.77735	3.01828	2.66467	3.07823	4.08867	2.67194	2.56825	1.99413	2.89652	2.47988	2.44495	2.2638	2.4734	2.6682	2.28278	2.89029	2.49447	2.32391	2.43522	2.27842	2.34229	3.00274	676
MAP2K3	chr17;chr17;chr17;chr17;chr17;chr17;chr17;chr17;chr17;chr17;chr17;chr17;chr17;chr17;chr17;chr17;chr17;chr17;chr17;chr17;chr17;chr17;chr17;chr17;chr17;chr17;chr17;chr17;chr17;chr17;chr17;chr17;chr17;chr17;chr17;chr17;chr17	21284656;21284656;21288036;21296086;21298413;21298413;21298413;21298878;21298878;21298878;21300545;21300545;21300545;21300874;21300874;21300874;21302143;21302143;21302143;21303183;21303183;21303183;21304426;21304426;21304426;21305051;21305051;21305051;21312142;21312142;21312142;21313492;21313492;21313492;21314147;21314147;21314147	21284969;21284969;21288091;21296210;21298479;21298479;21298479;21298926;21298926;21298926;21300658;21300658;21300658;21300993;21300993;21300993;21302259;21302259;21302259;21303234;21303234;21303234;21304553;21304553;21304553;21305128;21305128;21305128;21312281;21312281;21312281;21313537;21313537;21313537;21315239;21315239;21315239	+;+;+;+;+;+;+;+;+;+;+;+;+;+;+;+;+;+;+;+;+;+;+;+;+;+;+;+;+;+;+;+;+;+;+;+;+	2499	mitogen-activated protein kinase kinase 3	-1.70162	-0.766907	0.0475014	0.297153	-2.15294	-1.10631	0.00449181	0.0437965	-1.85624	-0.892383	0.0435144	0.169305	-1.09087	-0.125475	0.771307	0.966071	1.15984	0.213925	0.617612	0.999922	3.63405	4.46413	3.13329	5.37333	6.25961	3.4408	3.96201	4.70902	3.91757	4.32178	3.61635	3.59529	3.33397	3.58364	3.80098	4.31116	3.59866	3.58406	3.85863	3.99994	3.64558	4.2338	737
SH2B2	chr7;chr7;chr7;chr7;chr7;chr7;chr7;chr7;chr7;chr7;chr7;chr7;chr7;chr7;chr7;chr7;chr7;chr7;chr7;chr7;chr7;chr7;chr7;chr7;chr7;chr7;chr7;chr7;chr7;chr7;chr7;chr7;chr7;chr7;chr7;chr7;chr7;chr7;chr7;chr7;chr7;chr7;chr7;chr7;chr7	102285062;102286863;102286863;102289501;102289501;102300522;102300522;102300522;102300522;102300522;102306721;102306721;102306721;102306721;102306721;102308815;102308815;102308815;102308815;102308815;102314336;102314336;102314336;102314336;102314336;102314512;102314512;102314512;102314515;102314515;102317187;102317187;102317187;102317187;102317187;102320331;102320331;102320331;102320331;102320331…	102285258;102287094;102287094;102289517;102289517;102301279;102301279;102301279;102301279;102301279;102306822;102306822;102306822;102306822;102306822;102308906;102308906;102308906;102308906;102308906;102314427;102314427;102314427;102314427;102314427;102314682;102314682;102314682;102314682;102314682;102317395;102317395;102317395;102317395;102317395;102320502;102320502;102320502;102320502;102320502…	+;+;+;+;+;+;+;+;+;+;+;+;+;+;+;+;+;+;+;+;+;+;+;+;+;+;+;+;+;+;+;+;+;+;+;+;+;+;+;+;+;+;+;+;+	2455	SH2B adaptor protein 2	-1.69864	-0.764383	0.0182675	0.180815	-2.03292	-1.02355	0.00164537	0.0224307	-1.48629	-0.571719	0.114614	0.309818	1.14287	0.192664	0.594137	0.923204	1.36778	0.451833	0.210264	0.999922	0.513687	0.938304	0.269511	-0.127038	1.80383	-0.533462	0.28181	0.53142	-0.553924	-0.190593	-0.388181	-0.489062	-0.116887	-0.357654	-0.296172	-0.712915	-0.589406	-0.0757746	0.0797068	0.0556522	-0.360297	0.536111	83
TRAF4	chr17;chr17;chr17;chr17;chr17;chr17;chr17	28744005;28747213;28747843;28748017;28748262;28748511;28748945	28744255;28747264;28747947;28748178;28748423;28748666;28750958	+;+;+;+;+;+;+	2902	TNF receptor associated factor 4	-1.69831	-0.764101	0.0378836	0.264643	-2.14137	-1.09854	0.00302504	0.0336115	-1.42224	-0.508161	0.218576	0.450559	1.19411	0.255941	0.53072	0.904291	1.50564	0.590377	0.146833	0.999922	0.237298	0.991188	0.104498	1.86573	2.2853	0.219985	0.46578	0.758194	0.000925575	0.582288	0.237476	0.533765	0.53383	-0.0288267	-0.116539	0.0628264	-0.219791	0.315778	0.335954	-0.058505	-0.0197484	1.72905	81
PIM3	chr22;chr22;chr22;chr22;chr22;chr22	49960495;49961125;49961318;49961442;49962689;49962940	49961032;49961234;49961368;49961811;49962865;49964072	+;+;+;+;+;+	2379	Pim-3 proto-oncogene, serine/threonine kinase	-1.64793	-0.720655	0.00187869	0.0471108	-1.52367	-0.607551	0.00856867	0.0661923	-1.11591	-0.158222	0.539565	0.744917	1.47676	0.562433	0.0276172	0.343383	1.3654	0.449329	0.0784639	0.981984	3.23232	3.50218	3.21832	3.31717	4.73262	3.03435	3.30414	2.81492	2.84958	2.88855	2.71336	2.86059	3.06891	2.99071	3.08589	3.395	2.74996	2.80314	3.74865	3.27952	3.12667	3.67394	531
CTSB	chr8;chr8;chr8;chr8;chr8;chr8;chr8;chr8;chr8;chr8;chr8;chr8;chr8;chr8;chr8;chr8;chr8;chr8;chr8;chr8;chr8;chr8;chr8;chr8;chr8;chr8;chr8;chr8;chr8;chr8;chr8;chr8;chr8;chr8;chr8;chr8;chr8;chr8;chr8;chr8;chr8;chr8;chr8;chr8;chr8;chr8;chr8;chr8;chr8;chr8;chr8;chr8;chr8;chr8;chr8;chr8;chr8;chr8;chr8;chr8;chr8;chr8;chr8;chr8;chr8	11842525;11842525;11842525;11842525;11842525;11842525;11845661;11845661;11845661;11845661;11845661;11845661;11847052;11847052;11847052;11847052;11847052;11847052;11847679;11847679;11847679;11847679;11847679;11847679;11848067;11848067;11848067;11848067;11848067;11848067;11849046;11849046;11849046;11849046;11849046;11850866;11850866;11850866;11850866;11850866;11850866;11852610;11852610;11852610;118…	11845222;11845222;11845222;11845222;11845222;11845222;11845789;11845789;11845789;11845789;11845789;11845789;11847168;11847168;11847168;11847168;11847168;11847168;11847822;11847822;11847822;11847822;11847822;11847822;11848152;11848152;11848152;11848152;11848152;11848152;11849164;11849164;11849164;11849164;11849164;11850980;11850980;11850980;11850980;11850980;11850980;11852695;11852695;11852695;118…	-;-;-;-;-;-;-;-;-;-;-;-;-;-;-;-;-;-;-;-;-;-;-;-;-;-;-;-;-;-;-;-;-;-;-;-;-;-;-;-;-;-;-;-;-;-;-;-;-;-;-;-;-;-;-;-;-;-;-;-;-;-;-;-;-	4002	cathepsin B	-1.46125	-0.547201	0.000471982	0.0200013	-1.5234	-0.607292	0.000105427	0.00327462	-1.49504	-0.580186	0.0010688	0.0145463	-1.02313	-0.0329848	0.850192	0.978256	1.01897	0.0271065	0.876476	0.999922	6.82844	7.06376	6.99757	7.36979	7.50439	7.82876	6.64141	6.81582	6.76356	6.93232	6.84903	6.51189	6.7572	7.04718	6.3737	6.80974	6.50893	6.59536	6.96692	6.77435	6.5181	6.60279	10808
ALDH6A1	chr14;chr14;chr14;chr14;chr14;chr14;chr14;chr14;chr14;chr14;chr14;chr14;chr14;chr14;chr14;chr14;chr14;chr14;chr14;chr14;chr14;chr14;chr14;chr14;chr14;chr14;chr14;chr14;chr14;chr14;chr14;chr14;chr14;chr14;chr14;chr14	74057665;74057665;74057665;74064822;74064822;74064822;74065181;74065181;74065181;74066705;74066705;74066705;74067380;74067380;74067380;74068860;74068860;74068860;74071195;74071195;74071195;74071896;74071896;74071896;74072203;74072203;74072242;74072537;74072537;74072537;74074955;74074955;74074955;74084347;74084347;74084347	74060746;74060746;74060746;74064920;74064920;74064920;74065360;74065360;74065360;74066886;74066886;74066886;74067569;74067569;74067569;74068981;74068981;74068981;74071497;74071660;74071497;74071974;74071974;74071974;74072364;74072364;74072364;74072611;74072611;74072611;74075017;74075017;74075017;74084493;74084493;74084493	-;-;-;-;-;-;-;-;-;-;-;-;-;-;-;-;-;-;-;-;-;-;-;-;-;-;-;-;-;-;-;-;-;-;-;-	4847	aldehyde dehydrogenase 6 family member A1	-1.97807	-0.984094	5.79641e-06	0.000905343	-1.52241	-0.606359	0.00490934	0.0465394	-1.744	-0.802404	0.00110941	0.0148381	1.13421	0.18169	0.448672	0.873333	-1.14555	-0.196045	0.417142	0.999922	4.86487	3.66529	3.9367	4.61108	3.25759	4.7904	3.45817	3.26285	3.62688	3.0446	2.99011	3.45187	3.80329	3.41214	3.86818	3.50739	3.64021	3.90784	3.54331	3.46506	3.23583	3.73436	3356
C1orf162	chr1;chr1;chr1;chr1;chr1;chr1;chr1;chr1;chr1;chr1;chr1;chr1;chr1;chr1;chr1;chr1;chr1	111473869;111473869;111473869;111476018;111476018;111476018;111476798;111476798;111476798;111477334;111477334;111477651;111477651;111477726;111477983;111477983;111477983	111474030;111474030;111474030;111476065;111476065;111476065;111476867;111476867;111476867;111477428;111477428;111477775;111477775;111477775;111478512;111478512;111478512	+;+;+;+;+;+;+;+;+;+;+;+;+;+;+;+;+	1030	chromosome 1 open reading frame 162	-1.68515	-0.752878	0.00251338	0.0558958	-1.84517	-0.883756	0.000396206	0.00837489	-2.13778	-1.09611	0.000133838	0.0032184	-1.2686	-0.343235	0.223558	0.741764	-1.15858	-0.212357	0.44982	0.999922	2.47722	4.14326	3.29922	3.47724	4.52533	4.21142	3.27241	3.02369	3.28299	2.94099	3.04685	2.88789	2.82346	3.30513	2.83086	3.37018	2.55053	2.63189	2.67034	2.69928	2.83344	2.75638	136
F3	chr1;chr1;chr1;chr1;chr1;chr1;chr1;chr1;chr1;chr1;chr1	94529176;94529176;94532321;94533090;94533090;94535965;94535965;94540257;94540257;94541537;94541537	94530596;94530596;94532480;94533268;94533268;94536164;94536164;94540368;94540368;94541857;94541857	-;-;-;-;-;-;-;-;-;-;-	2393	coagulation factor III, tissue factor	-1.68433	-0.752179	0.214053	0.594957	-5.56285	-2.47582	9.88378e-05	0.00313528	-7.35444	-2.87862	0.000155314	0.00359766	-4.36638	-2.12644	0.00366996	0.151862	-1.32206	-0.402791	0.554696	0.999922	2.63112	3.69177	3.73636	6.523	5.43639	5.50647	3.37143	2.59882	6.29427	3.02524	3.51597	3.59549	2.97469	3.77853	1.61468	1.71772	2.01586	2.66695	2.29222	1.49321	2.60265	2.4709	352
HCLS1	chr3;chr3;chr3;chr3;chr3;chr3;chr3;chr3;chr3;chr3;chr3;chr3;chr3;chr3;chr3;chr3;chr3;chr3;chr3;chr3;chr3;chr3;chr3;chr3;chr3;chr3;chr3	121631398;121631398;121632101;121632101;121632332;121632332;121633067;121633067;121634207;121634207;121635735;121635735;121636434;121636434;121637146;121642927;121642927;121644818;121644818;121647319;121647319;121657279;121657279;121658264;121658264;121660820;121660820	121631982;121631982;121632184;121632184;121632563;121632563;121633171;121633171;121634418;121634418;121635804;121635804;121636489;121636489;121637256;121642981;121642981;121644928;121644928;121647448;121647448;121657352;121657352;121658347;121658347;121660948;121660948	-;-;-;-;-;-;-;-;-;-;-;-;-;-;-;-;-;-;-;-;-;-;-;-;-;-;-	2038	hematopoietic cell-specific Lyn substrate 1	-1.68335	-0.751339	0.0188879	0.184408	-2.0666	-1.04726	0.00113464	0.0173422	-2.31481	-1.21089	0.00108343	0.0146564	-1.37512	-0.459553	0.20344	0.720192	-1.1201	-0.163634	0.648127	0.999922	2.48586	3.80594	2.28389	3.73122	4.79856	4.63965	3.05354	2.72522	3.56113	2.83539	3.56123	3.01388	2.73569	3.39354	2.70998	2.88079	2.91735	2.36819	2.72317	2.4828	2.86101	2.72384	271
TPT1	chr13;chr13;chr13;chr13;chr13;chr13;chr13;chr13;chr13;chr13;chr13;chr13;chr13;chr13;chr13;chr13;chr13	45333471;45333471;45333471;45338660;45338660;45338660;45339497;45339497;45339497;45339994;45339994;45339994;45340712;45340712;45341042;45341042;45341042	45337553;45337388;45337388;45338776;45338776;45338776;45339602;45339602;45339602;45340184;45340184;45340184;45340785;45340785;45341284;45341284;45341284	-;-;-;-;-;-;-;-;-;-;-;-;-;-;-;-;-	4814	tumor protein, translationally-controlled 1	-1.31231	-0.392109	0.000426358	0.0191905	-1.51812	-0.602282	6.64545e-08	9.8185e-06	-1.5977	-0.675994	9.54496e-08	1.36474e-05	-1.21747	-0.283885	0.0233208	0.319528	-1.05242	-0.0737116	0.553722	0.999922	8.96861	9.27338	9.04999	9.28839	9.34044	9.21759	8.96946	9.06473	8.70081	8.69978	8.71358	8.61795	8.63698	8.71655	8.29468	8.73136	8.5305	8.60834	8.40668	8.45605	8.66142	8.54234	57311
PLEKHO2	chr15;chr15;chr15;chr15;chr15;chr15;chr15;chr15;chr15;chr15;chr15	64841883;64841883;64848593;64854921;64854921;64859894;64859894;64861477;64861477;64864899;64864899	64842028;64842028;64848742;64855037;64855037;64859998;64859998;64861575;64861575;64868002;64868002	+;+;+;+;+;+;+;+;+;+;+	3721	pleckstrin homology domain containing O2	-1.67399	-0.743294	0.00537654	0.0904361	-1.83881	-0.878775	0.00102225	0.0162607	-1.49895	-0.583953	0.0529299	0.191032	1.11678	0.159342	0.59043	0.922823	1.22673	0.294822	0.318085	0.999922	4.05256	4.1326	3.72018	4.88731	5.718	4.2817	4.26209	3.95254	3.94364	3.82151	3.54006	3.7191	3.73051	4.44313	3.29067	3.72563	3.35287	3.6733	4.16977	3.93852	3.69107	4.32276	1467
FTH1	chr11;chr11;chr11;chr11	61964285;61964987;61965369;61967312	61964891;61965112;61965515;61967660	-;-;-;-	1229	ferritin heavy chain 1	-1.37135	-0.455599	0.000595053	0.0235154	-1.5176	-0.601791	5.92972e-06	0.000368361	-1.47402	-0.559759	0.000197258	0.00422327	-1.07487	-0.10416	0.482809	0.883918	1.02956	0.0420313	0.776278	0.999922	10.0807	9.84895	10.2253	10.1915	10.6892	10.4226	9.87428	10.1283	9.68805	9.59923	9.85667	9.6569	9.74088	9.75829	9.37052	9.87596	9.59548	9.60011	9.72025	9.6709	9.70243	9.73619	31626
CLGN	chr4;chr4;chr4;chr4;chr4;chr4;chr4;chr4;chr4;chr4;chr4;chr4;chr4;chr4;chr4;chr4;chr4;chr4;chr4;chr4;chr4;chr4;chr4;chr4;chr4;chr4;chr4;chr4;chr4;chr4;chr4	140388453;140388453;140390628;140390628;140392219;140392219;140392586;140392586;140393826;140393826;140395819;140395819;140396092;140396092;140398851;140398851;140400357;140400357;140401985;140401985;140405942;140405942;140409837;140409837;140410553;140410553;140412935;140412935;140426704;140427537;140427537	140389304;140389304;140390728;140390728;140392378;140392378;140392711;140392711;140394041;140394041;140395969;140395969;140396205;140396205;140399040;140399040;140400549;140400549;140402066;140402066;140406083;140406083;140409895;140409895;140410626;140410626;140413087;140413087;140426787;140427661;140427661	-;-;-;-;-;-;-;-;-;-;-;-;-;-;-;-;-;-;-;-;-;-;-;-;-;-;-;-;-;-;-	2822	calmegin	-1.88505	-0.914603	0.00103327	0.0324629	-1.51559	-0.599882	0.0296749	0.147252	-2.48032	-1.31052	4.98112e-05	0.00157703	-1.31578	-0.39592	0.211092	0.726377	-1.63653	-0.710641	0.0252942	0.827492	1.10544	2.03602	2.15294	2.72247	0.970751	1.38786	1.25529	1.36888	0.239777	0.94737	0.841723	0.80089	0.965473	1.12181	1.79787	1.24162	1.32016	0.96675	0.617897	0.877592	0.670407	-0.132458	144
TRHDE	chr12;chr12;chr12;chr12;chr12;chr12;chr12;chr12;chr12;chr12;chr12;chr12;chr12;chr12;chr12;chr12;chr12;chr12;chr12	72272749;72286681;72377995;72469758;72473067;72499498;72542291;72562165;72562853;72568568;72575255;72575487;72618891;72621108;72621644;72652322;72653016;72656927;72663052	72273557;72286954;72378121;72469912;72473180;72499635;72542356;72562230;72563040;72568656;72575388;72575542;72619038;72621205;72621751;72652489;72653156;72657008;72665642	+;+;+;+;+;+;+;+;+;+;+;+;+;+;+;+;+;+;+	5552	thyrotropin releasing hormone degrading enzyme	-2.26977	-1.18255	0.000392278	0.0182294	-1.51088	-0.595386	0.060461	0.227058	-1.65919	-0.730476	0.0435916	0.16936	1.368	0.452069	0.233336	0.748966	-1.09816	-0.13509	0.7121	0.999922	-1.86213	-2.18424	-1.92805	-1.92158	-2.02545	-1.52913	-2.23213	-2.52547	-5.53951	-3.80878	-2.99986	-3.15041	-2.62106	-2.56089	-2.34056	-2.14168	-2.66968	-2.65548	-3.91352	-2.54284	-2.67081	-1.94576	36
B3GNT5	chr3;chr3	183253244;183269498	183253472;183273391	+;+	4123	UDP-GlcNAc:betaGal beta-1,3-N-acetylglucosaminyltransferase 5	-1.66028	-0.731422	0.028621	0.229528	-2.06107	-1.04339	0.00190782	0.0247925	-1.8291	-0.871131	0.0223183	0.110247	-1.10168	-0.139709	0.709101	0.950973	1.12682	0.172261	0.643648	0.999922	0.454842	1.0317	0.655776	1.7272	2.94341	0.501672	1.05044	0.752986	0.306613	1.02728	0.333128	1.12675	0.646295	0.449562	0.361253	0.620237	0.35553	0.493614	0.639598	0.277305	0.662766	0.990434	134
ADORA3	chr1;chr1;chr1;chr1;chr1;chr1	111499429;111499429;111499429;111503005;111503005;111503499	111500556;111500556;111500620;111504121;111504121;111504121	-;-;-;-;-;-	2309	adenosine A3 receptor	-1.65853	-0.729901	0.139466	0.497011	-3.12367	-1.64324	0.00119339	0.0179711	-3.90101	-1.96385	0.000993247	0.0138632	-2.3521	-1.23395	0.0340485	0.372791	-1.24886	-0.320608	0.57454	0.999922	-1.50805	2.18631	-1.16417	0.281768	-0.539173	1.59499	0.272834	-0.122992	-0.136437	-0.628999	0.468089	0.180977	-1.53328	-0.416299	-1.07483	-0.0280981	-0.85406	-2.30448	-1.03698	-1.01717	-1.19634	-1.52806	19
TCEAL1	chrX;chrX;chrX;chrX;chrX;chrX;chrX;chrX;chrX	103628720;103628964;103628964;103629494;103629494;103629494;103629885;103629885;103629885	103628793;103629025;103629025;103629561;103629561;103629573;103630948;103630948;103630948	+;+;+;+;+;+;+;+;+	1280	transcription elongation factor A like 1	-1.45368	-0.539712	0.0010701	0.033301	-1.51019	-0.594731	0.000310795	0.0069727	-1.48917	-0.574512	0.00208617	0.0227028	-1.02441	-0.0347992	0.850379	0.978256	1.01411	0.0202191	0.912558	0.999922	5.12477	5.29831	5.2754	5.2872	5.16091	6.08272	4.66246	5.056	5.00058	4.79345	4.8377	4.8572	4.53129	5.23089	4.84623	4.55351	4.51481	5.06326	4.70189	4.68514	5.11029	4.815	1061
TUBA4A	chr2;chr2;chr2;chr2;chr2;chr2;chr2;chr2	219249711;219249711;219251565;219251565;219252008;219252008;219253856;219254095	219251323;219251323;219251713;219251713;219252230;219252230;219253946;219254608	-;-;-;-;-;-;-;-	2590	tubulin alpha 4a	-1.39484	-0.480095	0.000313061	0.0158463	-1.50335	-0.588182	1.01227e-05	0.000557086	-1.48349	-0.568999	0.000160429	0.00367635	-1.06356	-0.0889041	0.551705	0.910118	1.01339	0.0191831	0.897513	0.999922	4.65189	4.18998	4.53322	4.49273	4.55771	4.13266	3.78606	4.12418	3.8139	4.06098	4.09575	3.83242	3.63677	4.17595	3.78083	3.9149	3.67395	3.85267	3.939	4.10267	3.39034	3.9533	1547
KCNAB3	chr17;chr17;chr17;chr17;chr17;chr17;chr17;chr17;chr17;chr17;chr17;chr17;chr17;chr17	7921859;7923456;7923711;7923968;7924145;7924415;7925097;7925683;7925931;7926059;7927344;7927657;7927783;7929194	7923179;7923544;7923831;7924062;7924265;7924500;7925183;7925726;7925975;7926103;7927423;7927694;7927826;7929435	-;-;-;-;-;-;-;-;-;-;-;-;-;-	2458	potassium voltage-gated channel subfamily A regulatory beta subunit 3	-2.38378	-1.25325	0.00031758	0.0160256	-1.5005	-0.585443	0.0801229	0.268112	-2.19021	-1.13107	0.00381243	0.0339029	1.08838	0.122182	0.758291	0.962736	-1.45966	-0.545628	0.161894	0.999922	-0.432158	-0.655746	0.927131	-0.448761	-0.230004	-0.699018	-2.29882	-1.34995	-1.68973	-0.667172	-1.34622	-1.39939	-0.295958	-0.258167	-0.667301	-1.02218	-0.888226	-1.54935	-0.774502	-2.09195	-0.892251	-1.70991	43
AEN	chr15;chr15;chr15;chr15	88621296;88626146;88629226;88630058	88621382;88626749;88629426;88632281	+;+;+;+	3116	apoptosis enhancing nuclease	-1.66291	-0.733711	0.00141804	0.0397757	-1.49698	-0.582056	0.010949	0.0781393	-1.44892	-0.534973	0.038463	0.155598	1.14769	0.198738	0.436662	0.869851	1.03317	0.0470832	0.853794	0.999922	1.93066	2.50341	1.93409	2.53106	3.4392	1.6726	1.62505	1.75049	1.92668	1.80276	1.5822	1.6636	1.7361	1.70148	1.81797	2.30013	1.99966	1.61888	2.17138	1.75887	1.65748	2.06299	282
CLEC4E	chr12;chr12;chr12;chr12;chr12;chr12	8533305;8536090;8537115;8539217;8539855;8540761	8534809;8536205;8537266;8539306;8539947;8540962	-;-;-;-;-;-	2158	C-type lectin domain family 4 member E	-1.65754	-0.729043	0.236305	0.619831	-6.71512	-2.74741	3.17934e-05	0.00137939	-4.91411	-2.29693	0.00233991	0.0245054	-2.9647	-1.56789	0.032236	0.364098	1.3665	0.450483	0.521516	0.999922	-1.65432	0.0830063	-1.84265	0.77835	2.74671	1.2815	-1.20192	-0.333756	1.32876	-0.890611	0.544984	0.851826	-1.7521	-1.12809	-1.03795	-3.7898	-1.30637	-2.6522	-0.997648	-2.47385	-1.23451	-0.738573	16
FGF14-AS2	chr13	102394578	102395705	+	1128	FGF14 antisense RNA 2	-1.65613	-0.727815	0.00430608	0.079259	-2.08708	-1.06148	3.56984e-05	0.00150116	-2.16388	-1.11362	0.000152082	0.00354786	-1.30659	-0.385807	0.186053	0.70225	-1.0368	-0.0521395	0.857649	0.999922	2.59799	1.32086	2.4015	3.23661	2.63252	2.69292	2.2386	2.25501	1.69553	1.13672	1.65714	1.86153	1.5306	1.31071	1.24674	1.95482	1.25616	1.67906	1.68159	1.37602	1.59408	1.16261	162
MID1IP1	chrX;chrX;chrX;chrX;chrX;chrX;chrX;chrX	38801432;38801432;38801432;38802535;38804310;38804683;38804683;38804683	38801487;38801487;38801487;38804413;38804413;38806530;38806530;38806530	+;+;+;+;+;+;+;+	3783	MID1 interacting protein 1	-1.65158	-0.723845	0.000386866	0.0181275	-1.49677	-0.581851	0.00423929	0.042034	-1.39013	-0.475219	0.038485	0.155648	1.18807	0.248626	0.270936	0.781692	1.07671	0.106632	0.637534	0.999922	4.76675	4.59518	4.10773	4.57058	5.71924	4.42311	4.14155	4.37358	3.77665	3.98895	4.02109	4.05658	4.22633	3.8332	4.07653	4.52872	4.4082	4.09582	4.17724	4.4326	4.00904	4.58934	2447
ABHD3	chr18;chr18;chr18;chr18;chr18;chr18;chr18;chr18;chr18;chr18;chr18;chr18;chr18;chr18;chr18;chr18;chr18;chr18;chr18;chr18;chr18	21650897;21650897;21650897;21656861;21656861;21656861;21657104;21657104;21657104;21659170;21659170;21659170;21663678;21664118;21683920;21702316;21702316;21703584;21703584;21704504;21704504	21651763;21651763;21651763;21657026;21657026;21657026;21657152;21657152;21657152;21659343;21659343;21659343;21664214;21664230;21683965;21702498;21702498;21703747;21703747;21704805;21704805	-;-;-;-;-;-;-;-;-;-;-;-;-;-;-;-;-;-;-;-;-	2504	abhydrolase domain containing 3	-1.77168	-0.825122	2.14217e-07	6.6286e-05	-1.48964	-0.574962	0.000233005	0.00565279	-1.80139	-0.849114	2.26933e-06	0.000156374	-1.01677	-0.0239924	0.894717	0.985194	-1.20928	-0.274152	0.12683	0.999922	1.89488	2.24424	1.63583	2.14558	1.84921	2.09012	0.875066	1.01044	1.63493	1.10524	0.864032	1.35336	1.26892	1.30516	1.47633	1.44485	1.37392	1.59877	1.01007	1.15113	1.05848	1.3355	221
ABL2	chr1;chr1;chr1;chr1;chr1;chr1;chr1;chr1;chr1;chr1;chr1;chr1;chr1;chr1;chr1;chr1;chr1;chr1;chr1;chr1;chr1;chr1;chr1;chr1;chr1;chr1;chr1;chr1;chr1;chr1;chr1;chr1;chr1;chr1;chr1;chr1;chr1;chr1;chr1;chr1;chr1;chr1;chr1;chr1;chr1;chr1;chr1;chr1;chr1;chr1;chr1;chr1;chr1;chr1;chr1;chr1;chr1;chr1;chr1;chr1;chr1;chr1;chr1;chr1;chr1;chr1;chr1;chr1;chr1;chr1;chr1;chr1;chr1;chr1;chr1;chr1;chr1;chr1;chr1;chr1…	179099327;179099327;179099327;179099327;179099327;179099327;179099327;179109208;179109208;179109208;179109208;179110282;179110282;179110282;179110282;179110282;179110282;179110282;179110581;179112309;179112309;179112309;179112309;179112309;179112309;179112309;179112309;179114878;179114878;179114878;179114878;179114878;179114878;179114878;179114878;179117332;179117332;179117332;179117332;179117332…	179108898;179108898;179108898;179109441;179109441;179108898;179109441;179109441;179109441;179109441;179109441;179110455;179110455;179110455;179110455;179110455;179110455;179110455;179110845;179112398;179112398;179112398;179112398;179112398;179112398;179112398;179112398;179115030;179115030;179115030;179115030;179115030;179115030;179115030;179115030;179117516;179117516;179117516;179117516;179117516…	-;-;-;-;-;-;-;-;-;-;-;-;-;-;-;-;-;-;-;-;-;-;-;-;-;-;-;-;-;-;-;-;-;-;-;-;-;-;-;-;-;-;-;-;-;-;-;-;-;-;-;-;-;-;-;-;-;-;-;-;-;-;-;-;-;-;-;-;-;-;-;-;-;-;-;-;-;-;-;-;-;-;-;-;-;-;-;-;-;-;-;-;-;-;-	12649	ABL proto-oncogene 2, non-receptor tyrosine kinase	-1.64908	-0.721663	0.00263872	0.0576232	-1.79606	-0.844839	0.000440872	0.00901534	-1.82803	-0.87029	0.0014956	0.0180975	-1.10851	-0.148627	0.579598	0.920368	-1.0178	-0.0254509	0.924193	0.999922	2.02609	2.0155	2.18063	2.27886	3.69997	1.86048	2.07431	1.91234	1.50669	1.73026	1.61474	1.80505	1.73166	1.63355	1.67324	1.70105	1.69668	1.53241	1.47952	1.18894	1.91216	1.85279	1224
IRAK4	chr12;chr12;chr12;chr12;chr12;chr12;chr12;chr12;chr12;chr12;chr12;chr12;chr12;chr12;chr12;chr12;chr12;chr12;chr12;chr12;chr12;chr12;chr12;chr12;chr12;chr12;chr12;chr12;chr12;chr12;chr12;chr12;chr12;chr12;chr12;chr12;chr12;chr12;chr12;chr12;chr12;chr12;chr12;chr12;chr12;chr12;chr12;chr12;chr12;chr12;chr12;chr12;chr12;chr12;chr12;chr12;chr12;chr12;chr12;chr12;chr12;chr12;chr12;chr12;chr12;chr12;chr…	43758944;43758944;43758944;43758944;43758944;43758944;43758944;43758944;43758944;43758944;43758944;43758944;43758944;43760925;43760925;43760925;43760925;43760925;43768103;43768103;43768103;43768103;43768103;43768103;43768103;43768103;43768103;43768103;43768103;43771038;43771038;43771038;43771038;43771220;43771220;43771220;43771220;43771220;43771220;43771220;43772180;43772180;43772180;43772180;437…	43759016;43759016;43759016;43759200;43759016;43759016;43759016;43759200;43759016;43759200;43759016;43759592;43759016;43760972;43760972;43760972;43760972;43760972;43768272;43768272;43768272;43768272;43768272;43768272;43768272;43768272;43768272;43768272;43768272;43771104;43771104;43771104;43771104;43771365;43771365;43771365;43771365;43771365;43771365;43771365;43772362;43772362;43772362;43772362;437…	+;+;+;+;+;+;+;+;+;+;+;+;+;+;+;+;+;+;+;+;+;+;+;+;+;+;+;+;+;+;+;+;+;+;+;+;+;+;+;+;+;+;+;+;+;+;+;+;+;+;+;+;+;+;+;+;+;+;+;+;+;+;+;+;+;+;+;+;+;+;+;+;+;+;+;+;+;+;+;+;+;+;+;+;+;+;+;+;+;+;+;+;+;+;+;+;+;+;+;+;+;+;+;+;+;+;+;+;+;+;+;+;+;+;+;+;+;+;+;+;+;+;+;+;+;+;+;+	4984	interleukin 1 receptor associated kinase 4	-1.42964	-0.51565	6.13121e-07	0.000157112	-1.48551	-0.570963	3.03386e-08	5.29884e-06	-1.55808	-0.639771	4.47498e-08	7.33897e-06	-1.08984	-0.12412	0.288915	0.794471	-1.04885	-0.068808	0.555111	0.999922	2.37713	2.60134	2.52459	2.35514	2.64656	2.71742	2.16039	2.09525	1.82262	2.18145	1.92805	1.94725	2.04667	2.0557	2.00272	1.88911	1.84671	1.98035	1.76799	1.89523	2.09999	1.82846	615
MSRB1	chr16;chr16;chr16;chr16	1938229;1940778;1941257;1943102	1939143;1940892;1941405;1943326	-;-;-;-	1404	methionine sulfoxide reductase B1	-1.54456	-0.627194	0.00077452	0.0275534	-1.48197	-0.567516	0.00230034	0.0282377	-1.29462	-0.372523	0.0751193	0.238566	1.19306	0.254671	0.218473	0.736701	1.14472	0.194993	0.345984	0.999922	5.19041	4.7523	4.52011	5.41705	4.76349	5.29747	4.56547	4.71745	4.44788	4.44145	4.00013	4.10593	4.41312	4.84369	4.07586	4.31518	4.41836	4.57595	4.35036	5.11298	4.15873	4.80265	1218
RAB11FIP1	chr8;chr8;chr8;chr8;chr8;chr8;chr8;chr8;chr8;chr8;chr8	37858947;37858947;37870420;37870420;37871278;37874515;37874515;37877109;37877109;37899071;37899071	37863113;37863113;37870528;37870528;37873179;37875322;37875322;37877551;37877551;37899497;37899497	-;-;-;-;-;-;-;-;-;-;-	7856	RAB11 family interacting protein 1	-1.56709	-0.648088	0.000117253	0.00847116	-1.48016	-0.565753	0.000740102	0.01294	-1.35591	-0.439266	0.0199835	0.102576	1.15574	0.208822	0.264233	0.775348	1.09163	0.126487	0.498567	0.999922	1.72064	2.35916	1.72661	1.65694	2.34177	1.6027	1.19161	1.13193	1.23041	1.04822	1.49826	1.55938	1.66039	1.55242	1.24139	0.824128	1.07585	1.67506	1.52628	1.51135	1.49452	1.46203	615
ST3GAL1	chr8;chr8;chr8;chr8;chr8;chr8;chr8;chr8;chr8;chr8;chr8;chr8;chr8;chr8;chr8;chr8;chr8;chr8;chr8	133454848;133454848;133461875;133461875;133463414;133463414;133464778;133464778;133465894;133465894;133475719;133475719;133476278;133499135;133499135;133545774;133545774;133571693;133571693	133459937;133459937;133461994;133461994;133463459;133463459;133464957;133464957;133466090;133466090;133476074;133476600;133476600;133499189;133499189;133545926;133545926;133571940;133571940	-;-;-;-;-;-;-;-;-;-;-;-;-;-;-;-;-;-;-	6971	ST3 beta-galactoside alpha-2,3-sialyltransferase 1	-1.5711	-0.651773	0.00164549	0.0436531	-1.47997	-0.565567	0.00620053	0.0540035	-1.63977	-0.713494	0.00241861	0.0250886	-1.04371	-0.0617212	0.78968	0.968359	-1.10798	-0.147926	0.52314	0.999922	2.34097	2.44232	1.99117	2.57901	3.62488	2.62707	1.99494	1.3766	2.1536	2.08217	2.3889	2.09562	2.04464	2.45158	2.04337	2.11974	2.07705	2.01363	1.98368	2.07648	1.80196	2.06318	839
ADGRG1	chr16;chr16;chr16;chr16;chr16;chr16;chr16;chr16;chr16;chr16;chr16;chr16;chr16;chr16;chr16;chr16;chr16;chr16;chr16;chr16;chr16;chr16;chr16;chr16;chr16;chr16;chr16;chr16;chr16;chr16;chr16;chr16;chr16;chr16;chr16;chr16;chr16;chr16;chr16;chr16;chr16;chr16;chr16;chr16;chr16;chr16;chr16;chr16;chr16;chr16;chr16;chr16;chr16;chr16;chr16;chr16;chr16;chr16;chr16;chr16;chr16;chr16;chr16;chr16;chr16;chr16;chr…	57619693;57619693;57619998;57619998;57628226;57628226;57628226;57628226;57628226;57639295;57639295;57641587;57641591;57641591;57641591;57641591;57641591;57641591;57650253;57650253;57650253;57650253;57650253;57650253;57650253;57650253;57650253;57650253;57650253;57651185;57651200;57651200;57651200;57651200;57651200;57651200;57651200;57651200;57651243;57651243;57653203;57653203;57653203;57653203;576…	57619881;57619881;57620136;57620136;57628802;57628802;57628802;57628828;57628802;57639670;57639670;57641708;57641708;57641708;57641708;57641708;57641708;57641708;57650351;57650351;57650351;57650351;57650351;57650351;57650351;57650351;57650351;57650351;57650351;57651622;57651622;57651622;57651622;57651622;57651245;57651622;57651622;57651622;57651622;57651622;57653335;57653335;57653335;57653335;576…	+;+;+;+;+;+;+;+;+;+;+;+;+;+;+;+;+;+;+;+;+;+;+;+;+;+;+;+;+;+;+;+;+;+;+;+;+;+;+;+;+;+;+;+;+;+;+;+;+;+;+;+;+;+;+;+;+;+;+;+;+;+;+;+;+;+;+;+;+;+;+;+;+;+;+;+;+;+;+;+;+;+;+;+;+;+;+;+;+;+;+;+;+;+;+;+;+;+;+;+;+;+;+;+;+;+;+;+;+;+;+;+;+;+;+;+;+;+;+;+;+;+;+;+;+;+;+;+	5018	adhesion G protein-coupled receptor G1	-1.6308	-0.705583	0.00720976	0.108081	-1.87844	-0.909533	0.000554974	0.0106063	-1.39656	-0.481875	0.102702	0.289005	1.16773	0.223708	0.442519	0.872145	1.34505	0.427658	0.140888	0.999922	1.05227	1.86644	1.62683	1.90071	3.17747	1.73984	1.6413	1.05368	1.50639	1.09335	1.60259	1.04185	1.0775	1.36445	1.20001	0.613864	1.27064	1.22403	1.48853	1.00564	1.70763	1.93065	247
MCL1	chr1;chr1;chr1;chr1;chr1;chr1;chr1;chr1;chr1	150574551;150574551;150574551;150578244;150578244;150578843;150578843;150578843;150579423	150577491;150577491;150577491;150578491;150578491;150579738;150578963;150579738;150579738	-;-;-;-;-;-;-;-;-	4085	MCL1, BCL2 family apoptosis regulator	-1.63069	-0.705486	0.0342468	0.252767	-2.80451	-1.48775	1.12027e-05	0.000600408	-2.14481	-1.10085	0.00416653	0.0361923	-1.31528	-0.395367	0.291362	0.795216	1.30758	0.386894	0.293169	0.999922	5.88965	6.64291	5.81337	7.69434	8.22165	6.20967	6.63327	5.81596	6.29792	6.63994	6.19652	6.32577	5.43217	5.48535	5.55661	5.36787	5.88251	5.59026	5.54241	5.55152	5.58439	6.72318	5755
[truncated: 15,975 more rows]
[truncated: 21 more columns]

## Sheet: DE analysis -gender
Gene information							Hi_Ctrl vs Lo_Ctrl				Lo_Gastro vs Lo_Ctrl				Hi_Gastro vs Lo_Ctrl				Hi_Gastro vs Lo_Gastro				Hi_Gastro vs Hi_Ctrl				log2RPKM																						Raw counts
Symbol	Chr	Start	End	Strand	Length	geneName	foldchange	log2FC	PValue	FDR	foldchange	log2FC	PValue	FDR	foldchange	log2FC	PValue	FDR	foldchange	log2FC	PValue	FDR	foldchange	log2FC	PValue	FDR	C86b_S25	C88_S26	C91b_S27	C92_S28	X103a_S29	X104a_S30	C26_S31	C27_S32	C57_S33	C65_S34	C70_S35	C71_S36	G7_S37	G8_S38	G9_S39	G18_S40	G67_S41	G77_S42	G30_S43	G42_S44	G80_S45	G106_S46	C86b_S25.1
[truncated: 16,400 more rows]
[truncated: 21 more columns]
