# Supplementary material for: Transcriptome profiling reveals significant changes in the gastric muscularis externa with obesity that partially overlap those that occur with idiopathic gastroparesis
Source: BMC Med Genomics. 2019 Jun 20;12:89. doi: 10.1186/s12920-019-0550-3 (PMC6587273; doi:10.1186/s12920-019-0550-3)
Supplement: Supplementary file 7 — Table S4. Summary of changes in expression of predicted PDGF BB target genes obtained from RNA-sequencing data. PDGF BB target genes that were altered in the Low BMI gastroparesis subjects relative to the low BMI control subjects with a FDR < 0.05 are indicated, together with the predicted PDGF BB target genes identified in the previously published Idiopathic Gastroparesis cohort [10]. (XLS 28 kb) [file 12920_2019_550_MOESM7_ESM.xls]

## Sheet: Sheet0
PDGF Upstream regulator
Low BMI Gastroparesis					Grover Idiopathic Gastroparesis
Symbol	Expr Fold Change	Expr log2 Fold Change	FDR		Symbol	Expr Fold Change	Expr log2 Fold Change	FDR
ATF3	-34.6565	-5.11505	0.0196606		ATF3	-81.0756	-6.3412	1.50082e-17
BCL3	-3.75695	-1.90956	0.00146026		BCL3	-2.13957	-1.09732	0.0166571
BHLHE40	-3.53169	-1.82036	0.00896844		BHLHE40	-3.52104	-1.816	0.000231307
CCL2	-15.4247	-3.94717	0.000107008		CCL2	-6.11837	-2.61315	0.000625031
					CCL8	-6.17541	-2.62654	0.00367543
CCNL1	-2.21034	-1.14427	0.00099048		CCNL1	-3.20113	-1.67858	0.0213015
CEBPB	-3.32116	-1.73169	0.000106684		CEBPB	-5.57028	-2.47775	1.72645e-10
					CTGF	-8.15768	-3.02816	1.11173e-09
					CXCL8	-56.0609	-5.80892	0.000300677
					CYR61	-11.3465	-3.50418	7.90477e-09
					DUSP1	-32.041	-5.00185	2.17927e-22
DUSP5	-9.12504	-3.18983	0.00107083		DUSP5	-6.01931	-2.5896	3.41663e-12
					DUSP6	-2.66866	-1.41612	1.68244e-05
EGR1	-11.0663	-3.46811	0.0143943		EGR1	-26.1533	-4.70892	2.90279e-09
EGR2	-8.66735	-3.11559	0.000753146		EGR2	-19.6936	-4.29965	1.04046e-14
EGR3	-37.0362	-5.21086	0.000331714		EGR3	-37.1375	-5.21481	6.48995e-21
					F3	-5.85192	-2.54891	8.66678e-05
					FOS	-36.9311	-5.20676	1.75905e-05
FOSB	-109.574	-6.77576	0.00184786		FOSB	-124.735	-6.96273	2.90279e-09
					FOXC2	-2.63057	-1.39537	0.0255702
GADD45A	-4.29898	-2.104	0.000797773
GEM	-2.18611	-1.12837	0.0112806		GEM	-4.32817	-2.11376	0.000365975
					IER2	-4.07717	-2.02757	1.69023e-05
IER3	-120.401	-6.9117	0.0123742		IER3	-3.10781	-1.6359	0.00289865
IL1B	-13.4204	-3.74635	0.00956794		IL1B	-9.55821	-3.25674	3.02683e-06
IL6	-133.836	-7.06432	4.55113e-06		IL6	-103.7	-6.69627	3.78891e-19
					JUN	-10.2434	-3.35662	7.01058e-14
JUNB	-10.1831	-3.3481	0.00052721		JUNB	-16.122	-4.01096	1.56499e-09
KLF10	-2.34201	-1.22775	0.00878339		KLF10	-2.62235	-1.39086	3.43674e-05
KLF6	-2.84629	-1.50908	0.0124924		KLF6	-2.43655	-1.28484	0.00181859
LIF	-7.02893	-2.8133	0.00710058		LIF	-12.3941	-3.63159	5.27634e-05
MCL1	-3.20412	-1.67993	0.000320715		MCL1	-2.79348	-1.48207	1.75097e-06
MYC	-10.8482	-3.43939	9.24331e-06		MYC	-11.0851	-3.47055	3.14468e-15
NAMPT	-7.11749	-2.83137	5.52396e-05		NAMPT	-2.44017	-1.28698	0.0006581
NR4A1	-13.3029	-3.73367	0.0190991		NR4A1	-50.5195	-5.65877	4.22353e-28
NR4A2	-10.9143	-3.44815	0.00417128		NR4A2	-21.3257	-4.41452	2.71483e-18
NR4A3	-11.9441	-3.57823	0.0139327		NR4A3	-5.52087	-2.4649	0.000138096
					PHLDA1	-5.74204	-2.52156	3.7576e-18
PIM1	-6.38345	-2.67434	0.000130405		PIM1	-3.41594	-1.77228	0.00258108
PLAU	-3.96705	-1.98807	0.0038469
PPP1R15A	-3.08629	-1.62587	0.0210741		PPP1R15A	-5.33481	-2.41544	3.49376e-07
					RGS1	-35.781	-5.16112	8.61092e-16
					RHOB	-2.30849	-1.20695	1.68244e-05
RND3	-2.62271	-1.39106	0.0280548
RXRG	2.20189	1.13874	0.000242238
SGK1	-4.56934	-2.19199	3.19817e-05		SGK1	-6.99237	-2.80578	2.64117e-25
SLC2A3	-6.07162	-2.60208	0.000165811		SLC2A3	-7.34009	-2.8758	1.89364e-10
SOCS3	-90.7091	-6.50318	3.14791e-07		SOCS3	-61.2692	-5.93709	6.64601e-16
THBS1	-18.5141	-4.21055	8.81546e-06		THBS1	-6.39303	-2.6765	5.40313e-06
					TNFAIP3	-4.95942	-2.31017	2.21235e-14
TRIB1	-5.93756	-2.56987	0.00385572		TRIB1	-3.57231	-1.83686	0.000404568
ZFP36	-9.12192	-3.18934	0.00040194		ZFP36	-31.5111	-4.97779	1.47535e-28
