# Supplementary material for: Transcriptome profiling reveals significant changes in the gastric muscularis externa with obesity that partially overlap those that occur with idiopathic gastroparesis
Source: BMC Med Genomics. 2019 Jun 20;12:89. doi: 10.1186/s12920-019-0550-3 (PMC6587273; doi:10.1186/s12920-019-0550-3)
Supplement: Supplementary file 8 — Table S5. List of genes in each segment of the Venn Diagram shown in Fig. 6. (XLS 63 kb) [file 12920_2019_550_MOESM8_ESM.xls]

## Sheet: Sheet0
Lists of genes obtained from the segments of the Ven Diagram shown in Figure 6.
HiC not in LoG or HiG	HiG and HiC not in LoG	HiG not in LoG or HiC	LoG and HiG and HiC	LoG and HiG not in HiC	LoG not in HiG or HiC	LoG and HiC not in HiG	HiC and HiG or LoG	HiG or LoG not HiC
Gene ID	Gene ID	Gene ID	Gene ID	Gene ID	Gene ID	Gene ID	Gene ID	Gene ID
ABCA1	ABAT	ACE2	AARD	ABCC2	ABCC4	ACSBG1	AARD	ABCC2
ACSBG2	ADAMTS8	ACKR4	ABCB4	ACE	ADAMTS4	AKR1C1/AKR1C2	ABAT	ABCC4
ADHFE1	ADGRG2	ACTA2-AS1	ACSM1	ADAMTS1	ADAMTS9	BDKRB2	ABCB4	ACE2
ANGPTL7	ALDH1L1-AS2	ADAM11	ACSM3	ADAMTS15	ADGRB1	CA13	ACSBG1	ACE
APOBEC2	ANGPT4	ADAMTS7	ADAM23	ADAMTSL2	ADGRE2	CDC7	ACSM1	ACKR4
C15orf62	AQP7P1	ADAMTSL1	ADAMTS16	ADAMTSL4-AS1	ADGRG3	CHST9	ACSM3	ACTA2-AS1
C6orf47	AVIL	ADAP1	ALDH1L1	ADRA2A	ADRA1B	CXCR4	ADAM23	ADAM11
CCBE1	CCK	ADARB2	ANKFN1	ALAS2	ADRB1	DNASE1L3	ADAMTS8	ADAMTS1
CCDC144A	CD3E	ADORA3	ANKRD37	ALPL	AHRR	EOMES	ADAMTS16	ADAMTS4
CITED2	CFAP157	AFAP1-AS1	AOX1	ALS2CR12	ALCAM	FCGBP	ADGRG2	ADAMTS7
CXCL9	CHRDL2	AKR7L	ARHGEF16	APLNR	ALDH1A3	ICAM1	AKR1C1/AKR1C2	ADAMTS9
CXCL10	COLEC12	ALOX15	BDKRB1	APOD	ANO7	IL1B	ALDH1L1	ADAMTS15
CYP3A5	CRISPLD2	ANKRD33B	C10orf82	AQP4	APCDD1L	IL1R2	ALDH1L1-AS2	ADAMTSL1
DXO	CTH	ANXA13	C1QB	ARC	APOLD1	IRF1	ANGPT4	ADAMTSL2
ECEL1	FAM189A2	ARHGAP20	C1QTNF3	AREG	AQP9	KCNN2	ANKFN1	ADAMTSL4-AS1
F13A1	GADD45G	ARTN	CACNA1I	BCL6	ARID5A	KIRREL3	ANKRD37	ADAP1
F2RL3	GPR75	ASB16	CAPN6	BRE-AS1	ARID5B	LDLR	AOX1	ADARB2
FAM166B	HSPB3	ATP2A3	CARD11	C1QL1	ARRDC4	LRRN1	AQP7P1	ADGRB1
FOXM1	IGFBP5	AVPR2	CASQ1	C1QTNF4	AS3MT	LYZ	ARHGEF16	ADGRE2
GFI1	ITGB1BP2	BGN	CCDC80	CALY	ATF3	MED12L	AVIL	ADGRG3
HLA-DMA	KCNAB3	C1orf162	CCL2	CAMKV	B3GNT5	RGS16	BDKRB1	ADORA3
HLA-DQB1	KCNH1	C1QTNF2	CD163	CD6	BCL3	RXRG	BDKRB2	ADRA1B
HTR7	LINC01270	C3orf80	CD163L1	CD200R1	BHLHE40	SEMA6B	C10orf82	ADRA2A
IKZF4	LINC01730	C4orf48	CD1C	CEMIP2	BTBD16	SLC25A25	C1QB	ADRB1
LINC01530	LIPC	CAPN12	CD8B	CHD1	C11orf96	SLC45A3	C1QTNF3	AFAP1-AS1
LINC01835	LOC100506725	CARNS1	CDKN1A	CHODL	C2CD4B	STAM-AS1	CA13	AHRR
LMO1	LOC100507472	CCDC13	CHI3L2	CLCF1	C8orf34	SUSD5	CACNA1I	AKR7L
LMX1A	PI4KAP1	CCDC74B	CLEC3B	CLEC2L	CACNA2D2	SYT2	CAPN6	ALAS2
LOC101927296	PLAC9	CCL11	CSTA	CLEC4E	CAMK1G	TESPA1	CARD11	ALCAM
MASP1	PLEKHM1	CCL21	CYS1	COL20A1	CCDC71L	TPPP3	CASQ1	ALDH1A3
MB	PLIN5	CD300LF	DCANP1	COL27A1	CCNL1	UGCG	CCDC80	ALOX15
MMP3	PTGES3L	CDH19	DPP6	CPNE4	CCT6B	ZNF252P-AS1	CCK	ALPL
NDP	SLC2A1	CDIP1	DPY19L2P1	CPNE6	CD300E		CCL2	ALS2CR12
PCK1	TLL2	CHST6	ELL2	CRISPLD1	CDC20		CD163	ANKRD33B
PCYT2	VSIG4	CLCNKA	ETV4	CTD-2297D10.2	CDH18		CD163L1	ANO7
PDK4	VWC2	CLEC11A	FAM180B	CX3CR1	CEBPB		CD1C	ANXA13
PILRB	WISP2	CLGN	FCER1A	CXCR3	CEBPD		CD3E	APCDD1L
POM121L9P	ZBTB22	CLVS2	FCGR1A	DCUN1D3	CH25H		CD8B	APLNR
POU3F1	ZCCHC12	CNGA3	FCGR3A/FCGR3B	DDX21	CHEK1		CDC7	APOD
PSAT1		COL4A2-AS1	FCRL6	DHH	CHI3L1		CDKN1A	APOLD1
PTGS2		COLGALT2	FNDC1	DKK2	CLEC12A		CFAP157	AQP4
RRM2		CORO6	FOSL1	DUSP5	COL22A1		CHI3L2	AQP9
SEMA6A-AS1		CRTAC1	FREM1	EGR3	CR1		CHRDL2	ARC
SPAG4		CSNK1E	GALNT15	ENPP6	CSF3		CHST9	AREG
SPOCK1		CSNK2B	GFRA3	EPHA6	CSF3R		CLEC3B	ARHGAP20
SPP1		CXCL12	GINS3	ERRFI1	CSRNP1		COLEC12	ARID5A
SREBF1		DACT3-AS1	GPR1	ETS2	CUX2		CRISPLD2	ARID5B
TNFRSF10D		DBP	GPRC5A	FAM107A	CXCL2		CSTA	ARRDC4
TRHDE		DIAPH3	GPX3	FAM155B	CXCR1		CTH	ARTN
TSKU		DMPK	GZMA	FAM171A2	CYP1A1		CXCR4	AS3MT
USP32P3		ECM1	GZMH	FAM181B	CYTOR		CYS1	ASB16
WNT4		ECM2	HBA1/HBA2	FBLN7	DCX		DCANP1	ATF3
WNT6		EFCAB5	HBB	FGF9	DDIT4		DNASE1L3	ATP2A3
XG		EFCC1	HIST1H1C	FGFBP2	DUSP2		DPP6	AVPR2
ZP3		EFHB	HK2	FGL2	DYRK3		DPY19L2P1	B3GNT5
		EPB41L4B	HK3	FOSL2	EGR1		ELL2	BCL3
		EPHA3	HMOX1	FOXI2	EGR2		EOMES	BCL6
		ESPNL	HSD17B7	FOXS1	EIF1AY		ETV4	BGN
		ESYT3	HSPA6	GADD45A	EMP1		FAM180B	BHLHE40
		EXOC3L1	IGSF1	GAL3ST1	ENDOU		FAM189A2	BRE-AS1
		F3	IL1R1	GAL3ST4	ERICH3		FCER1A	BTBD16
		FAM178B	IL1RAPL2	GCNT2	ERVMER34-1		FCGBP	C11orf96
		FBLN2	ITGA11	GLI1	ETV1		FCGR1A	C1orf162
		FBXL13	KERA	GLUL	F5		FCGR3A/FCGR3B	C1QL1
		FGF14-AS2	LAMP5	GPC3	FADS2		FCRL6	C1QTNF2
		FKBP5	LCTL	GPR37L1	FAM129A		FNDC1	C1QTNF4
		FLNC-AS1	LINC00312	HMGA2	FBXO16		FOSL1	C2CD4B
		FMOD	LINC00996	HOMER1	FGF12		FREM1	C3orf80
		FXYD3	LINC01088	IL34	FGR		GADD45G	C4orf48
		GACAT2	LINC01279	IL1RN	FLRT2		GALNT15	C8orf34
		GALNT16	LMCD1	IL2RB	FOSB		GFRA3	CACNA2D2
		GFRA4	LOC400706	ISG20	FOXC1		GINS3	CALY
		GJD3	LOC101928731	ISL2	FPR1		GPR1	CAMK1G
		GLDN	LPL	ITGB7	FPR2		GPR75	CAMKV
		GOLGA2P5	LRG1	ITPKC	GADD45B		GPRC5A	CAPN12
		GRB14	LRRC7	KCNA4	GCLM		GPX3	CARNS1
		GREM2	LRRN4	KCNF1	GDF15		GZMA	CCDC13
		GRIA3	LRRTM1	KCNJ10	GDNF		GZMH	CCDC71L
		GSN-AS1	LUM	KHDRBS2	GEM		HBA1/HBA2	CCDC74B
		GZMM	MAFF	LAMA2	GFOD1		HBB	CCL11
		HCFC1R1	MAP1LC3C	LCK	GLB1L2		HIST1H1C	CCL21
		HCLS1	MATN2	LGI2	GPM6A		HK2	CCNL1
		HES4	MIDN	LINC00982	GPR4		HK3	CCT6B
		HIC1	MMP19	LINC01581	HAS1		HMOX1	CD6
		HIF3A	MSLN	LINC01748	HBEGF		HSD17B7	CD200R1
		HIST3H2A	MTHFD2	LOC100130872	HIST1H1E		HSPA6	CD300E
		HOXA-AS3	MUC16	LOC101927359	HMCN2		HSPB3	CD300LF
		HRASLS	MXRA5	LOC101927417	HPSE		ICAM1	CDC20
		IFI30	MYOM1	LOC101927989	HS6ST3		IGFBP5	CDH18
		IFITM10	NABP1	LRRC15	HSD11B2		IGSF1	CDH19
		IGFBP7	NAMPT	LRRC37A6P	IER3		IL1B	CDIP1
		IL13RA1	NAPSB	LRRC3B	IER5		IL1R1	CEBPB
		IL17D	NEK5	LRRTM4	IL6		IL1R2	CEBPD
		INKA1	NFIL3	LTBP4	ILDR2		IL1RAPL2	CEMIP2
		INMT	NNMT	LY9	INHBB		IRF1	CH25H
		IQUB	NREP	MCL1	JAKMIP2		ITGA11	CHD1
		ISLR2	NRK	MEDAG	JUNB		ITGB1BP2	CHEK1
		ITGA5	NTM	MEX3B	KIF6		KCNAB3	CHI3L1
		ITGA9	PCSK2	MGAT4C	KLF4		KCNH1	CHODL
		ITGB2-AS1	PGM5-AS1	MIR5690	KLF6		KCNN2	CHST6
		ITLN1	PI16	MIR133A1HG	KLF9		KERA	CLCF1
		JMJD1C-AS1	PIM1	MMP23B	KLF10		KIRREL3	CLCNKA
		KCNG1	PLA2G2A	MPZ	KLHL15		LAMP5	CLEC11A
		KCNJ11	PMP2	MRC2	KLHL33		LCTL	CLEC12A
		KCNJ14	PNP	MT1X	KLHL38		LDLR	CLEC2L
		KCNMB2	PPP1R1B	MYC	KYNU		LINC00312	CLEC4E
		KCNN3	PRRG3	MYL3	LGI1		LINC00996	CLGN
		KCP	PTGDR	NKG7	LIF		LINC01088	CLVS2
		KLF15	PTHLH	NKX3-2	LINC00842		LINC01270	CNGA3
		KLHL30	PTP4A3	NLRC3	LINC00861		LINC01279	COL20A1
		LBH	RAB6C/RAB6D	NOP16	LINC01535		LINC01730	COL22A1
		LCN6	RARRES1	NPTX2	LINC01605		LIPC	COL27A1
		LCN10	RBPMS-AS1	NR4A3	LOC100130370		LMCD1	COL4A2-AS1
		LDB3	RNASE2	NTSR1	LOC100507006		LOC400706	COLGALT2
		LFNG	S100A9	NWD1	LOC101927418		LOC100506725	CORO6
		LGALS1	SEMA4A	OGN	LOC101928728		LOC100507472	CPNE4
		LINC00473	SERPINA3	P2RY1	LRRC32		LOC101928731	CPNE6
		LINC00889	SERTAD1	PABPC4L	LYPD1		LPL	CR1
		LINC00930	SFRP4	PCOLCE	MAP3K8		LRG1	CRISPLD1
		LINC01558	SLC1A7	PLD4	MARCO		LRRC7	CRTAC1
		LOC283731	SLC39A14	PLEKHG4B	MCF2		LRRN1	CSF3
		LOC441179	SLC7A5	PNMT	MCOLN3		LRRN4	CSF3R
		LOC646626	SP5	PTGER1	MEFV		LRRTM1	CSNK1E
		LOC728392	SPX	RASGRP1	mir-126		LUM	CSNK2B
		LOC729732	TEAD4	RCAN1	mir-145		LYZ	CSRNP1
		LOC100128494	TGFBR1	RHOU	MMP9		MAFF	CTD-2297D10.2
		LOC100129148	THBS1	S100A8	MPPED1		MAP1LC3C	CUX2
		LOC100289511	THBS4	SDC4	MPZL2		MATN2	CX3CR1
		LOC100505635	TNFSF14	SERPINA1	MST1R		MED12L	CXCL2
		LOC100506474	TNN	SHISA2	MT3		MIDN	CXCL12
		LOC100507351	TRIB1	SHISA3	MT1E		MMP19	CXCR1
		LOC100507387	VWA3A	SLC11A1	MT1M		MSLN	CXCR3
		LOC101928445	XCL1	SLC19A2	MT2A		MTHFD2	CYP1A1
		LOC102724596	XKR4	SLC5A12	MYCN		MUC16	CYTOR
		LOC105371433	ZAP70	SLCO4A1	NEDD9		MXRA5	DACT3-AS1
		LOC105371880	ZNF331	SOD2	NFASC		MYOM1	DBP
		LOXL1	ZNF474	STC1	NFE2		NABP1	DCUN1D3
		LRFN4	ZNF683	TALAM1	NLRC4		NAMPT	DCX
		LTC4S		THSD7B	NOX4		NAPSB	DDIT4
		MATN3		TIPARP	NR4A1		NEK5	DDX21
		MEG8		TMEM92-AS1	NR4A2		NFIL3	DHH
		MFAP5		TRIL	PADI4		NNMT	DIAPH3
		MIR4786		TRIM17	PCDH10		NREP	DKK2
		mir-24		UAP1	PFKFB3		NRK	DMPK
		mir-938		VASH2	PGAM2		NTM	DUSP2
		mir-1282		VMP1	PI15		PCSK2	DUSP5
		mir-3960		VSNL1	PKIA		PGM5-AS1	DYRK3
		MIR1-1HG		VSTM2B	PLAU		PI16	ECM1
		MIR3142HG		WFDC2	PLAUR		PI4KAP1	ECM2
		MMP15		WNK4	PLK3		PIM1	EFCAB5
		MMP24		WNT10B	PPP1R15A		PLA2G2A	EFCC1
		MOCOS			PRKG2		PLAC9	EFHB
		MOXD1			PROK2		PLEKHM1	EGR1
		MYH2			PTPRG-AS1		PLIN5	EGR2
		MYLK-AS1			RAB27B		PMP2	EGR3
		MYO5B			RASD1		PNP	EIF1AY
		NANOS3			RASGEF1A		PPP1R1B	EMP1
		NCAM1-AS1			RASL11A		PRRG3	ENDOU
		NHLRC4			RHEBL1		PTGDR	ENPP6
		NMUR1			RND1		PTGES3L	EPB41L4B
		NPEPL1			RND3		PTHLH	EPHA3
		NUCB1-AS1			RNF122		PTP4A3	EPHA6
		NUDT14			ROM1		RAB6C/RAB6D	ERICH3
		ORAI1			ROPN1L		RARRES1	ERRFI1
		OSMR-AS1			S100A12		RBPMS-AS1	ERVMER34-1
		PCOLCE2			SELE		RGS16	ESPNL
		PDF			SELL		RNASE2	ESYT3
		PDZD4			SERPINB9P1		RXRG	ETS2
		PITX2			SERPINE1		S100A9	ETV1
		PKD1L1			SGK1		SEMA4A	EXOC3L1
		PPARGC1A			SH2B2		SEMA6B	F3
		PPP1R3G			SHISA6		SERPINA3	F5
		PRF1			SLC12A8		SERTAD1	FADS2
		PRSS12			SLC16A9		SFRP4	FAM107A
		PRSS35			SLC20A1		SLC1A7	FAM129A
		PTENP1-AS			SLC22A10		SLC25A25	FAM155B
		RAB43			SLC2A3		SLC2A1	FAM171A2
		RAET1E-AS1			SLITRK6		SLC39A14	FAM178B
		RASGEF1C			SMIM25		SLC45A3	FAM181B
		RASGRP2			SNAI1		SLC7A5	FBLN2
		RDH14			SNCB		SP5	FBLN7
		RHBDL3			SNORD124		SPX	FBXL13
		ROBO2			SNORD116-24		STAM-AS1	FBXO16
		RPGR			SOCS3		SUSD5	FGF9
		RRAD			SRGN		SYT2	FGF12
		RSPH1			SRPX2		TEAD4	FGF14-AS2
		RTN4R			STX11		TESPA1	FGFBP2
		RTN4RL1			SZT2-AS1		TGFBR1	FGL2
		SAMD15			TAC3		THBS1	FGR
		SCN4A			TBX21		THBS4	FKBP5
		SCTR			TENT5C		TLL2	FLNC-AS1
		SCUBE2			THEMIS2		TNFSF14	FLRT2
		SCX			TLR7		TNN	FMOD
		SELENBP1			TMPRSS9		TPPP3	FOSB
		SERPINB8			TRAF4		TRIB1	FOSL2
		SFRP2			TREM1		UGCG	FOXC1
		SFRP5			UPP1		VSIG4	FOXI2
		SFXN2			USP6		VWA3A	FOXS1
		SLC26A3			VDR		VWC2	FPR1
		SLC38A5			VNN1		WISP2	FPR2
		SLC6A1			VNN2		XCL1	FXYD3
		SLC7A8			VPS52		XKR4	GACAT2
		SLC8A1			VSTM2A		ZAP70	GADD45A
		SLURP2			ZBTB21		ZBTB22	GADD45B
		SMIM32			ZC3H12A		ZCCHC12	GAL3ST1
		SNHG26			ZFP36		ZNF331	GAL3ST4
		SNORD139					ZNF474	GALNT16
		SNORD14A					ZNF683	GCLM
		SNORD14B					ZNF252P-AS1	GCNT2
		SNX22						GDF15
		SOGA3						GDNF
		SOSTDC1						GEM
		STAC						GFOD1
		STEAP4						GFRA4
		STOX1						GJD3
		SYTL4						GLB1L2
		THBS2						GLDN
		THSD4						GLI1
		TICAM2						GLUL
		TIMP4						GOLGA2P5
		TLR2						GPC3
		TMEM74						GPM6A
		TMEM100						GPR4
		TMEM121						GPR37L1
		TMEM200C						GRB14
		TSPYL2						GREM2
		TXK						GRIA3
		TXNDC5						GSN-AS1
		UBASH3A						GZMM
		UBXN10-AS1						HAS1
		UNC45B						HBEGF
		VIM-AS1						HCFC1R1
		WFDC1						HCLS1
		WFDC3						HES4
		WTIP						HIC1
		ZMIZ1-AS1						HIF3A
		ZNF423						HIST1H1E
		ZNRF2P1						HIST3H2A
		ZNRF2P2						HMCN2
								HMGA2
								HOMER1
								HOXA-AS3
								HPSE
								HRASLS
								HS6ST3
								HSD11B2
								IER3
								IER5
								IFI30
								IFITM10
								IGFBP7
								IL6
								IL34
								IL13RA1
								IL17D
								IL1RN
								IL2RB
								ILDR2
								INHBB
								INKA1
								INMT
								IQUB
								ISG20
								ISL2
								ISLR2
								ITGA5
								ITGA9
								ITGB7
								ITGB2-AS1
								ITLN1
								ITPKC
								JAKMIP2
								JMJD1C-AS1
								JUNB
								KCNA4
								KCNF1
								KCNG1
								KCNJ10
								KCNJ11
								KCNJ14
								KCNMB2
								KCNN3
								KCP
								KHDRBS2
								KIF6
								KLF4
								KLF6
								KLF9
								KLF10
								KLF15
								KLHL15
								KLHL30
								KLHL33
								KLHL38
								KYNU
								LAMA2
								LBH
								LCK
								LCN6
								LCN10
								LDB3
								LFNG
								LGALS1
								LGI1
								LGI2
								LIF
								LINC00473
								LINC00842
								LINC00861
								LINC00889
								LINC00930
								LINC00982
								LINC01535
								LINC01558
								LINC01581
								LINC01605
								LINC01748
								LOC283731
								LOC441179
								LOC646626
								LOC728392
								LOC729732
								LOC100128494
								LOC100129148
								LOC100130370
								LOC100130872
								LOC100289511
								LOC100505635
								LOC100506474
								LOC100507006
								LOC100507351
								LOC100507387
								LOC101927359
								LOC101927417
								LOC101927418
								LOC101927989
								LOC101928445
								LOC101928728
								LOC102724596
								LOC105371433
								LOC105371880
								LOXL1
								LRFN4
								LRRC15
								LRRC32
								LRRC37A6P
								LRRC3B
								LRRTM4
								LTBP4
								LTC4S
								LY9
								LYPD1
								MAP3K8
								MARCO
								MATN3
								MCF2
								MCL1
								MCOLN3
								MEDAG
								MEFV
								MEG8
								MEX3B
								MFAP5
								MGAT4C
								MIR4786
								MIR5690
								mir-24
								mir-126
								mir-145
								mir-938
								mir-1282
								mir-3960
								MIR1-1HG
								MIR133A1HG
								MIR3142HG
								MMP9
								MMP15
								MMP24
								MMP23B
								MOCOS
								MOXD1
								MPPED1
								MPZ
								MPZL2
								MRC2
								MST1R
								MT3
								MT1E
								MT1M
								MT1X
								MT2A
								MYC
								MYCN
								MYH2
								MYL3
								MYLK-AS1
								MYO5B
								NANOS3
								NCAM1-AS1
								NEDD9
								NFASC
								NFE2
								NHLRC4
								NKG7
								NKX3-2
								NLRC3
								NLRC4
								NMUR1
								NOP16
								NOX4
								NPEPL1
								NPTX2
								NR4A1
								NR4A2
								NR4A3
								NTSR1
								NUCB1-AS1
								NUDT14
								NWD1
								OGN
								ORAI1
								OSMR-AS1
								P2RY1
								PABPC4L
								PADI4
								PCDH10
								PCOLCE2
								PCOLCE
								PDF
								PDZD4
								PFKFB3
								PGAM2
								PI15
								PITX2
								PKD1L1
								PKIA
								PLAU
								PLAUR
								PLD4
								PLEKHG4B
								PLK3
								PNMT
								PPARGC1A
								PPP1R15A
								PPP1R3G
								PRF1
								PRKG2
								PROK2
								PRSS12
								PRSS35
								PTENP1-AS
								PTGER1
								PTPRG-AS1
								RAB43
								RAB27B
								RAET1E-AS1
								RASD1
								RASGEF1A
								RASGEF1C
								RASGRP1
								RASGRP2
								RASL11A
								RCAN1
								RDH14
								RHBDL3
								RHEBL1
								RHOU
								RND1
								RND3
								RNF122
								ROBO2
								ROM1
								ROPN1L
								RPGR
								RRAD
								RSPH1
								RTN4R
								RTN4RL1
								S100A8
								S100A12
								SAMD15
								SCN4A
								SCTR
								SCUBE2
								SCX
								SDC4
								SELE
								SELENBP1
								SELL
								SERPINA1
								SERPINB8
								SERPINB9P1
								SERPINE1
								SFRP2
								SFRP5
								SFXN2
								SGK1
								SH2B2
								SHISA2
								SHISA3
								SHISA6
								SLC11A1
								SLC12A8
								SLC16A9
								SLC19A2
								SLC20A1
								SLC22A10
								SLC26A3
								SLC2A3
								SLC38A5
								SLC5A12
								SLC6A1
								SLC7A8
								SLC8A1
								SLCO4A1
								SLITRK6
								SLURP2
								SMIM25
								SMIM32
								SNAI1
								SNCB
								SNHG26
								SNORD124
								SNORD139
								SNORD116-24
								SNORD14A
								SNORD14B
								SNX22
								SOCS3
								SOD2
								SOGA3
								SOSTDC1
								SRGN
								SRPX2
								STAC
								STC1
								STEAP4
								STOX1
								STX11
								SYTL4
								SZT2-AS1
								TAC3
								TALAM1
								TBX21
								TENT5C
								THBS2
								THEMIS2
								THSD4
								THSD7B
								TICAM2
								TIMP4
								TIPARP
								TLR2
								TLR7
								TMEM74
								TMEM100
								TMEM121
								TMEM200C
								TMEM92-AS1
								TMPRSS9
								TRAF4
								TREM1
								TRIL
								TRIM17
								TSPYL2
								TXK
								TXNDC5
								UAP1
								UBASH3A
								UBXN10-AS1
								UNC45B
								UPP1
								USP6
								VASH2
								VDR
								VIM-AS1
								VMP1
								VNN1
								VNN2
								VPS52
								VSNL1
								VSTM2A
								VSTM2B
								WFDC1
								WFDC2
								WFDC3
								WNK4
								WNT10B
								WTIP
								ZBTB21
								ZC3H12A
								ZFP36
								ZMIZ1-AS1
								ZNF423
								ZNRF2P1
								ZNRF2P2
