# Supplementary material for: Transcriptome profiling reveals significant changes in the gastric muscularis externa with obesity that partially overlap those that occur with idiopathic gastroparesis
Source: BMC Med Genomics. 2019 Jun 20;12:89. doi: 10.1186/s12920-019-0550-3 (PMC6587273; doi:10.1186/s12920-019-0550-3)
Supplement: Supplementary file 9 — Table S6. Reanalysis of RNA sequencing data following combining low and high BMI gastroparesis subjects into one group. (XLSX 13418 kb) [file 12920_2019_550_MOESM9_ESM.xlsx]

## Sheet: DE -CombG
															log2RPKM																						Raw counts
Gene information							Gatrop vs Lo_Ctrl				Gatrop vs Lo_Ctrl (gender)				Low BMI Control						High BMI Control						Low BMI Gastroparesis						High BMI Gastroparesis				Low BMI Control						High BMI Control						Low BMI Gastroparesis
Symbol	Chr	Start	End	Strand	Length	geneName	foldchange	log2FC	PValue	FDR	foldchange	log2FC	PValue	FDR	C86b_S25	C88_S26	C91b_S27	C92_S28	X103a_S29	X104a_S30	C26_S31	C27_S32	C57_S33	C65_S34	C70_S35	C71_S36	G7_S37	G8_S38	G9_S39	G18_S40	G67_S41	G77_S42	G30_S43	G42_S44	G80_S45	G106_S46	C86b_S25.1	C88_S26.1	C91b_S27.1	C92_S28.1	X103a_S29.1	X104a_S30.1	C26_S31.1	C27_S32.1	C57_S33.1	C65_S34.1	C70_S35.1	C71_S36.1	G7_S37.1
RNASE2	chr14;chr14	20955471;20955767	20955536;20956435	+;+	735	ribonuclease A family member 2	-53.5343	-5.74239	9.14874e-13	4.41292e-10	-59.7207	-5.90016	1.88492e-12	9.09195e-10	-0.91057	1.44098	0.879077	2.74607	3.64439	0.0966837	-5.90417	-5.90417	-2.08767	-3.453	-5.90417	-2.68312	-3.5073	-2.80549	-5.90417	-5.90417	-5.90417	-2.95133	-5.90417	-5.90417	-3.67572	-1.50682	9	41	25	88	163	17	0	0	3	1	0	2	1
FOSL1	chr11;chr11;chr11;chr11;chr11;chr11;chr11;chr11;chr11;chr11;chr11;chr11;chr11;chr11;chr11;chr11;chr11;chr11;chr11	65892136;65892136;65892136;65892136;65892136;65892136;65894014;65894014;65894014;65894014;65896809;65896809;65896809;65900241;65900241;65900241;65900241;65900241;65900391	65893296;65893296;65893296;65893296;65893296;65893296;65894121;65894121;65894116;65894121;65897006;65897006;65897006;65900526;65900526;65900526;65900526;65900526;65900526	-;-;-;-;-;-;-;-;-;-;-;-;-;-;-;-;-;-;-	1753	FOS like 1, AP-1 transcription factor subunit	-38.6681	-5.27307	1.02366e-08	1.22981e-06	-51.1927	-5.67787	3.21579e-10	8.11367e-08	0.853902	1.25103	-1.99122	4.53528	6.32814	-0.856769	0.482131	-1.34039	-0.844672	1.63426	-0.349489	-1.17097	-2.42485	-1.12886	-3.18376	-1.08405	-2.47227	-2.99978	-2.25034	-1.60429	-3.18134	1.34294	75	86	8	727	2501	21	50	10	18	99	30	15	6
S100A8	chr1;chr1;chr1;chr1;chr1;chr1;chr1;chr1;chr1;chr1;chr1;chr1;chr1;chr1;chr1	153390032;153390032;153390032;153390032;153390032;153390395;153390395;153390395;153390395;153390395;153390857;153391041;153391041;153391041;153422518	153390243;153390243;153390243;153390243;153390243;153390571;153390557;153390557;153390557;153390574;153390976;153391188;153391188;153391188;153422583	-;-;-;-;-;-;-;-;-;-;-;-;-;-;-	726	S100 calcium binding protein A8	-24.6534	-4.62372	2.50871e-07	1.78107e-05	-24.4479	-4.61164	3.71279e-07	2.75519e-05	0.43301	2.57214	1.20465	5.93965	8.56631	2.54763	0.761128	3.56301	2.98349	1.09227	2.74758	2.72927	1.30406	0.854114	0.103538	1.33632	-0.486118	-1.08055	2.36961	0.160934	-0.0714726	3.86875	23	89	31	797	4887	93	25	126	107	28	107	94	34
CHIA	chr1;chr1;chr1;chr1;chr1;chr1;chr1;chr1;chr1;chr1;chr1;chr1;chr1;chr1;chr1;chr1;chr1;chr1;chr1;chr1;chr1;chr1;chr1;chr1;chr1;chr1;chr1;chr1;chr1;chr1;chr1;chr1;chr1;chr1;chr1;chr1;chr1;chr1;chr1;chr1;chr1;chr1;chr1;chr1;chr1;chr1;chr1;chr1;chr1;chr1;chr1;chr1;chr1;chr1;chr1;chr1;chr1;chr1;chr1;chr1;chr1;chr1;chr1;chr1;chr1;chr1;chr1;chr1;chr1;chr1;chr1;chr1;chr1;chr1;chr1;chr1;chr1;chr1;chr1;chr1…	111290852;111290852;111290852;111290852;111290852;111290852;111290852;111290852;111310400;111310400;111310400;111310400;111310400;111311689;111311689;111311689;111311689;111311689;111311689;111312190;111314540;111314540;111314540;111314540;111314540;111314540;111314540;111314540;111315270;111315270;111315270;111315270;111315270;111315734;111315734;111317681;111317681;111317681;111317681;111317681…	111290950;111290950;111290950;111290950;111290950;111290950;111290950;111290950;111310492;111310492;111310492;111310492;111310492;111311718;111311718;111311718;111311718;111311718;111311718;111312391;111314596;111314596;111314596;111314596;111314596;111314596;111314596;111314596;111315435;111315435;111315435;111315435;111315435;111315872;111315872;111317805;111317805;111317805;111317805;111317805…	+;+;+;+;+;+;+;+;+;+;+;+;+;+;+;+;+;+;+;+;+;+;+;+;+;+;+;+;+;+;+;+;+;+;+;+;+;+;+;+;+;+;+;+;+;+;+;+;+;+;+;+;+;+;+;+;+;+;+;+;+;+;+;+;+;+;+;+;+;+;+;+;+;+;+;+;+;+;+;+;+;+;+	1837	chitinase, acidic	-22.6381	-4.50068	0.0330071	0.121173	-11.5268	-3.52692	0.382256	0.595864	-7.22571	4.78263	-7.22571	-4.75212	-7.22571	-7.22571	1.08996	-7.22571	-4.80266	-7.22571	-4.99198	-7.22571	-3.43913	-7.22571	-7.22571	-7.22571	-7.22571	-0.0361971	-2.50366	-2.42765	-0.742353	-7.22571	0	1045	0	1	0	0	80	0	1	0	1	0	3
S100A9	chr1;chr1;chr1	153357854;153358269;153360644	153357881;153358433;153361027	+;+;+	577	S100 calcium binding protein A9	-18.6487	-4.221	7.24911e-08	6.36677e-06	-18.6185	-4.21866	1.13402e-07	1.05736e-05	2.47612	5.26999	3.01797	7.0344	9.53531	4.68118	2.34714	4.56741	4.54319	2.71803	4.22426	4.05883	2.15968	2.92324	1.62001	2.9989	1.30858	1.49466	4.16366	1.2538	1.29394	5.08418	76	460	87	1353	7603	325	60	201	251	69	237	188	49
MAFF	chr22;chr22;chr22;chr22;chr22;chr22;chr22;chr22;chr22;chr22;chr22	38201932;38201932;38201932;38203020;38213823;38213823;38213823;38214420;38214420;38214420;38214420	38202212;38202238;38202212;38203084;38213889;38213889;38213889;38216510;38216510;38216510;38216510	+;+;+;+;+;+;+;+;+;+;+	2530	MAF bZIP transcription factor F	-17.7015	-4.1458	1.02057e-10	2.46136e-08	-20.5537	-4.36132	2.69555e-11	9.40575e-09	3.18634	3.31428	1.64066	6.60766	7.30081	2.02509	3.00649	2.44207	1.80616	3.23795	2.02965	2.13968	0.885119	0.977135	0.990042	0.472481	1.06009	1.02348	0.819298	0.981862	0.658555	3.30718	547	520	147	4414	7084	226	417	202	165	435	227	218	89
S100A12	chr1;chr1;chr1	153373708;153374455;153375552	153373967;153374612;153375599	-;-;-	466	S100 calcium binding protein A12	-17.5667	-4.13477	0.000254617	0.00373498	-17.8207	-4.15548	0.000270695	0.00435236	-2.2727	-1.56597	-5.24676	3.6018	5.85268	-0.143552	-2.93346	0.829802	-0.48238	-2.79558	-1.26364	0.64254	-1.46018	-2.98879	-3.02034	-1.57851	-2.8897	-5.24676	-0.0266329	-2.13191	-3.01831	2.15937	2	3	0	101	478	9	1	12	6	1	4	14	3
PCDH11Y	chrY;chrY;chrY;chrY;chrY;chrY;chrY;chrY;chrY;chrY;chrY;chrY;chrY;chrY;chrY;chrY;chrY;chrY;chrY;chrY;chrY	5000226;5000226;5030899;5031906;5031906;5032670;5032670;5056090;5056090;5056889;5056889;5098215;5098215;5098215;5098215;5104344;5104344;5104344;5501057;5581775;5737272	5000605;5000605;5031067;5032011;5032011;5032728;5032728;5057459;5057459;5057459;5057459;5100707;5100707;5100707;5100707;5105598;5105598;5105598;5501255;5581798;5742228	+;+;+;+;+;+;+;+;+;+;+;+;+;+;+;+;+;+;+;+;+	11012	protocadherin 11 Y-linked	-16.2583	-4.02311	0.00571304	0.0356386	-4.50867	-2.1727	0.0358531	0.134152	-9.80936	-4.10233	-9.80936	-3.51617	-9.80936	-5.05678	-9.80936	-9.80936	-3.57725	-9.80936	-3.6522	-9.80936	-9.80936	-9.80936	-7.58294	-9.80936	-9.80936	-9.80936	-6.7641	-9.80936	-9.80936	-9.80936	0	13	0	17	0	7	0	0	17	0	19	0	0
IL1RN	chr2;chr2;chr2;chr2;chr2;chr2;chr2;chr2;chr2;chr2;chr2;chr2;chr2;chr2;chr2;chr2;chr2;chr2;chr2;chr2;chr2;chr2;chr2;chr2;chr2;chr2;chr2;chr2	113117893;113117893;113117893;113117893;113120066;113120066;113121448;113121448;113127561;113127689;113127689;113127689;113127689;113129576;113129576;113129576;113129576;113129576;113131045;113131045;113131045;113131045;113131045;113132656;113132656;113132656;113132656;113132656	113118028;113118028;113118028;113118028;113120128;113120128;113121618;113121618;113127740;113127740;113127740;113127740;113127740;113129664;113129664;113129664;113129664;113129664;113131157;113131157;113131157;113131157;113131157;113134016;113134016;113134016;113134016;113134016	+;+;+;+;+;+;+;+;+;+;+;+;+;+;+;+;+;+;+;+;+;+;+;+;+;+;+;+	2113	interleukin 1 receptor antagonist	-16.0338	-4.00304	2.08994e-06	9.19172e-05	-15.819	-3.98358	3.26695e-06	0.000149659	-4.45359	-0.848814	-3.6103	-0.276055	3.19744	-5.1925	-3.04561	-3.28834	-0.384447	-3.57906	-2.04436	-2.98062	-3.64108	-3.41573	-4.36425	-3.37301	-4.21874	-2.6218	-2.91891	-3.78445	-3.14732	-1.80776	2	24	3	31	344	1	5	3	30	3	11	5	3
AREG	chr4;chr4;chr4;chr4;chr4;chr4	74445098;74446534;74449047;74450380;74452544;74454759	74445406;74446782;74449248;74450532;74452655;74455009	+;+;+;+;+;+	1276	amphiregulin	-15.2332	-3.92914	1.98114e-06	8.92603e-05	-16.9209	-4.08073	5.94855e-07	3.98338e-05	-0.810314	-1.67624	-1.93474	0.70522	2.37098	0.110504	0.820663	-2.56068	-1.36845	0.226641	-1.45074	-0.53488	-4.30311	-6.69999	-6.69999	-6.69999	-6.69999	-6.69999	-3.65473	-2.67091	-2.72314	-0.861905	17	8	6	37	117	30	46	3	9	27	10	17	1
ADAMTS4	chr1;chr1;chr1;chr1;chr1;chr1;chr1;chr1;chr1;chr1;chr1;chr1;chr1;chr1;chr1;chr1;chr1;chr1	161189729;161189729;161192065;161192065;161193213;161193213;161193640;161193640;161193935;161193935;161195465;161195465;161196171;161196171;161196557;161196557;161197995;161197995	161191403;161191564;161192240;161192240;161193388;161193388;161193826;161193826;161194221;161194221;161195635;161195635;161196303;161196303;161196880;161196880;161199053;161199053	-;-;-;-;-;-;-;-;-;-;-;-;-;-;-;-;-;-	4349	ADAM metallopeptidase with thrombospondin type 1 motif 4	-14.9658	-3.9036	2.62977e-05	0.000652469	-24.4049	-4.6091	3.92083e-07	2.88348e-05	1.35461	2.25198	0.0187713	4.83401	6.63937	0.899564	3.4689	-0.321457	-0.530461	2.08835	0.164939	1.21946	-0.588461	-0.709873	-1.82011	-1.32379	-2.49523	-1.21438	-1.55368	-0.823489	-1.29146	3.52953	264	428	82	2219	7699	178	988	51	56	337	107	198	55
EGR3	chr8;chr8;chr8;chr8;chr8;chr8	22687661;22687661;22687661;22692302;22692499;22692791	22691482;22691482;22691482;22692389;22692580;22693302	-;-;-;-;-;-	4504	early growth response 3	-14.5169	-3.85966	2.98163e-06	0.000121418	-20.6114	-4.36537	8.45707e-07	5.26666e-05	2.25045	0.269758	-1.06316	5.72063	5.503	-1.85965	2.29699	0.293559	-0.14196	2.8527	0.702647	1.63713	1.27559	-0.291362	-1.23835	-0.665574	-1.70799	-1.11385	-0.610191	-1.08148	-1.04429	2.42603	509	112	40	4249	3627	27	454	81	76	593	161	274	208
PLA2G2A	chr1;chr1;chr1;chr1;chr1;chr1;chr1;chr1;chr1;chr1;chr1;chr1;chr1;chr1;chr1;chr1;chr1;chr1;chr1;chr1;chr1;chr1	19975431;19975431;19975431;19975431;19978015;19978015;19978015;19978015;19978380;19978380;19978380;19978380;19978734;19978734;19978734;19978734;19979580;19979580;19979580;19980362;19980362;19980362	19975843;19975843;19975843;19975843;19978121;19978121;19978121;19978121;19978524;19978524;19978524;19978524;19978879;19978879;19978911;19978879;19979690;19979659;19979659;19980439;19980439;19980439	-;-;-;-;-;-;-;-;-;-;-;-;-;-;-;-;-;-;-;-;-;-	1032	phospholipase A2 group IIA	-14.0104	-3.80842	7.81176e-23	2.56226e-19	-14.2625	-3.83416	6.01488e-21	1.97288e-17	5.23763	6.78227	4.84156	5.1293	6.32298	3.71252	2.55253	2.97327	1.09713	2.69941	2.26683	1.13088	2.06096	1.39034	0.542019	1.35936	2.12964	1.45327	1.80992	2.72659	1.27684	2.54516	925	2348	552	646	1467	297	124	119	41	122	109	44	82
CHI3L2	chr1;chr1;chr1;chr1;chr1;chr1;chr1;chr1;chr1;chr1;chr1;chr1;chr1;chr1;chr1;chr1;chr1;chr1;chr1;chr1;chr1;chr1;chr1;chr1;chr1;chr1;chr1;chr1;chr1;chr1;chr1	111227659;111227659;111229711;111229852;111230742;111230742;111230742;111231238;111231238;111231238;111234907;111234907;111234907;111235639;111235639;111235639;111236024;111236024;111236024;111238750;111238750;111238750;111241327;111241327;111241327;111242227;111242227;111242227;111243217;111243217;111243217	111227769;111227769;111229881;111229881;111230943;111230943;111230943;111231294;111231294;111231294;111235057;111235057;111235057;111235763;111235763;111235763;111236153;111236153;111236153;111238932;111238932;111238932;111241443;111241443;111241443;111242366;111242366;111242366;111243440;111243440;111243440	+;+;+;+;+;+;+;+;+;+;+;+;+;+;+;+;+;+;+;+;+;+;+;+;+;+;+;+;+;+;+	1611	chitinase 3 like 2	-13.4805	-3.7528	1.55432e-11	4.9982e-09	-13.7154	-3.77772	1.15386e-12	6.1043e-10	-0.780214	-0.948776	2.46695	-0.441774	0.811729	-0.00526939	-2.40282	-7.03632	-2.27193	-2.79795	-3.43814	-2.12288	-1.58788	-3.02439	-4.80989	-4.74224	-3.82741	-3.562	-3.46556	-3.39311	-2.10603	-2.38739	22	17	166	21	50	35	6	0	6	4	3	7	10
LOC100130705	chr7;chr7	128866348;128868666	128866830;128872047	+;+	3865	uncharacterized LOC100130705	-13.2599	-3.729	8.60357e-09	1.05297e-06	-13.8532	-3.79214	1.36241e-08	1.9097e-06	-1.86057	-2.48686	-1.76462	2.80493	3.20564	-2.21676	-2.11964	-2.34585	-2.96729	-1.95124	-2.3858	-2.62787	-3.56549	-1.90256	-1.59794	-2.22469	-2.42291	-2.35199	-1.96246	-2.33759	-2.58161	-1.88421	25	14	21	483	633	18	18	11	9	18	16	12	6
MMP19	chr12;chr12;chr12;chr12;chr12;chr12;chr12;chr12;chr12;chr12;chr12;chr12;chr12;chr12;chr12;chr12;chr12;chr12;chr12;chr12;chr12;chr12;chr12;chr12;chr12	55835430;55835430;55835430;55837555;55837555;55837843;55837843;55837843;55838500;55838500;55838606;55839496;55839496;55840667;55840667;55840667;55841106;55841106;55841106;55842353;55842353;55842353;55842744;55842744;55842744	55837374;55837374;55837374;55837682;55837682;55838007;55838007;55838007;55838734;55838734;55838734;55839741;55839741;55840882;55840882;55840882;55841236;55841236;55841207;55842438;55842438;55842438;55842983;55842983;55842983	-;-;-;-;-;-;-;-;-;-;-;-;-;-;-;-;-;-;-;-;-;-;-;-;-	3392	matrix metallopeptidase 19	-13.2459	-3.72747	6.77841e-09	8.61751e-07	-12.7628	-3.67387	6.63318e-09	1.14387e-06	0.636321	1.21032	0.3237	3.66397	6.62129	1.37467	1.37259	0.407902	0.718455	1.39118	1.22356	0.0604427	0.412784	0.619865	0.6912	0.502151	0.127897	0.171042	0.795876	-0.0586334	0.475882	1.46654	125	162	79	769	5930	193	180	66	104	162	174	69	86
ARC	chr8;chr8;chr8	142611044;142612108;142612484	142611857;142612252;142614472	-;-;-	2948	activity regulated cytoskeleton associated protein	-13.2057	-3.72309	2.67172e-06	0.000110647	-14.0532	-3.81282	1.29203e-05	0.000427339	-0.478179	-0.0651131	-0.863994	5.78554	4.7079	-0.104045	2.67824	-0.301329	1.07807	0.778804	0.175934	-0.199925	1.55336	0.12555	-1.20721	-0.0541035	-1.32562	-1.43796	0.58424	-0.712402	-2.29568	1.12232	50	58	30	2909	1368	60	387	35	116	92	73	50	165
CD177	chr19;chr19;chr19;chr19;chr19;chr19;chr19;chr19;chr19	43353659;43353853;43354207;43355661;43355992;43360265;43361143;43361445;43362088	43353766;43353993;43354392;43355783;43356108;43360405;43361328;43361579;43363172	+;+;+;+;+;+;+;+;+	2222	CD177 molecule	-12.9971	-3.70012	0.000437511	0.00557512	-12.5244	-3.64666	0.000483621	0.0065766	-5.35333	-3.81942	-4.21755	-0.975319	3.67846	-3.5154	-1.89608	0.298269	-2.98829	-3.26185	-1.77642	-3.74671	-2.36547	-7.50022	-0.700722	-7.50022	-2.41335	-1.90928	-3.2419	-2.06906	-5.27176	-3.10287	1	3	2	20	505	4	12	40	5	4	14	3	8
FOSB	chr19;chr19;chr19;chr19;chr19;chr19;chr19	45467995;45467995;45470629;45470629;45471194;45472551;45472551	45468712;45468712;45470949;45470949;45471301;45475179;45475179	+;+;+;+;+;+;+	3776	FosB proto-oncogene, AP-1 transcription factor subunit	-12.849	-3.68359	0.00121773	0.0117891	-27.481	-4.78036	0.000479801	0.00654637	4.69689	1.57304	-0.0466658	8.89817	8.37261	1.10339	6.43571	3.58462	2.62575	5.21441	3.76228	0.439499	3.42263	1.68375	-1.01854	1.36704	-1.00256	-0.09747	0.596853	-0.321456	-1.72361	6.4593	2327	232	68	32231	22225	178	6708	666	435	2556	1127	100	773
AQP9	chr15;chr15;chr15;chr15;chr15;chr15;chr15;chr15;chr15;chr15;chr15;chr15;chr15;chr15;chr15;chr15;chr15	58138169;58138196;58138196;58166673;58166673;58166673;58173068;58173068;58173068;58174918;58174918;58174918;58179128;58179128;58183961;58183961;58183961	58138281;58138676;58138676;58166799;58166799;58166799;58173205;58173205;58173205;58175036;58175036;58175036;58179345;58179345;58185911;58185911;58185908	+;+;+;+;+;+;+;+;+;+;+;+;+;+;+;+;+	3061	aquaporin 9	-12.4613	-3.63939	7.48824e-05	0.00147782	-11.8789	-3.57033	0.000150773	0.00278599	-4.9883	-3.33894	-4.67969	0.337964	4.30865	-3.02384	-3.32886	-0.625367	0.947335	-1.53771	0.485244	-0.0914321	-1.76206	-1.27381	-1.74137	-2.78685	-3.06209	-2.99233	-1.13643	-3.62914	-2.5856	-0.364647	2	6	2	69	1077	8	6	29	110	19	94	56	17
REG1A	chr2;chr2;chr2;chr2;chr2;chr2	79120458;79120816;79121562;79121988;79122841;79123148	79120514;79120925;79121680;79122125;79122952;79123419	+;+;+;+;+;+	808	regenerating family member 1 alpha	-12.2208	-3.61127	0.0656975	0.193923	-6.37829	-2.67317	0.235421	0.447537	-6.04079	5.15528	-6.04079	-6.04079	0.630781	-6.04079	1.62796	-6.04079	-6.04079	-6.04079	-6.04079	-0.492785	-3.64391	-2.4144	-6.04079	-2.90184	-6.04079	0.42935	-6.04079	-3.76833	1.70611	-6.04079	0	595	0	0	22	0	51	0	0	0	0	11	1
LOC105371880	chr17;chr17	69475254;69485248	69477550;69485532	-;-	2582	uncharacterized LOC105371880	-12.0494	-3.59089	3.18151e-06	0.000128712	-6.28928	-2.65289	0.00111271	0.0120691	-2.72324	-0.115983	-0.672746	-0.660767	-2.31449	2.05201	-2.36982	-7.71685	-0.878412	-7.71685	-1.63656	-3.5753	-5.31998	-2.43768	-2.34261	-3.10648	-2.62998	-3.55845	-3.45853	-5.44439	-4.12482	-7.71685	9	49	30	29	9	235	10	0	26	0	18	4	1
CSF3	chr17;chr17;chr17;chr17;chr17;chr17;chr17;chr17;chr17;chr17;chr17;chr17;chr17;chr17;chr17;chr17;chr17;chr17;chr17;chr17;chr17;chr17	40015361;40015361;40015361;40015361;40015361;40015691;40015691;40015691;40015691;40016233;40016233;40016233;40016485;40016485;40016485;40016485;40016485;40016795;40016795;40016795;40016795;40016795	40015514;40015845;40015514;40015514;40015514;40015854;40015854;40015845;40015845;40016340;40016340;40016340;40016631;40016631;40016631;40016631;40016631;40017813;40017813;40017813;40017813;40017813	+;+;+;+;+;+;+;+;+;+;+;+;+;+;+;+;+;+;+;+;+;+	1768	colony stimulating factor 3	-11.9928	-3.5841	0.0122114	0.0608901	-17.7688	-4.15127	0.00296161	0.024261	-7.17048	-3.10305	-7.17048	0.195438	3.53609	-2.6314	0.632562	-3.57577	-2.4061	-0.412292	-1.25745	-1.38622	-7.17048	-7.17048	-4.94406	-4.8764	-7.17048	-7.17048	-4.96025	-4.89802	-7.17048	0.747675	0	4	0	36	364	6	56	2	6	24	16	13	0
LOC101928731	chr12;chr12;chr12;chr12;chr12;chr12	93707791;93714535;93735565;93735565;93737699;93737699	93709083;93714896;93735733;93735733;93737823;93737823	-;-;-;-;-;-	1949	uncharacterized LOC101928731	-11.8006	-3.56079	4.52655e-25	3.71177e-21	-10.6399	-3.41141	3.10271e-22	1.69615e-18	2.89406	2.59393	3.84092	3.75332	2.95408	4.98076	1.15793	0.33611	1.22752	0.661848	0.649677	0.338471	0.99601	0.842406	-0.511598	0.0205429	-1.07808	0.53598	0.283279	-0.963065	0.577188	-0.386988	344	243	521	470	268	1352	89	36	85	56	67	48	74
HAS1	chr19;chr19;chr19;chr19;chr19;chr19;chr19;chr19;chr19;chr19	51713112;51713112;51716256;51716256;51716968;51716968;51719206;51719206;51723925;51723925	51714102;51714102;51716388;51716388;51717193;51717193;51719898;51719895;51723992;51723992	-;-;-;-;-;-;-;-;-;-	2111	hyaluronan synthase 1	-11.5817	-3.53378	0.000208889	0.00319867	-11.5512	-3.52997	0.000249918	0.00409865	-2.59696	-3.05424	-7.42629	0.573933	3.54384	-3.13788	-2.79279	-1.60849	-5.00323	-1.65483	1.33628	-3.28474	-2.47833	-2.85952	-3.83662	-1.7326	-3.68538	-1.93997	-2.51844	-3.3972	-3.44944	-0.762841	8	5	0	56	437	5	6	10	1	12	117	4	7
SPINK1	chr5;chr5;chr5;chr5;chr5;chr5;chr5;chr5;chr5;chr5	147824580;147824580;147828022;147828022;147829599;147829599;147831523;147831523;147839134;147839134	147824706;147824706;147828128;147828128;147829630;147829630;147831801;147831768;147839231;147839231	-;-;-;-;-;-;-;-;-;-	643	serine peptidase inhibitor, Kazal type 1	-11.4515	-3.51747	0.011618	0.0587888	-7.55035	-2.91654	0.0546911	0.17587	-5.71125	3.38903	-5.71125	-3.23765	0.592505	-0.203535	1.19691	-3.00181	-0.0967325	-5.71125	-5.71125	-1.95775	-2.45829	-5.71125	-5.71125	-5.71125	-5.71125	-0.337729	-2.66599	-5.71125	-0.468527	-5.71125	0	139	0	1	17	12	30	1	11	0	0	3	2
MIR5690	chr6	35664717	35664789	-	73	microRNA 5690	-11.3946	-3.51027	4.21879e-11	1.15313e-08	-8.85823	-3.14702	7.57344e-11	2.32696e-08	2.42121	3.51514	3.81905	4.53223	2.009	4.18963	5.20476	6.05107	5.46533	3.60747	4.53642	3.67405	-2.5724	-2.5724	-0.345978	-2.5724	0.636509	-0.444317	1.68592	0.542451	0.493282	1.13292	9	17	19	30	5	29	55	71	60	16	37	18	0
CCL2	chr17;chr17;chr17	34255277;34256222;34256722	34255425;34256339;34257201	+;+;+	747	C-C motif chemokine ligand 2	-11.1703	-3.48159	2.82783e-07	1.92433e-05	-11.3597	-3.50585	3.81876e-08	4.32187e-06	5.07242	4.55996	3.1439	6.8801	9.76351	3.55014	4.90795	4.05175	2.72495	4.1224	3.12393	2.20111	3.53392	4.22215	3.81792	4.56604	3.31829	3.33594	3.2914	3.56694	3.44867	5.25827	597	364	123	1574	11530	192	460	182	92	237	143	67	165
SOCS3	chr17;chr17	78356777;78359750	78359183;78360079	-;-	2737	suppressor of cytokine signaling 3	-10.9472	-3.45249	0.000139185	0.00234357	-16.5257	-4.04664	8.82904e-06	0.000312735	5.19303	4.26952	2.13411	7.18174	8.54649	2.19444	5.44932	1.5417	1.87304	4.75144	3.36002	2.08452	1.17764	1.4157	1.01259	1.79537	0.292514	0.643026	1.88631	1.71633	0.593314	6.07093	2379	1091	224	7109	18173	275	2454	117	187	1344	618	227	118
IL1R2	chr2;chr2;chr2;chr2;chr2;chr2;chr2;chr2;chr2;chr2;chr2;chr2;chr2;chr2;chr2;chr2;chr2;chr2;chr2;chr2;chr2;chr2;chr2;chr2;chr2	101991844;101991844;101998962;102008515;102008515;102008515;102009562;102009562;102009562;102015871;102015871;102015871;102019638;102019638;102019638;102022187;102022187;102022187;102024533;102024533;102024533;102026111;102026111;102028226;102028226	101992011;101992011;101999116;102008642;102008642;102008642;102009826;102009826;102009826;102016051;102016051;102016051;102019812;102019812;102019812;102022249;102022249;102022249;102024668;102024756;102024668;102026253;102026253;102028422;102028422	+;+;+;+;+;+;+;+;+;+;+;+;+;+;+;+;+;+;+;+;+;+;+;+;+	1699	interleukin 1 receptor type 2	-10.6808	-3.41695	1.49938e-06	7.21112e-05	-10.5483	-3.39894	2.70904e-06	0.000132227	-1.83819	-1.64201	-3.83038	1.38196	4.40051	0.512887	-1.19292	-1.44441	-0.330688	-1.02496	-0.623063	-2.01296	-1.66461	-2.14654	-2.18526	-2.50268	-0.961363	-1.52211	-0.241703	-0.907544	-1.39582	-0.999312	11	11	2	79	637	53	15	9	25	15	24	8	10
IL6	chr7;chr7;chr7;chr7;chr7;chr7;chr7;chr7;chr7	22727142;22727142;22727444;22728693;22728693;22729514;22729514;22731406;22731406	22727281;22727281;22727634;22728806;22728806;22729660;22729660;22732002;22732002	+;+;+;+;+;+;+;+;+	1189	interleukin 6	-10.6652	-3.41483	0.00189811	0.0164128	-13.399	-3.74405	0.000362444	0.00539535	-0.627325	-0.352338	-1.43114	2.74109	5.74347	-0.366167	3.53704	-0.203898	-2.39239	3.14084	1.83411	0.0586237	-3.34515	-1.46682	-2.62368	-6.59811	-4.24105	-2.43971	-1.87606	-1.04421	-1.85372	2.99401	18	19	8	142	1131	20	283	15	4	191	93	24	2
ACSM3	chr16;chr16;chr16;chr16;chr16;chr16;chr16;chr16;chr16;chr16;chr16;chr16;chr16;chr16;chr16;chr16;chr16;chr16;chr16;chr16;chr16;chr16;chr16	20763990;20763990;20769984;20769984;20775839;20775839;20777373;20777373;20780714;20780714;20780974;20780974;20781708;20781708;20784984;20784984;20786078;20786078;20790587;20792002;20792236;20796370;20796886	20764125;20764125;20770253;20770253;20776049;20776049;20777580;20777580;20780857;20780857;20781130;20781130;20781787;20781787;20785107;20785107;20786316;20786158;20790688;20792129;20792335;20796489;20797157	+;+;+;+;+;+;+;+;+;+;+;+;+;+;+;+;+;+;+;+;+;+;+	2291	acyl-CoA synthetase medium-chain family member 3	-10.485	-3.39025	4.54018e-12	1.81607e-09	-8.81666	-3.14023	1.39799e-09	2.93937e-07	1.7195	2.75744	3.32414	3.7572	2.08167	4.40064	0.875358	0.25415	0.11173	-1.27817	0.184251	-0.829283	-0.353875	1.8121	-1.64044	-0.810728	-1.23433	0.384851	-0.283614	-1.497	0.0457893	-1.92445	179	320	428	554	172	1063	86	40	46	17	57	25	34
TTTY15	chrY;chrY;chrY;chrY	12662367;12664640;12686513;12687464	12662706;12664686;12686606;12692224	+;+;+;+	5242	testis-specific transcript, Y-linked 15 (non-protein coding)	-10.4362	-3.38353	0.099895	0.255728	-5.26564	-2.39661	0.0312799	0.122813	-8.73848	0.789078	-8.73848	0.67967	-5.39133	0.121107	-8.73848	-8.73848	0.378144	-8.73848	0.142151	-4.59693	-8.73848	-8.73848	-8.73848	-8.73848	-8.73848	-8.73848	-0.534758	-8.73848	-6.51002	-8.73848	0	187	0	150	2	125	0	0	127	0	127	4	0
NR4A3	chr9;chr9;chr9;chr9;chr9;chr9;chr9;chr9;chr9;chr9;chr9;chr9;chr9;chr9;chr9;chr9;chr9;chr9;chr9;chr9;chr9;chr9	99821855;99821855;99821855;99825659;99825659;99825659;99826730;99828041;99828041;99828041;99832689;99832689;99832689;99833282;99833282;99833282;99844649;99844649;99847437;99847437;99863620;99863620	99822407;99822407;99822407;99825832;99825832;99825832;99826801;99828993;99828993;99828993;99832818;99832818;99832818;99834059;99833454;99833454;99844848;99844848;99847615;99847615;99866891;99866891	+;+;+;+;+;+;+;+;+;+;+;+;+;+;+;+;+;+;+;+;+;+	6311	nuclear receptor subfamily 4 group A member 3	-10.3879	-3.37683	1.26392e-05	0.000360492	-11.7372	-3.55302	2.7692e-05	0.000754401	1.47981	3.03891	-1.31839	7.09661	6.83861	-0.205409	2.73829	3.89134	1.95903	3.99849	2.5052	1.40978	0.463935	2.36307	2.4532	1.14996	2.97455	1.8113	1.07807	2.04087	0.345767	3.20393	418	1072	47	15453	12827	120	864	1377	458	1839	788	328	166
F5	chr1;chr1;chr1;chr1;chr1;chr1;chr1;chr1;chr1;chr1;chr1;chr1;chr1;chr1;chr1;chr1;chr1;chr1;chr1;chr1;chr1;chr1;chr1;chr1;chr1	169511954;169515444;169518412;169520520;169523197;169523801;169524837;169525901;169527915;169529608;169530786;169536506;169540294;169544296;169546442;169549801;169550640;169552557;169555182;169556646;169559153;169560554;169572221;169582431;169586229	169514459;169515626;169518563;169520664;169523352;169523904;169524908;169526017;169528094;169529818;169531022;169536680;169543114;169544508;169546592;169550015;169550739;169552734;169555347;169556867;169559296;169560766;169572343;169582522;169586531	-;-;-;-;-;-;-;-;-;-;-;-;-;-;-;-;-;-;-;-;-;-;-;-;-	9179	coagulation factor V	-10.34	-3.37016	0.000170687	0.00274708	-9.29551	-3.21653	0.000225761	0.00382122	-6.05021	-7.24178	-7.12291	-3.09497	0.923698	-6.47352	-4.51276	-6.83725	-4.38061	-6.23385	-5.26001	-4.13312	-5.76012	-5.53477	-5.57227	-5.49206	-4.29463	-6.59386	-4.82465	-5.90349	-5.95466	-3.00231	3	1	1	19	309	2	8	1	8	2	5	10	3
GPRC5A	chr12;chr12;chr12;chr12	12891022;12908243;12912084;12912447	12891664;12909171;12912142;12913666	+;+;+;+	2851	G protein-coupled receptor class C group 5 member A	-10.209	-3.35177	6.15172e-07	3.49094e-05	-9.49542	-3.24723	8.05163e-07	5.05926e-05	-0.749749	0.0318555	-2.87978	1.21272	4.59337	-0.95703	-0.278104	-1.46562	-1.71397	-0.0212524	-0.675592	-0.932545	-1.10942	-1.06915	-1.95593	-2.2793	-1.47673	-1.28394	-0.81993	-1.3821	-0.837226	0.0341791	40	60	7	118	1222	32	48	15	16	51	39	29	25
THBS1	chr15;chr15;chr15;chr15;chr15;chr15;chr15;chr15;chr15;chr15;chr15;chr15;chr15;chr15;chr15;chr15;chr15;chr15;chr15;chr15;chr15;chr15	39581079;39581829;39582193;39583617;39583988;39584300;39585470;39587347;39588042;39588526;39588959;39589202;39589805;39590516;39591191;39591505;39592568;39593000;39593397;39594099;39594301;39595362	39581228;39581924;39582752;39583692;39584187;39584422;39585563;39587520;39588218;39588699;39589086;39589354;39590023;39590623;39591350;39591623;39592802;39593227;39593668;39594196;39594440;39598921	+;+;+;+;+;+;+;+;+;+;+;+;+;+;+;+;+;+;+;+;+;+	7244	thrombospondin 1	-10.1612	-3.345	7.3251e-08	6.38998e-06	-10.7836	-3.43076	2.58396e-08	3.16246e-06	5.93889	6.17287	4.57135	8.90213	10.3409	5.07121	5.83242	5.35377	4.46623	6.88128	5.04301	4.43686	5.18263	3.89578	4.86189	4.25993	4.44839	4.35123	4.8548	4.91336	5.0535	6.46839	10560	10804	3214	62003	166838	5351	8471	4356	2990	15571	5254	3071	5024
FPR2	chr19;chr19;chr19;chr19	51761200;51763389;51768645;51768645	51761230;51763517;51770526;51770526	+;+;+;+	2042	formyl peptide receptor 2	-10.1119	-3.33799	5.77636e-05	0.00120066	-10.0511	-3.32929	8.55615e-05	0.00181763	-3.88186	-2.75492	-4.95456	-0.478552	2.7516	-2.62576	-2.53078	-1.87609	-0.242711	-3.52975	-1.14819	-2.11301	-4.12538	-3.06249	-5.15192	-2.76797	-3.63744	-2.97043	-1.78866	-5.10589	-4.31266	-1.35077	3	6	1	26	244	7	7	8	32	3	20	9	2
PROK2	chr3;chr3;chr3;chr3;chr3;chr3;chr3	71771655;71771655;71774445;71781467;71781467;71784957;71784957	71772828;71772828;71774507;71781592;71781592;71785206;71785206	-;-;-;-;-;-;-	1613	prokineticin 2	-10.0638	-3.3311	0.00013282	0.00227178	-9.41642	-3.23518	0.000310015	0.00479645	-3.1589	-2.20068	-7.0381	-1.12628	3.27988	-3.96493	-3.87777	-2.19496	-0.984003	-2.79974	-1.03903	-1.1488	-3.78514	-2.25767	-2.11032	-2.21381	-3.8292	-3.56379	-1.34365	-3.92326	-3.97242	-1.41822	4	7	0	13	278	2	2	5	15	4	17	14	2
LRG1	chr19;chr19	4537215;4539982	4538951;4540024	-;-	1780	leucine rich alpha-2-glycoprotein 1	-9.88373	-3.30506	2.48165e-06	0.000105165	-10.7683	-3.42872	6.71858e-07	4.35513e-05	-1.46789	1.07	-2.01327	0.942903	3.77663	-2.07703	-0.370751	-2.33709	-0.789675	-0.914073	-1.45644	-1.76666	-3.39366	-0.919761	-2.65177	-2.16967	-1.64556	-2.37438	-2.10782	-4.06539	-2.43585	0.225897	15	77	8	61	433	9	28	5	19	17	14	10	3
BRE-AS1	chr2	27889456	27891114	-	1659	BRE antisense RNA 1	-9.60738	-3.26414	6.64594e-07	3.68221e-05	-10.4276	-3.38233	6.01969e-07	4.01313e-05	-1.36633	-0.0885751	-2.56589	2.72487	3.09204	-1.45792	1.6952	-0.505911	-0.415471	1.06356	-0.0494237	-0.612545	-1.94393	-2.11217	-1.70444	-4.7846	-2.64463	-1.82752	-1.28654	-1.41166	-2.14838	-0.534286	15	32	5	196	251	13	110	17	23	63	35	21	8
SLC11A1	chr2;chr2;chr2;chr2;chr2;chr2;chr2;chr2;chr2;chr2;chr2;chr2;chr2;chr2;chr2	218382029;218382960;218384243;218385147;218386635;218387160;218387565;218387800;218389870;218391198;218391376;218392981;218394120;218394632;218394925	218382375;218383102;218384365;218385266;218386741;218387230;218387632;218387955;218390028;218391287;218391495;218393130;218394193;218394785;218396894	+;+;+;+;+;+;+;+;+;+;+;+;+;+;+	3852	solute carrier family 11 member 1	-9.19889	-3.20146	2.8081e-07	1.91887e-05	-9.25397	-3.21007	4.60805e-07	3.25742e-05	-2.58162	0.594675	-1.97956	2.00292	3.89861	0.769347	-1.59041	-0.646763	-0.141187	-1.36734	0.505045	-0.30016	-1.14627	-1.19388	-1.81317	-1.27332	-2.41805	-3.04282	-0.783211	-1.58731	-2.22028	0.107908	15	120	18	276	1020	144	26	36	65	27	120	61	33
TREM1	chr6;chr6;chr6;chr6;chr6;chr6;chr6;chr6;chr6;chr6;chr6;chr6;chr6;chr6;chr6	41267385;41273605;41273605;41275084;41279539;41280961;41280961;41282395;41282395;41282395;41282395;41286607;41286607;41286607;41286607	41268088;41276230;41276230;41276230;41281153;41281153;41281153;41282751;41282751;41282751;41282751;41286745;41286745;41286745;41286745	-;-;-;-;-;-;-;-;-;-;-;-;-;-;-	5441	triggering receptor expressed on myeloid cells 1	-9.13154	-3.19086	1.88343e-05	0.000501432	-8.93148	-3.1589	2.11202e-05	0.000615204	-5.29575	-3.19838	-3.81219	-1.46671	1.83286	-3.68902	-2.78049	-3.1236	-1.37304	-2.90734	-2.63507	-2.46878	-4.61699	-2.84899	-3.418	-3.96793	-3.70536	-5.83939	-3.0001	-4.459	-6.56378	-2.59719	3	12	7	35	344	9	16	9	39	13	19	19	4
CDKN1A	chr6;chr6;chr6;chr6;chr6;chr6;chr6;chr6;chr6;chr6;chr6;chr6;chr6;chr6;chr6;chr6;chr6	36676460;36676490;36676537;36677696;36677902;36678679;36678710;36684097;36684097;36684097;36684097;36684097;36685751;36685751;36685751;36685751;36685751	36676524;36676524;36676570;36677933;36677933;36678798;36678939;36684546;36684546;36684546;36684546;36684546;36687339;36687339;36687339;36687339;36687339	+;+;+;+;+;+;+;+;+;+;+;+;+;+;+;+;+	2637	cyclin dependent kinase inhibitor 1A	-9.00632	-3.17094	1.0957e-07	9.02986e-06	-10.2549	-3.35824	1.33146e-08	1.89877e-06	3.93323	4.14771	3.11447	6.24055	7.76612	3.74756	4.54488	1.93402	4.03491	4.00171	3.55793	3.67042	2.59012	1.789	1.08969	2.33811	2.12462	1.89662	2.16306	1.91352	1.87147	4.79937	957	966	426	3567	10194	778	1263	148	807	770	683	657	303
ATF3	chr1;chr1;chr1;chr1;chr1;chr1;chr1;chr1;chr1;chr1;chr1;chr1;chr1;chr1;chr1;chr1;chr1;chr1;chr1;chr1;chr1;chr1;chr1;chr1;chr1	212565334;212608628;212608628;212608628;212608628;212610840;212615018;212615018;212615018;212615018;212615041;212615066;212615148;212618127;212618127;212618127;212618127;212618127;212618127;212619046;212619046;212619358;212619358;212619358;212619358	212565483;212608930;212608930;212608930;212608930;212610847;212615261;212615261;212615060;212615261;212615261;212615261;212615261;212618234;212618234;212618234;212618234;212618234;212618234;212620777;212620777;212620777;212620777;212620777;212620777	+;+;+;+;+;+;+;+;+;+;+;+;+;+;+;+;+;+;+;+;+;+;+;+;+	2545	activating transcription factor 3	-8.74955	-3.12921	0.0024051	0.0194591	-22.3846	-4.48443	0.000546466	0.00718689	4.25569	1.86955	0.957362	8.36879	7.56583	1.72815	5.80358	2.18496	1.73518	5.07964	2.72918	1.35279	5.21423	2.06445	0.35893	-0.230884	-0.18488	0.19269	0.256242	0.737897	-0.593853	5.7927	1155	192	92	15051	8563	185	2917	170	158	1569	371	127	1804
SERPINE1	chr7;chr7;chr7;chr7;chr7;chr7;chr7;chr7;chr7	101127089;101128393;101130421;101131875;101133695;101135494;101135715;101137001;101137405	101127244;101128664;101130654;101132069;101133893;101135594;101135801;101137084;101139266	+;+;+;+;+;+;+;+;+	3190	serpin family E member 1	-8.51286	-3.08964	5.21475e-05	0.00112233	-10.7227	-3.42259	3.07799e-06	0.000144457	2.48467	2.49305	0.927423	3.9617	6.23508	1.52891	1.99106	0.718312	1.37235	3.97747	1.99764	0.593755	0.881543	-0.213219	-0.8469	-0.349288	-0.298863	-1.08682	0.145858	-0.0123266	-1.04081	3.70489	424	371	113	889	4267	202	260	77	154	916	280	94	112
FPR1	chr19;chr19;chr19;chr19;chr19	51745770;51745773;51750203;51751814;51751814	51747005;51747005;51750253;51751897;51751897	-;-;-;-;-	1371	formyl peptide receptor 1	-8.32097	-3.05675	1.64312e-05	0.000447628	-8.19562	-3.03485	2.39718e-05	0.000674334	-1.29347	1.38951	-2.2908	2.93222	5.75431	0.454112	0.196934	1.13181	1.98323	0.917687	1.46502	1.52509	0.300028	0.616319	-0.446849	0.21706	-0.927671	-0.333451	1.30853	-0.206857	-0.38093	1.68146	13	74	5	187	1314	41	32	44	101	47	83	77	32
RD3	chr1;chr1;chr1;chr1;chr1;chr1	211476522;211476522;211481120;211481120;211491768;211491768	211479327;211479327;211481426;211481429;211492917;211492917	-;-;-;-;-;-	4266	retinal degeneration 3	-8.24951	-3.04431	0.000126806	0.00220391	-3.88748	-1.95884	0.014547	0.073429	-3.79733	-4.0692	-6.01746	-2.90076	-8.44124	-0.478669	-3.24229	-2.93899	-2.20913	-4.59266	-3.69041	-6.07321	-5.18828	-4.81485	-8.44124	-5.3023	-6.08418	-6.31316	-8.44124	-4.79804	-4.16091	-8.44124	7	5	1	10	0	67	9	8	17	3	7	1	2
IL1B	chr2;chr2;chr2;chr2;chr2;chr2;chr2	112829760;112831292;112832662;112833374;112835566;112836183;112836708	112830573;112831422;112832826;112833575;112835617;112836244;112836779	-;-;-;-;-;-;-	1498	interleukin 1 beta	-8.18815	-3.03354	0.000278803	0.0039829	-7.93068	-2.98744	0.00042561	0.00601724	-1.31663	-1.74266	-4.50761	0.124684	3.15659	-2.39232	-2.2979	-6.9314	-1.59986	-3.08281	-2.94828	-6.9314	-3.67844	-1.65223	-2.1895	-2.5723	-6.9314	-2.77299	-1.57729	-3.28819	-2.00111	-0.659393	14	9	1	29	237	6	6	0	9	3	4	0	2
AZGP1	chr7;chr7;chr7;chr7	99966727;99968155;99971746;99975945	99967286;99968430;99972006;99976112	-;-;-;-	1265	alpha-2-glycoprotein 1, zinc-binding	-7.83496	-2.96993	0.0032382	0.023868	-8.12396	-3.02218	0.00838833	0.0502795	1.00406	2.98646	-0.730491	1.36315	0.427751	1.7922	3.57901	-2.54819	-4.26444	-6.6875	-2.70438	-6.6875	0.00457439	-3.58881	-3.62409	-1.22976	-3.47859	-0.331482	-2.73238	-3.57265	-0.0360068	-2.59506	60	207	14	58	30	96	310	3	1	0	4	0	24
RPS4Y1	chrY;chrY;chrY;chrY;chrY;chrY;chrY	2841582;2842165;2844077;2845646;2854600;2865088;2866793	2841627;2842242;2844257;2845743;2854771;2865245;2866956	+;+;+;+;+;+;+	897	ribosomal protein S4, Y-linked 1	-7.7584	-2.95576	0.0765629	0.215337	-11.3109	-3.49964	0.00238106	0.020793	-2.69506	8.03931	-1.67875	8.01082	4.1623	8.04213	-2.50106	-6.19154	7.70991	-3.74036	7.28243	1.9155	-1.24358	-3.09285	-6.19154	-3.89746	-3.83448	0.222665	7.39674	-1.39348	0.831062	-6.19154	3	4878	5	4139	285	5195	3	0	3507	1	3072	66	7
MMP9	chr20;chr20;chr20;chr20;chr20;chr20;chr20;chr20;chr20;chr20;chr20;chr20;chr20	46008908;46009866;46010483;46010922;46011143;46011574;46012137;46012427;46013255;46013657;46014124;46014371;46016250	46009064;46010098;46010631;46011050;46011316;46011747;46012313;46012582;46013534;46013796;46014274;46014474;46016561	+;+;+;+;+;+;+;+;+;+;+;+;+	2336	matrix metallopeptidase 9	-7.72911	-2.9503	0.00028053	0.00399716	-7.17638	-2.84326	0.000432566	0.00606851	-4.59834	-2.94898	-4.28973	-0.618609	3.75536	-1.74911	-2.72483	-1.2765	-1.34028	-1.92408	-0.463577	-0.596602	-1.98946	-2.44111	-3.04393	-0.786808	-2.32033	-2.32125	-1.68879	-2.42334	-2.32968	-0.0672974	2	6	2	27	560	15	7	14	17	11	37	30	11
NNMT	chr11;chr11;chr11	114295813;114297951;114312045	114296710;114298158;114312516	+;+;+	1578	nicotinamide N-methyltransferase	-7.72134	-2.94885	1.66065e-13	9.72665e-11	-7.87555	-2.97738	6.7131e-13	3.93196e-10	2.96248	5.47334	2.78674	4.4077	6.58818	4.07225	3.00096	2.98073	2.67522	2.655	2.95533	2.42807	1.59814	2.46208	1.68399	1.35535	2.24914	1.99762	1.34878	1.57905	2.43239	2.96027	292	1449	203	599	2696	583	259	183	188	181	269	166	91
USP9Y	chrY;chrY;chrY;chrY;chrY;chrY;chrY;chrY;chrY;chrY;chrY;chrY;chrY;chrY;chrY;chrY;chrY;chrY;chrY;chrY;chrY;chrY;chrY;chrY;chrY;chrY;chrY;chrY;chrY;chrY;chrY;chrY;chrY;chrY;chrY;chrY;chrY;chrY;chrY;chrY;chrY;chrY;chrY;chrY;chrY;chrY	12701231;12708634;12709388;12720589;12722108;12725113;12726575;12735612;12735998;12736411;12738157;12739525;12757192;12758506;12760484;12771068;12773583;12775471;12776649;12778019;12778606;12779526;12786203;12786522;12790407;12791499;12793032;12810179;12810672;12811635;12812830;12816124;12818420;12833688;12837911;12839864;12841010;12842240;12843064;12846333;12846933;12847239;12856340;12856633;128…	12702055;12708693;12709543;12720737;12722187;12725225;12726793;12735727;12736249;12736549;12738309;12739629;12757398;12758642;12760617;12771155;12773925;12775566;12776860;12778259;12778755;12779646;12786333;12786800;12790532;12791624;12793201;12810287;12810818;12811781;12813052;12816344;12818610;12833861;12838052;12840614;12841133;12842465;12843193;12846518;12847153;12847327;12856496;12856845;128…	+;+;+;+;+;+;+;+;+;+;+;+;+;+;+;+;+;+;+;+;+;+;+;+;+;+;+;+;+;+;+;+;+;+;+;+;+;+;+;+;+;+;+;+;+;+	10040	ubiquitin specific peptidase 9, Y-linked	-7.65621	-2.93663	0.167932	0.359587	-7.15967	-2.83989	0.0385706	0.140892	-9.67605	2.41933	-9.67605	2.41086	-2.5608	2.3196	-9.67605	-9.67605	2.06993	-6.3632	1.9241	-3.08009	-9.67605	-9.67605	-9.67605	-9.67605	-9.67605	-4.87019	1.7552	-9.67605	-4.93166	-9.67605	0	1110	0	955	30	1101	0	0	787	2	838	23	0
HIST1H1E	chr6	26156331	26157115	+	785	histone cluster 1 H1 family member e	-7.64901	-2.93527	3.34665e-05	0.000790851	-7.57323	-2.92091	0.000144465	0.00269844	0.320287	-0.0893303	0.72578	1.71853	-3.51675	-2.01431	-5.99912	-5.99912	-1.23474	-0.986536	-2.016	-1.85758	-0.699021	-3.74115	-3.7727	-5.99912	-3.64206	-3.87104	-2.42836	-2.88427	-3.77067	-1.35019	23	15	24	46	1	4	0	0	6	7	4	4	9
LINC00312	chr3	8571782	8574668	+	2887	long intergenic non-protein coding RNA 312	-7.6317	-2.932	2.55153e-07	1.79926e-05	-7.65304	-2.93603	2.60047e-07	2.07028e-05	-1.08717	-0.248067	-1.21383	1.86556	4.16268	-0.172955	-1.62179	-0.540935	-1.64581	-1.06138	-1.87885	-1.71282	-1.85558	-1.61746	-0.596713	-1.25427	-1.12031	-0.443807	-0.723399	-0.573333	-0.855329	-0.774651	32	50	23	188	918	56	19	29	17	25	17	17	15
ANKFN1	chr17;chr17;chr17;chr17;chr17;chr17;chr17;chr17;chr17;chr17;chr17;chr17;chr17;chr17;chr17;chr17;chr17	56153475;56227917;56326221;56350766;56353836;56372646;56374601;56440327;56442843;56449079;56456861;56457257;56457863;56466356;56477488;56480668;56482356	56153530;56227957;56326355;56350967;56354046;56372840;56374714;56440424;56442933;56449186;56456960;56457389;56457979;56466571;56477654;56480818;56482646	+;+;+;+;+;+;+;+;+;+;+;+;+;+;+;+;+	2426	ankyrin repeat and fibronectin type III domain containing 1	-7.37545	-2.88273	5.09078e-06	0.000183089	-8.83384	-3.14304	1.70373e-07	1.46289e-05	-1.37084	-4.47593	0.0609019	-1.0324	-1.81809	-2.68842	-4.4666	-4.9175	-3.42122	-2.82931	-5.39321	-2.92794	-4.37398	-2.49565	-3.34906	-7.62694	-4.41803	-3.21903	-5.41671	-7.62694	-4.56126	-7.62694	22	2	47	21	12	8	2	1	4	6	1	6	2
CST11	chr20;chr20;chr20;chr20;chr20	23450404;23450404;23451816;23452584;23452584	23450589;23450589;23451920;23452845;23452845	-;-;-;-;-	553	cystatin 11	-7.36176	-2.88005	0.000396547	0.00520686	-6.75094	-2.75509	0.000699286	0.00856481	1.10626	-5.49371	0.358165	1.16727	-0.257018	0.588359	-3.18041	-1.3544	0.357277	-5.49371	-5.49371	-2.27265	-1.31847	-0.926946	-3.26729	-3.19963	-5.49371	-3.36563	-3.28348	-5.49371	-0.962773	-5.49371	28	0	13	22	8	18	1	3	13	0	0	2	4
LINC00473	chr6;chr6;chr6;chr6	165924048;165939456;165987529;165987529	165924659;165940766;165988039;165988039	-;-;-;-	2434	long intergenic non-protein coding RNA 473	-7.36042	-2.87979	8.53581e-05	0.00162022	-6.91942	-2.79065	0.000209633	0.00363216	-2.98777	1.22051	-4.34902	4.0195	4.14218	-1.71688	0.00862753	1.07066	-0.212498	0.0271543	-0.149754	-0.563498	-2.04875	0.815617	-0.0720008	-0.568299	0.146602	-0.582024	0.382617	-0.978948	-0.248985	-1.89858	7	117	2	706	763	16	50	75	39	45	48	32	11
SELE	chr1;chr1;chr1;chr1;chr1;chr1;chr1;chr1;chr1;chr1;chr1;chr1;chr1;chr1	169722640;169725729;169725907;169726699;169727349;169727739;169728058;169729186;169729488;169730432;169731835;169732615;169733576;169733971	169724509;169725801;169725928;169726806;169727525;169727927;169728246;169729374;169729673;169730617;169731942;169732998;169733660;169734079	-;-;-;-;-;-;-;-;-;-;-;-;-;-	3875	selectin E	-7.29967	-2.86783	0.00336286	0.0245224	-13.7508	-3.78145	0.000138405	0.00260902	0.0341721	-0.761495	-0.742388	3.5235	4.97031	-1.75253	1.36086	-2.80031	-2.68804	0.336634	-2.48105	-2.22365	-2.5966	-0.207739	-2.69267	-3.12705	-3.21569	-2.52272	-2.41894	-0.92967	-2.39612	2.97943	94	47	43	797	2157	25	204	8	11	89	15	16	12
NFE2	chr12;chr12;chr12;chr12;chr12;chr12;chr12;chr12;chr12;chr12	54292107;54292107;54292107;54295135;54295135;54295135;54295544;54300147;54300801;54300801	54293381;54293381;54293381;54295304;54295304;54295304;54295779;54300276;54301037;54301037	-;-;-;-;-;-;-;-;-;-	2048	nuclear factor, erythroid 2	-7.19237	-2.84647	7.65079e-05	0.00149908	-7.15858	-2.83967	0.00010273	0.00209288	-3.50337	-2.0458	-4.09991	-0.721598	2.35619	-2.27937	-5.06927	-1.56478	-1.53159	-3.14421	-0.953296	-1.969	-2.64924	-2.81581	-4.31917	-4.24363	-3.25387	-2.97467	-2.47473	-3.04935	-2.63819	-1.355	4	10	2	22	186	9	1	10	13	4	23	10	6
UTY	chrY;chrY;chrY;chrY;chrY;chrY;chrY;chrY;chrY;chrY;chrY;chrY;chrY;chrY;chrY;chrY;chrY;chrY;chrY;chrY;chrY;chrY;chrY;chrY;chrY;chrY;chrY;chrY;chrY;chrY;chrY;chrY;chrY;chrY;chrY;chrY;chrY;chrY;chrY;chrY;chrY;chrY;chrY;chrY;chrY;chrY;chrY;chrY;chrY;chrY;chrY;chrY;chrY;chrY;chrY;chrY;chrY;chrY;chrY;chrY;chrY;chrY;chrY;chrY;chrY;chrY;chrY;chrY;chrY;chrY;chrY;chrY;chrY;chrY;chrY;chrY;chrY;chrY;chrY;chrY…	13248379;13248379;13248379;13248379;13248379;13248379;13248379;13248379;13248379;13248379;13248379;13248379;13248379;13248379;13248379;13248379;13248379;13248379;13248379;13248379;13248379;13248379;13248379;13248379;13248379;13248379;13248379;13248379;13248379;13248379;13248379;13248379;13248379;13248379;13248379;13248379;13248379;13248379;13248379;13248379;13248379;13248379;13248379;13248379;132…	13249882;13249882;13249882;13249882;13249882;13249882;13249882;13249882;13249882;13249882;13249882;13249882;13249882;13249882;13249882;13249882;13249882;13249882;13249882;13249882;13249882;13249882;13249882;13249882;13249882;13249882;13249882;13249882;13249882;13249882;13249882;13249882;13249882;13249882;13249882;13249882;13249882;13249882;13249882;13249882;13249882;13249882;13249882;13249882;132…	-;-;-;-;-;-;-;-;-;-;-;-;-;-;-;-;-;-;-;-;-;-;-;-;-;-;-;-;-;-;-;-;-;-;-;-;-;-;-;-;-;-;-;-;-;-;-;-;-;-;-;-;-;-;-;-;-;-;-;-;-;-;-;-;-;-;-;-;-;-;-;-;-;-;-;-;-;-;-;-;-;-;-;-;-;-;-;-;-;-;-;-;-;-;-;-;-;-;-;-;-;-;-;-;-;-;-;-;-;-;-;-;-;-;-;-;-;-;-;-;-;-;-;-;-;-;-;-	8610	ubiquitously transcribed tetratricopeptide repeat containing, Y-linked	-7.10917	-2.82968	0.187046	0.384617	-9.41874	-3.23553	0.0153174	0.0760381	-9.45437	1.2187	-7.03059	1.38827	-2.91889	1.33498	-9.45437	-9.45437	1.26054	-9.45437	1.10789	-4.18904	-6.20141	-9.45437	-9.45437	-9.45437	-9.45437	-9.45437	0.819388	-9.45437	-9.45437	-9.45437	0	414	1	403	20	477	0	0	385	0	408	9	2
CXCR1	chr2;chr2	218162845;218166908	218165244;218166993	-;-	2486	C-X-C motif chemokine receptor 1	-7.07034	-2.82178	0.00155412	0.0141651	-6.9734	-2.80186	0.00269965	0.0228256	-5.5153	-3.98139	-4.37952	-1.36899	3.00829	-3.1231	-2.46323	-0.657283	0.69637	-2.46255	0.040988	-0.347766	-3.18108	-1.81049	-1.8498	-5.36811	-3.92128	-3.04163	-0.790843	-3.32896	-4.5965	-1.1178	1	3	2	17	355	6	9	23	75	8	56	38	5
ALDH1L1-AS2	chr3;chr3	126180065;126208326	126180544;126210168	+;+	2323	ALDH1L1 antisense RNA 2	-6.91967	-2.7907	7.51137e-07	4.10229e-05	-5.03246	-2.33126	0.00020558	0.00358671	0.0785386	-1.39553	-1.09975	0.329388	-2.51485	1.75487	-3.48704	-3.03061	-1.51025	-4.2515	-2.62758	-3.4228	-1.85839	-0.929711	-2.63656	-4.4254	-2.47748	-3.40595	-4.51909	-2.98007	-3.28402	-3.47191	58	18	20	52	7	172	4	4	15	2	8	4	12
EIF1AY	chrY;chrY;chrY;chrY;chrY;chrY;chrY;chrY;chrY;chrY;chrY;chrY;chrY	20575711;20575711;20579608;20579608;20582590;20582590;20584474;20588024;20588024;20589484;20589484;20592341;20592341	20575887;20575887;20579691;20579691;20582693;20582693;20584524;20588105;20588105;20589575;20589575;20593154;20593154	+;+;+;+;+;+;+;+;+;+;+;+;+	1404	eukaryotic translation initiation factor 1A, Y-linked	-6.86938	-2.78018	0.144145	0.324098	-9.83983	-3.29863	0.00696831	0.0442935	-6.8379	4.20488	-6.8379	4.52479	0.49825	4.47962	-6.8379	-6.8379	4.23062	-6.8379	4.15759	-0.850689	-6.8379	-4.57993	-6.8379	-6.8379	-6.8379	-4.70982	3.95262	-4.56545	-2.55757	-4.51174	0	535	0	578	35	688	0	0	492	0	551	15	0
DDX3Y	chrY;chrY;chrY;chrY;chrY;chrY;chrY;chrY;chrY;chrY;chrY;chrY;chrY;chrY;chrY;chrY;chrY;chrY;chrY;chrY;chrY;chrY;chrY;chrY;chrY;chrY;chrY;chrY;chrY;chrY;chrY;chrY;chrY;chrY;chrY;chrY;chrY;chrY;chrY;chrY;chrY;chrY;chrY;chrY;chrY;chrY;chrY;chrY;chrY;chrY;chrY;chrY;chrY;chrY;chrY;chrY;chrY;chrY;chrY;chrY;chrY;chrY;chrY;chrY;chrY;chrY;chrY;chrY;chrY;chrY;chrY;chrY;chrY;chrY;chrY;chrY;chrY;chrY;chrY;chrY…	12903999;12904786;12904786;12904786;12904786;12904786;12904786;12904786;12904858;12904935;12905705;12905705;12905705;12905705;12907537;12907537;12907537;12907537;12907537;12907537;12907537;12907537;12907537;12907537;12907537;12907537;12907537;12909360;12909360;12909360;12909360;12909360;12909360;12909360;12909360;12909360;12909360;12909360;12909360;12909360;12911839;12911839;12911839;12911839;129…	12904414;12904981;12904981;12904981;12904981;12904981;12904981;12904981;12904981;12904981;12905815;12905815;12905815;12905815;12907594;12907594;12907594;12907594;12907594;12907594;12907594;12907594;12907594;12907594;12907594;12907594;12907594;12909407;12909407;12909407;12909407;12909407;12909407;12909407;12909407;12909407;12909407;12909407;12909407;12909407;12911968;12911968;12911968;12911968;129…	+;+;+;+;+;+;+;+;+;+;+;+;+;+;+;+;+;+;+;+;+;+;+;+;+;+;+;+;+;+;+;+;+;+;+;+;+;+;+;+;+;+;+;+;+;+;+;+;+;+;+;+;+;+;+;+;+;+;+;+;+;+;+;+;+;+;+;+;+;+;+;+;+;+;+;+;+;+;+;+;+;+;+;+;+;+;+;+;+;+;+;+;+;+;+;+;+;+;+;+;+;+;+;+;+;+;+;+;+;+;+;+;+;+;+;+;+;+;+;+;+;+;+;+;+;+;+;+	5415	DEAD-box helicase 3, Y-linked	-6.85198	-2.77652	0.132304	0.305947	-6.6792	-2.73968	0.0262891	0.109563	-8.78532	4.71511	-4.96797	5.31337	0.102143	4.81844	-4.70801	-8.78532	4.67274	-8.78532	4.28426	-1.19684	-4.99874	-6.52735	-6.5589	-8.78532	-8.78532	-2.37112	4.50685	-5.14212	-2.42603	-8.78532	0	2940	3	3852	103	3357	4	0	2579	0	2321	46	3
PADI4	chr1;chr1;chr1;chr1;chr1;chr1;chr1;chr1;chr1;chr1;chr1;chr1;chr1;chr1;chr1;chr1	17308195;17330969;17333943;17336159;17338038;17339688;17341943;17342299;17346028;17347941;17354533;17355983;17356357;17358838;17359280;17363522	17308314;17331149;17334009;17336226;17338155;17339813;17342121;17342402;17346139;17348048;17354687;17356127;17356459;17358908;17359408;17364000	+;+;+;+;+;+;+;+;+;+;+;+;+;+;+;+	2265	peptidyl arginine deiminase 4	-6.54852	-2.71117	0.00291299	0.0222718	-6.54841	-2.71114	0.00343501	0.0269792	-4.55381	-7.52787	-7.52787	-0.471789	1.74919	-3.92803	-5.21457	-2.99414	-1.91335	-3.67928	-1.44759	-3.77437	-4.27491	-3.90148	-3.24999	-3.16877	-7.52787	-3.67134	-2.80582	-3.88467	-3.55102	-1.41414	2	0	0	29	135	3	1	4	11	3	18	3	2
TXLNGY	chrY;chrY;chrY;chrY;chrY;chrY;chrY;chrY;chrY;chrY;chrY;chrY;chrY;chrY	19567358;19567358;19587210;19587210;19589521;19589521;19590083;19591780;19593399;19596015;19597591;19599739;19602216;19603797	19567482;19567482;19587507;19587507;19589612;19589612;19590423;19591959;19593593;19596134;19597665;19599831;19602311;19607170	+;+;+;+;+;+;+;+;+;+;+;+;+;+	4989	taxilin gamma pseudogene, Y-linked	-6.43291	-2.68547	0.160881	0.349047	-5.00926	-2.3246	0.0427867	0.150481	-8.66711	2.26653	-8.66711	2.19331	-2.44968	2.06992	-6.35381	-8.66711	2.11725	-8.66711	1.7147	-3.40178	-5.41415	-8.66711	-8.66711	-8.66711	-8.66711	-4.81058	1.78534	-8.66711	-4.13617	-8.66711	0	496	0	408	16	460	1	0	404	0	360	9	2
STC1	chr8;chr8;chr8;chr8	23841921;23851320;23852242;23854406	23845040;23851531;23852384;23854807	-;-;-;-	3877	stanniocalcin 1	-6.41191	-2.68075	7.25967e-08	6.36677e-06	-6.67735	-2.73928	2.85012e-08	3.36273e-06	0.192617	0.786579	-0.264674	1.78611	3.63813	-0.14078	1.6299	-0.870665	1.57176	1.79449	0.816992	0.342668	-1.9446	-0.44672	-1.8832	-1.86207	-0.667283	-1.329	-0.629893	-0.743035	-1.16293	0.115598	105	138	60	239	857	77	246	31	215	245	150	96	19
ZFY	chrY;chrY;chrY;chrY;chrY;chrY;chrY;chrY;chrY;chrY;chrY;chrY;chrY;chrY;chrY;chrY;chrY;chrY;chrY;chrY;chrY	2935071;2935477;2935477;2953909;2953909;2961074;2961074;2975095;2975095;2975095;2975511;2975511;2975511;2976670;2976670;2977940;2977940;2977940;2978810;2978810;2978810	2935446;2935769;2935769;2953997;2953997;2961646;2961646;2975244;2975244;2975244;2975654;2975654;2975654;2976822;2976822;2978080;2978080;2978080;2982506;2982506;2982506	+;+;+;+;+;+;+;+;+;+;+;+;+;+;+;+;+;+;+;+;+	5616	zinc finger protein, Y-linked	-6.38172	-2.67395	0.177438	0.372483	-7.01008	-2.80943	0.0136276	0.0703473	-8.8379	1.69636	-8.8379	1.74686	-2.81035	1.59299	-5.14742	-8.8379	1.34396	-8.8379	1.09138	-4.39087	-8.8379	-8.8379	-8.8379	-8.8379	-8.8379	-5.88506	1.3261	-8.8379	-5.77222	-8.8379	0	376	0	337	14	372	3	0	266	0	263	5	0
PRKY	chrY;chrY;chrY;chrY;chrY;chrY;chrY;chrY	7273972;7303937;7325906;7341115;7356135;7367356;7371743;7375712	7274478;7304105;7326169;7341234;7356230;7367433;7371889;7381547	+;+;+;+;+;+;+;+	7217	protein kinase, Y-linked, pseudogene	-6.33225	-2.66272	0.165903	0.356221	-4.77304	-2.25491	0.0452982	0.155514	-9.19976	0.965079	-9.19976	0.329264	-3.51411	1.12251	-9.19976	-9.19976	0.362114	-9.19976	0.363454	-4.75272	-9.19976	-9.19976	-9.19976	-9.19976	-9.19976	-6.24692	0.481146	-6.08491	-6.13408	-9.19976	0	291	0	162	11	345	0	0	173	0	204	5	0
MYC	chr8;chr8;chr8;chr8;chr8;chr8	127735434;127735434;127738248;127738251;127740396;127740396	127736623;127736623;127739019;127739019;127742951;127742951	+;+;+;+;+;+	4518	v-myc avian myelocytomatosis viral oncogene homolog	-6.25411	-2.6448	2.65196e-07	1.83453e-05	-6.9265	-2.79213	7.41042e-08	7.50191e-06	2.89078	2.85395	2.16912	5.55504	6.48529	2.53223	3.6429	2.045	2.979	3.65012	3.1185	2.66583	1.75508	1.70964	1.61422	2.04933	1.77355	1.08289	1.90203	2.10476	1.47848	3.68367	796	675	379	3800	7188	574	1158	274	665	1034	863	561	291
FCGR1A	chr1;chr1;chr1;chr1;chr1;chr1	149782694;149783170;149784003;149788366;149790054;149791237	149782774;149783190;149784257;149788617;149790338;149792518	+;+;+;+;+;+	2176	Fc fragment of IgG receptor Ia	-6.19214	-2.63044	7.69733e-06	0.000251968	-6.38181	-2.67396	4.76734e-06	0.000198942	-3.97356	-0.124881	-1.61816	-1.26316	1.91985	-2.71746	-2.62247	-3.33073	-2.1385	-3.23167	-3.48692	-1.58074	-2.33529	-1.82095	-2.94157	-3.11094	-4.26113	-3.31164	-2.9613	-2.48583	-2.22732	-2.82111	3	41	13	16	146	7	7	3	9	4	4	14	8
F3	chr1;chr1;chr1;chr1;chr1;chr1;chr1;chr1;chr1;chr1;chr1	94529176;94529176;94532321;94533090;94533090;94535965;94535965;94540257;94540257;94541537;94541537	94530596;94530596;94532480;94533268;94533268;94536164;94536164;94540368;94540368;94541857;94541857	-;-;-;-;-;-;-;-;-;-;-	2393	coagulation factor III, tissue factor	-6.16347	-2.62374	6.40717e-07	3.59855e-05	-4.4177	-2.1433	5.60947e-05	0.00130121	2.63112	3.69177	3.73636	6.523	5.43639	5.50647	3.37143	2.59882	6.29427	3.02524	3.51597	3.59549	2.97469	3.77853	1.61468	1.71772	2.01586	2.66695	2.29222	1.49321	2.60265	2.4709	352	639	595	3937	1840	2390	508	213	3507	355	602	566	359
SERPINA3	chr14;chr14;chr14;chr14;chr14	94612377;94614434;94619195;94622341;94623611	94612447;94615084;94619468;94622491;94624053	+;+;+;+;+	1590	serpin family A member 3	-6.13825	-2.61783	1.83066e-26	3.00228e-22	-6.04165	-2.59494	7.15936e-23	5.87067e-19	4.8521	5.17716	4.404	5.65588	6.06944	6.05462	2.86817	2.49904	2.82377	2.93181	3.63062	3.19605	3.26174	3.33795	1.68585	3.12392	2.60566	2.83027	2.27851	2.76763	2.93771	3.2131	1091	1189	628	1434	1896	2322	238	132	210	221	433	285	291
DUSP5	chr10;chr10;chr10;chr10	110497867;110502721;110506935;110510020	110498500;110502869;110507154;110511544	+;+;+;+	2528	dual specificity phosphatase 5	-6.04389	-2.59548	8.11912e-06	0.000262113	-6.63436	-2.72996	3.51982e-06	0.000159461	1.52002	1.95237	0.510895	5.21014	6.03425	1.01516	2.89251	2.37003	1.15637	3.249	1.4243	1.91206	1.65688	1.75103	0.841011	1.48093	1.53975	1.04765	1.60954	1.39375	1.35843	2.76291	172	202	67	1674	2942	112	385	192	105	438	149	186	152
RND1	chr12;chr12;chr12;chr12;chr12	48857133;48860997;48862009;48864783;48865648	48858241;48861131;48862118;48864870;48865870	-;-;-;-;-	1665	Rho family GTPase 1	-5.91659	-2.56477	0.000993431	0.0101006	-7.59451	-2.92496	6.20402e-05	0.00140727	1.15799	-0.565787	-2.87731	1.08564	3.29503	-3.48404	0.955218	-1.58163	-1.60393	-1.31243	-2.79719	-2.63685	-2.90864	-2.76803	-2.15609	-1.76037	-2.18361	-1.96645	-2.82556	-1.31199	-2.80355	1.21141	88	23	4	63	290	3	66	8	10	12	5	5	4
CLEC4E	chr12;chr12;chr12;chr12;chr12;chr12	8533305;8536090;8537115;8539217;8539855;8540761	8534809;8536205;8537266;8539306;8539947;8540962	-;-;-;-;-;-	2158	C-type lectin domain family 4 member E	-5.85554	-2.5498	2.47627e-06	0.000105165	-5.69071	-2.50861	5.56169e-06	0.000221387	-1.65432	0.0830063	-1.84265	0.77835	2.74671	1.2815	-1.20192	-0.333756	1.32876	-0.890611	0.544984	0.851826	-1.7521	-1.12809	-1.03795	-3.7898	-1.30637	-2.6522	-0.997648	-2.47385	-1.23451	-0.738573	16	47	11	66	257	115	19	25	101	21	69	76	12
PGC	chr6;chr6;chr6;chr6;chr6;chr6;chr6;chr6;chr6;chr6;chr6;chr6;chr6;chr6;chr6;chr6	41736711;41737730;41739799;41740491;41740838;41741796;41742290;41742290;41743271;41743271;41744397;41744397;41744658;41744658;41747276;41747276	41737004;41737828;41739946;41740610;41741227;41741843;41742489;41742489;41743389;41743389;41744514;41744514;41744808;41744808;41747401;41747401	-;-;-;-;-;-;-;-;-;-;-;-;-;-;-;-	1813	progastricsin	-5.82375	-2.54195	0.0879343	0.235141	-2.84761	-1.50975	0.544777	0.726662	-1.15916	10.6923	-1.87432	2.49001	2.72736	0.498237	10.3674	1.17455	0.830987	-2.66181	-0.496658	0.501433	6.54823	1.97274	-0.786635	0.872232	2.24849	7.26776	3.16112	3.91667	7.60586	-4.03211	19	62017	9	182	213	56	49151	60	60	5	28	50	3240
NAMPT	chr7;chr7;chr7;chr7;chr7;chr7;chr7;chr7;chr7;chr7;chr7	106248286;106253017;106254364;106261588;106263392;106268464;106269154;106272530;106274946;106277023;106284828	106251193;106253151;106254504;106261707;106263617;106268600;106269312;106272658;106275049;106277179;106285192	-;-;-;-;-;-;-;-;-;-;-	4581	nicotinamide phosphoribosyltransferase	-5.71185	-2.51396	1.9811e-08	2.05633e-06	-5.88485	-2.55701	1.15314e-08	1.79218e-06	2.999	4.11174	2.70693	5.26397	7.20466	3.29104	3.03812	2.60967	3.25237	3.23827	3.08678	2.83133	2.30474	2.51325	2.56264	2.72316	2.73636	2.77212	2.61936	2.36616	2.77751	3.5344	870	1637	558	3149	12000	985	772	411	815	788	856	638	432
NR4A1	chr12;chr12;chr12;chr12;chr12;chr12;chr12;chr12;chr12;chr12;chr12;chr12;chr12;chr12;chr12;chr12;chr12;chr12;chr12;chr12;chr12;chr12;chr12;chr12;chr12;chr12;chr12;chr12;chr12;chr12;chr12	52022832;52037715;52041810;52041810;52051402;52051402;52052496;52054327;52054327;52054327;52054327;52056030;52056030;52056030;52056030;52056494;52056494;52056494;52056494;52057057;52057057;52057057;52057057;52057352;52057352;52057352;52057352;52058688;52058688;52058688;52058688	52022939;52038749;52041929;52041929;52051568;52051568;52052645;52055204;52055204;52055204;52055204;52056159;52056159;52056159;52056159;52056645;52056645;52056645;52056645;52057259;52057259;52057259;52057259;52057530;52057530;52057530;52057530;52059507;52059507;52059507;52059507	+;+;+;+;+;+;+;+;+;+;+;+;+;+;+;+;+;+;+;+;+;+;+;+;+;+;+;+;+;+;+	3942	nuclear receptor subfamily 4 group A member 1	-5.6595	-2.50067	0.00219983	0.0183288	-7.29681	-2.86727	0.00239842	0.0209002	5.03219	3.77457	2.29971	8.82248	8.06332	3.51362	6.93677	6.45372	4.3442	6.61804	5.23987	4.86469	5.66146	3.41132	3.28069	2.48097	1.78389	2.23435	3.24468	1.97807	2.1925	6.99883	3065	1115	362	31928	18725	989	9911	5081	1495	7060	3277	2248	3810
NFIL3	chr9;chr9;chr9;chr9;chr9;chr9	91409045;91409045;91409045;91423640;91424261;91424409	91410906;91410906;91410906;91423862;91424626;91424626	-;-;-;-;-;-	2451	nuclear factor, interleukin 3 regulated	-5.64067	-2.49587	1.92971e-11	6.08602e-09	-5.94173	-2.57088	4.92518e-11	1.58378e-08	3.36546	4.88797	3.47951	6.02588	6.62638	4.35653	3.3111	3.27616	2.85529	3.65054	2.85548	2.61652	3.58639	2.73839	2.22809	2.71249	2.15187	2.86079	2.10156	2.28064	2.81512	3.55893	600	1500	510	2857	4300	1103	499	349	331	561	390	294	562
GALNT15	chr3;chr3;chr3;chr3;chr3;chr3;chr3;chr3;chr3;chr3;chr3;chr3;chr3;chr3;chr3;chr3;chr3;chr3;chr3;chr3;chr3;chr3;chr3;chr3;chr3	16174322;16174677;16195760;16195760;16200619;16200619;16208503;16208503;16211124;16211124;16212569;16212569;16216776;16219403;16219403;16219403;16219910;16219910;16219910;16222615;16222615;16222615;16227354;16227354;16231793	16175690;16175690;16195926;16195926;16200823;16200823;16208670;16208670;16211241;16211241;16212763;16212763;16216901;16219534;16219534;16219534;16220014;16220014;16220014;16222758;16222758;16222758;16230165;16229746;16231992	+;+;+;+;+;+;+;+;+;+;+;+;+;+;+;+;+;+;+;+;+;+;+;+;+	5741	polypeptide N-acetylgalactosaminyltransferase 15	-5.61304	-2.48878	7.93886e-21	1.62747e-17	-5.66201	-2.50131	3.95521e-19	8.10817e-16	3.20182	2.06688	2.38129	3.53578	3.94867	3.80834	0.954032	0.24686	1.56505	1.65747	1.26368	0.896754	0.145082	1.1441	0.948171	-0.119846	0.691732	1.42785	0.561253	0.570154	0.997058	1.19226	1255	497	558	1191	1574	1767	228	100	317	330	303	209	121
CSRNP1	chr3;chr3;chr3;chr3;chr3;chr3;chr3;chr3;chr3;chr3;chr3;chr3;chr3;chr3;chr3	39141851;39141851;39141851;39144137;39144137;39144137;39144997;39144997;39144997;39146478;39146478;39146478;39147126;39153438;39154497	39144044;39144044;39144044;39144451;39144451;39144451;39145256;39145256;39145256;39146722;39146722;39146722;39147430;39153611;39154602	-;-;-;-;-;-;-;-;-;-;-;-;-;-;-	3599	cysteine and serine rich nuclear protein 1	-5.51141	-2.46242	1.07958e-05	0.000322497	-6.18189	-2.62805	1.08016e-05	0.000371374	3.5508	3.65658	2.60352	6.37124	6.30466	2.93378	4.65841	2.85975	4.43144	4.39665	3.68766	4.36948	2.42553	1.98228	1.44034	1.57815	1.36544	1.73378	2.32221	1.78776	1.71563	4.79677	1002	938	408	5330	5052	604	1865	384	1450	1382	1020	1456	369
VNN2	chr6;chr6;chr6;chr6;chr6;chr6;chr6;chr6;chr6;chr6;chr6;chr6;chr6;chr6;chr6;chr6;chr6;chr6;chr6;chr6;chr6;chr6;chr6;chr6;chr6;chr6;chr6;chr6;chr6;chr6;chr6;chr6;chr6;chr6;chr6;chr6;chr6;chr6;chr6;chr6;chr6;chr6;chr6;chr6;chr6;chr6;chr6;chr6;chr6;chr6;chr6;chr6;chr6;chr6;chr6;chr6;chr6	132743870;132743870;132743870;132743870;132743870;132743870;132743870;132743870;132743870;132749695;132749695;132749695;132749695;132749695;132749695;132749695;132749695;132749695;132751145;132751145;132751145;132751145;132751145;132751145;132751145;132752461;132752461;132752461;132752673;132753418;132755843;132755843;132755843;132755843;132755843;132755843;132755843;132755843;132757416;132757416…	132744491;132744491;132744491;132744491;132744491;132744491;132744491;132744491;132744491;132749865;132749865;132749865;132749865;132749865;132749865;132749865;132749865;132749865;132751518;132751518;132751514;132751278;132751518;132751518;132751518;132752749;132752749;132752749;132752749;132753491;132756035;132756035;132756035;132756035;132756035;132756035;132756035;132756035;132757546;132757546…	-;-;-;-;-;-;-;-;-;-;-;-;-;-;-;-;-;-;-;-;-;-;-;-;-;-;-;-;-;-;-;-;-;-;-;-;-;-;-;-;-;-;-;-;-;-;-;-;-;-;-;-;-;-;-;-;-	2269	vanin 2	-5.47714	-2.45342	3.54356e-05	0.000828464	-5.50048	-2.45956	3.52268e-05	0.000900572	-0.880329	-0.116959	-1.13896	1.92564	4.37005	-0.0170979	-0.772922	-0.876033	0.665935	-0.00517792	0.648851	0.439639	0.241712	-0.895778	-0.93538	-0.744824	-1.14732	-0.444498	-0.413093	-0.721618	-0.116191	1.03328	29	43	19	154	833	49	27	18	67	41	78	60	51
ANGPT4	chr20;chr20;chr20;chr20;chr20;chr20;chr20;chr20;chr20;chr20;chr20;chr20;chr20;chr20;chr20;chr20;chr20	869899;869899;874284;878161;878161;879747;879747;881171;881171;885078;885078;888318;888318;890213;890213;915906;915906	873120;873120;874414;878327;878327;879848;879848;881286;881286;885325;885325;888439;888439;890368;890368;916334;916334	-;-;-;-;-;-;-;-;-;-;-;-;-;-;-;-;-	4693	angiopoietin 4	-5.46612	-2.45052	0.00019141	0.00297547	-4.48955	-2.16657	0.0043264	0.0316999	-4.14776	-2.66908	-2.43212	-2.4638	-4.69481	-0.727722	-3.94537	-4.98416	-5.29701	-8.57887	-4.98069	-5.35781	-5.32591	-3.79844	-4.0504	-8.57887	-4.83797	-3.09255	-4.32055	-8.57887	-8.57887	-6.25271	6	15	16	15	3	62	6	2	2	0	3	2	2
BDKRB1	chr14;chr14;chr14	96256210;96262652;96263673	96256300;96262770;96264763	+;+;+	1301	bradykinin receptor B1	-5.43771	-2.443	1.1158e-05	0.000327942	-5.75607	-2.52508	6.37204e-06	0.000247243	0.812348	1.18745	-0.989501	3.10468	4.49291	-0.56903	0.480471	0.558708	-0.771863	0.72551	0.0807165	-0.0712485	-0.527675	1.28468	-0.915591	0.531966	-0.0847288	0.0826548	-0.209335	0.611165	0.210405	-0.994874	54	61	12	200	520	19	37	28	14	39	30	24	17
CHI3L1	chr1;chr1;chr1;chr1;chr1;chr1;chr1;chr1;chr1;chr1	203178931;203179761;203180470;203181162;203182731;203183641;203184576;203185184;203186316;203186599	203179585;203179877;203180652;203181285;203182852;203183791;203184632;203185385;203186345;203186794	-;-;-;-;-;-;-;-;-;-	1837	chitinase 3 like 1	-5.40781	-2.43504	0.000359708	0.00483146	-6.21013	-2.63462	0.000110877	0.00221754	-0.845653	0.119446	0.739203	-1.68523	0.471026	-2.1225	-4.06537	-2.12793	-2.05962	-7.22571	-0.677477	-0.693211	-4.82884	-3.59932	-4.16231	-3.17107	-4.86865	-1.97456	-0.545254	-4.95325	-1.84895	-4.05109	24	41	57	10	45	9	2	6	8	0	25	22	1
CYP1A1	chr15;chr15;chr15;chr15;chr15;chr15;chr15;chr15;chr15;chr15;chr15;chr15;chr15;chr15;chr15;chr15;chr15;chr15;chr15;chr15	74719542;74719542;74719542;74720967;74720967;74721199;74721199;74721199;74721414;74721414;74721414;74721591;74721591;74721591;74722273;74722273;74722273;74725441;74725441;74725441	74720774;74720774;74720774;74721053;74721053;74721322;74721322;74721322;74721503;74721503;74721503;74721717;74721717;74721717;74723126;74723126;74723123;74725610;74725610;74725610	-;-;-;-;-;-;-;-;-;-;-;-;-;-;-;-;-;-;-;-	2685	cytochrome P450 family 1 subfamily A member 1	-5.38552	-2.42909	0.000634341	0.00730049	-5.12076	-2.35636	0.00116056	0.0124807	-3.34217	-0.575264	-4.49061	-3.20213	-0.808881	-2.04771	-0.963796	-3.63397	-3.0089	-4.46043	-4.7017	-2.85984	-5.37641	-7.77328	-5.54686	-7.77328	-7.77328	-3.61488	-2.41917	-3.44005	-3.49295	-4.59866	6	37	2	5	27	14	28	3	6	2	2	7	1
PGM5-AS1	chr9;chr9;chr9;chr9;chr9;chr9;chr9	68355164;68355164;68355164;68356290;68357603;68357723;68357723	68355605;68355605;68355605;68356346;68357866;68357866;68357866	-;-;-;-;-;-;-	763	PGM5 antisense RNA 1	-5.37322	-2.42579	4.50182e-13	2.38161e-10	-5.54315	-2.47071	2.09821e-13	1.56412e-10	6.93153	3.74342	7.44903	6.43517	5.18588	5.96224	4.71146	4.98841	3.7539	4.24734	4.17046	3.82884	3.75141	3.85791	4.46169	4.56256	4.00001	3.49771	3.98978	3.66109	3.81446	3.35322	2213	211	2488	1181	493	1045	410	356	192	264	302	212	196
HSPA6	chr1	161524540	161526897	+	2358	heat shock protein family A (Hsp70) member 6	-5.36805	-2.4244	4.53385e-06	0.000168224	-5.28783	-2.40267	1.52813e-05	0.000485683	-1.14766	0.154432	-2.41896	2.73685	2.788	-0.683126	-0.938394	-1.63295	-0.495765	-0.060685	-0.330022	-1.18937	-1.08451	-0.845408	-1.29546	-1.02055	-1.35291	-1.35384	-0.586354	-0.085454	-1.36238	-1.96604	25	54	8	281	289	32	25	11	31	41	41	20	21
SERPINA1	chr14;chr14;chr14;chr14;chr14;chr14;chr14;chr14;chr14;chr14;chr14;chr14;chr14;chr14;chr14;chr14;chr14;chr14;chr14;chr14;chr14;chr14;chr14;chr14;chr14;chr14;chr14;chr14;chr14;chr14;chr14;chr14;chr14;chr14;chr14;chr14;chr14;chr14;chr14;chr14;chr14;chr14;chr14;chr14;chr14;chr14;chr14;chr14;chr14;chr14;chr14;chr14;chr14;chr14;chr14;chr14;chr14;chr14;chr14;chr14;chr14;chr14;chr14;chr14;chr14;chr14;chr…	94376747;94376747;94376747;94376747;94376747;94376747;94376747;94376747;94376747;94376747;94376747;94379464;94379464;94379464;94379464;94379464;94379464;94379464;94379464;94379464;94379464;94379464;94380871;94380871;94380871;94380871;94380871;94380871;94380871;94380871;94380871;94380871;94380871;94382592;94382592;94382592;94382592;94382592;94382592;94382592;94382592;94382592;94382592;94382592;943…	94378640;94378640;94378640;94378640;94378640;94378640;94378640;94378640;94378640;94378640;94378640;94379611;94379611;94379611;94379611;94379611;94379611;94379611;94379611;94379611;94379611;94379611;94381141;94381141;94381141;94381141;94381141;94381141;94381141;94381141;94381141;94381141;94381141;94383241;94383241;94383241;94383241;94383241;94383241;94383241;94383241;94383241;94383241;94383241;943…	-;-;-;-;-;-;-;-;-;-;-;-;-;-;-;-;-;-;-;-;-;-;-;-;-;-;-;-;-;-;-;-;-;-;-;-;-;-;-;-;-;-;-;-;-;-;-;-;-;-;-;-;-;-;-;-;-;-;-;-;-;-;-;-;-;-;-;-;-;-;-;-;-;-;-;-;-;-;-;-;-;-;-;-;-;-;-;-;-;-;-;-;-;-;-;-;-;-;-;-;-;-;-;-;-;-;-;-;-;-;-;-;-;-;-;-;-;-;-;-;-;-;-;-;-;-;-;-	7374	serpin family A member 1	-5.35579	-2.4211	1.11138e-05	0.000327942	-5.45962	-2.4488	1.44477e-05	0.000466422	-3.42708	-1.0771	-4.46556	-1.8256	0.79504	-3.72309	-3.88378	-2.57642	-1.96677	-4.68588	-2.32981	-2.40574	-3.64787	-3.12025	-3.9906	-2.99846	-3.45992	-3.85729	-3.8767	-4.08175	-3.85405	-3.20323	16	72	6	37	227	12	10	18	35	5	32	27	11
TTTY14	chrY;chrY;chrY;chrY;chrY;chrY;chrY;chrY;chrY;chrY;chrY;chrY;chrY;chrY;chrY;chrY;chrY;chrY;chrY;chrY;chrY;chrY	18872501;18872501;18872501;18872501;18877068;18877068;18877068;18912368;18932451;18932451;18932743;18933357;19068724;19068724;19068724;19068724;19075941;19075941;19077045;19077045;19077045;19077045	18872834;18872834;18872834;18872834;18877205;18877205;18877205;18912482;18932841;18932841;18932841;18933475;19068798;19068798;19068798;19068798;19076003;19076003;19077547;19077547;19077547;19077547	-;-;-;-;-;-;-;-;-;-;-;-;-;-;-;-;-;-;-;-;-;-	1738	testis-specific transcript, Y-linked 14 (non-protein coding)	-5.34316	-2.41769	0.213946	0.42006	-2.21298	-1.14599	0.295427	0.513718	-7.14579	1.32883	-7.14579	0.540306	-4.66342	0.773244	-7.14579	-7.14579	1.47507	-7.14579	0.996136	-3.92473	-7.14579	-7.14579	-7.14579	-7.14579	-7.14579	-7.14579	0.785193	-4.87333	-7.14579	-7.14579	0	90	0	45	1	65	0	0	90	0	76	2	0
NR4A2	chr2;chr2;chr2;chr2;chr2;chr2;chr2;chr2	156324432;156326150;156326718;156327851;156328404;156329323;156330668;156332480	156326000;156326328;156326920;156328014;156328533;156330188;156330791;156332775	-;-;-;-;-;-;-;-	3531	nuclear receptor subfamily 4 group A member 2	-5.27411	-2.39893	0.000242562	0.0036131	-6.42968	-2.68475	0.000236585	0.00390947	2.05339	1.66983	0.484951	5.89269	5.10911	1.28655	4.34458	2.08417	2.35876	3.36909	1.85112	2.66125	2.43338	0.953433	0.999072	0.415139	0.418263	1.02199	1.16038	0.431389	0.925839	3.77679	348	232	92	3753	2164	189	1472	220	338	665	280	437	364
LMCD1	chr3;chr3;chr3;chr3;chr3;chr3;chr3;chr3;chr3;chr3;chr3;chr3;chr3;chr3;chr3;chr3;chr3;chr3;chr3;chr3;chr3	8501807;8501807;8501807;8501807;8532737;8532737;8532737;8537185;8537185;8537185;8548568;8548568;8548568;8548568;8549874;8565432;8565432;8565432;8567440;8567440;8567440	8501980;8501980;8501980;8501980;8532825;8532825;8532825;8537440;8537440;8537440;8548903;8548903;8548903;8548903;8551274;8565647;8565647;8565647;8568125;8568125;8568125	+;+;+;+;+;+;+;+;+;+;+;+;+;+;+;+;+;+;+;+;+	3158	LIM and cysteine rich domains 1	-5.26092	-2.39532	2.2509e-06	9.79172e-05	-5.21602	-2.38295	2.39826e-06	0.000121393	1.24028	3.30506	1.77871	3.28109	6.55501	2.11343	1.80999	1.93177	2.32853	2.0786	1.79002	1.52771	1.5306	1.78423	1.86811	1.61062	2.10381	2.13095	1.71129	2.19853	2.39943	2.12332	177	645	202	549	5273	300	227	177	296	243	240	178	174
TMSB4Y	chrY;chrY	13703567;13705225	13704435;13706022	+;+	1667	thymosin beta 4, Y-linked	-5.19225	-2.37636	0.184343	0.381432	-2.57006	-1.3618	0.164127	0.358365	-7.08561	-0.506775	-7.08561	0.395107	-4.60324	0.567151	-7.08561	-7.08561	0.0941006	-7.08561	0.0232093	-4.71758	-7.08561	-7.08561	-7.08561	-7.08561	-7.08561	-7.08561	0.105191	-7.08561	-4.85716	-7.08561	0	24	0	39	1	54	0	0	33	0	37	1	0
CYP4F11	chr19;chr19;chr19;chr19;chr19;chr19;chr19;chr19;chr19;chr19;chr19;chr19;chr19;chr19;chr19;chr19;chr19;chr19;chr19;chr19;chr19;chr19;chr19;chr19;chr19	15912370;15912370;15914305;15914305;15914602;15914602;15914762;15914762;15922037;15922037;15922364;15922364;15923812;15923812;15924761;15924761;15927212;15927212;15927430;15927430;15929457;15929457;15934211;15934211;15934832	15913909;15913909;15914387;15914387;15914666;15914666;15914895;15914895;15922166;15922166;15922430;15922430;15924082;15924082;15924882;15924882;15927339;15927339;15927483;15927483;15929601;15929601;15934866;15934409;15934866	-;-;-;-;-;-;-;-;-;-;-;-;-;-;-;-;-;-;-;-;-;-;-;-;-	3395	cytochrome P450 family 4 subfamily F member 11	-5.16997	-2.37016	0.000832034	0.00898904	-5.22138	-2.38443	0.00130681	0.0135215	-0.350158	-5.80685	-3.9052	-1.21198	-3.53037	-0.785796	-3.47827	-8.11177	-2.49725	-2.46345	-2.86253	-1.39672	-3.93653	-5.8538	-8.11177	-3.5014	-3.98306	-2.86062	-4.54101	-8.11177	-2.86905	-3.46284	63	1	4	26	5	43	6	0	11	11	10	25	4
WFDC2	chr20;chr20;chr20;chr20	45469754;45470389;45479942;45481371	45469860;45470532;45480094;45481532	+;+;+;+	566	WAP four-disulfide core domain 2	-5.16963	-2.37006	3.86882e-07	2.40139e-05	-4.50842	-2.17262	4.09139e-05	0.00101974	2.61311	3.49864	2.94293	4.5131	2.74145	4.32502	2.16939	2.67566	1.00608	2.19404	1.9245	0.637875	-0.22713	2.772	1.31915	-0.20372	-0.84132	-0.0409146	0.523587	1.46642	0.765781	2.50594	82	132	81	231	67	249	52	53	21	47	47	17	9
PIM1	chr6;chr6;chr6;chr6;chr6;chr6;chr6;chr6;chr6;chr6;chr6;chr6	37170146;37170146;37170773;37170773;37170981;37170981;37171125;37171125;37172996;37172996;37173934;37173934	37170657;37170657;37170879;37170879;37171031;37171031;37171491;37171491;37173172;37173172;37175428;37175428	+;+;+;+;+;+;+;+;+;+;+;+	2709	Pim-1 proto-oncogene, serine/threonine kinase	-5.10305	-2.35136	9.74743e-08	8.15601e-06	-5.48885	-2.4565	2.37205e-08	2.94904e-06	3.08772	3.71664	2.72481	5.50125	6.82283	3.10533	3.37365	2.8894	2.3739	3.12266	2.5133	2.38627	2.60725	2.74179	2.85925	2.94138	2.47801	1.78289	2.86816	2.73771	1.74187	3.28861	547	736	334	2195	5446	512	576	295	262	430	340	277	315
CACNA1I	chr22;chr22;chr22;chr22;chr22;chr22;chr22;chr22;chr22;chr22;chr22;chr22;chr22;chr22;chr22;chr22;chr22;chr22;chr22;chr22;chr22;chr22;chr22;chr22;chr22;chr22;chr22;chr22;chr22;chr22;chr22;chr22;chr22;chr22;chr22;chr22;chr22;chr22;chr22;chr22;chr22;chr22;chr22;chr22;chr22;chr22;chr22;chr22;chr22;chr22;chr22;chr22;chr22;chr22;chr22;chr22;chr22;chr22;chr22;chr22;chr22;chr22;chr22;chr22;chr22;chr22;chr…	39570753;39570753;39598151;39598151;39600520;39600520;39619310;39619310;39634565;39634565;39640867;39640867;39642797;39642797;39646569;39646569;39647822;39649501;39649501;39658152;39658152;39658931;39658931;39659433;39659433;39659697;39659697;39660344;39660344;39661108;39661108;39661965;39661965;39662776;39662776;39663718;39663718;39664091;39664091;39664739;39664739;39665498;39665498;39665881;396…	39570988;39570988;39598262;39598262;39600653;39600653;39619407;39619407;39634724;39634724;39641182;39641182;39642889;39642889;39646881;39646881;39647926;39649925;39649925;39658303;39658303;39659116;39659116;39659550;39659550;39659852;39659852;39660437;39660437;39661310;39661310;39662435;39662435;39662876;39662876;39663841;39663841;39664159;39664159;39664923;39664923;39665624;39665624;39666006;396…	+;+;+;+;+;+;+;+;+;+;+;+;+;+;+;+;+;+;+;+;+;+;+;+;+;+;+;+;+;+;+;+;+;+;+;+;+;+;+;+;+;+;+;+;+;+;+;+;+;+;+;+;+;+;+;+;+;+;+;+;+;+;+;+;+;+;+;+;+;+;+;+;+	10003	calcium voltage-gated channel subunit alpha1 I	-5.06745	-2.34126	1.70735e-09	2.8572e-07	-4.97882	-2.3158	1.55653e-08	2.12726e-06	-2.87996	-5.29868	-2.67515	-2.61464	-3.45329	-2.68117	-4.63679	-5.13699	-4.33918	-5.43235	-4.73395	-6.44966	-5.49548	-5.6588	-4.29648	-7.37664	-5.54201	-4.86487	-6.09996	-5.08644	-4.92633	-6.4961	32	5	29	29	16	34	8	4	9	4	8	2	4
KCNJ15	chr21;chr21;chr21;chr21;chr21;chr21;chr21;chr21;chr21;chr21;chr21;chr21;chr21;chr21;chr21;chr21;chr21;chr21;chr21;chr21;chr21;chr21;chr21;chr21;chr21;chr21;chr21;chr21;chr21;chr21;chr21	38229915;38229915;38229915;38256698;38256698;38256698;38256804;38257046;38257046;38257046;38257046;38257104;38272420;38291606;38296926;38296926;38296926;38296926;38296926;38296926;38296926;38296926;38298144;38299244;38299244;38299244;38299244;38299244;38299244;38299244;38299244	38230023;38230023;38230023;38256787;38256787;38256787;38257185;38257185;38257185;38257185;38257185;38257185;38272557;38291747;38297023;38297023;38297023;38297023;38297023;38297023;38297023;38297023;38298282;38301824;38301824;38301824;38301824;38301824;38301824;38301824;38301824	+;+;+;+;+;+;+;+;+;+;+;+;+;+;+;+;+;+;+;+;+;+;+;+;+;+;+;+;+;+;+	3679	potassium voltage-gated channel subfamily J member 15	-5.03576	-2.33221	0.00198953	0.016985	-4.75435	-2.24925	0.00334673	0.0265255	-4.73119	-2.89089	-5.80389	-2.83575	1.58655	-4.24286	-3.19374	-2.40988	-1.56447	-3.43005	-2.14739	-1.63172	-3.09293	-2.81438	-3.29988	-5.08873	-4.09897	-2.06179	-2.43554	-5.95522	-3.48329	-2.73065	3	10	1	9	196	4	8	10	23	6	18	23	8
LIF	chr22;chr22;chr22;chr22;chr22	30240447;30240447;30244755;30246677;30246677	30244061;30244061;30244933;30246851;30246851	-;-;-;-;-	3969	leukemia inhibitory factor	-5.00096	-2.32221	0.000359317	0.00483016	-4.67122	-2.2238	0.000467144	0.00642177	-0.424184	-1.02738	-2.28214	-0.122684	3.92447	-0.738543	-0.193068	-0.951527	-0.275653	1.16454	0.323498	-2.34992	-0.456552	-1.40566	-2.62245	-0.138298	-1.28246	-1.11468	-1.37905	-0.534786	-0.299706	0.163991	70	40	15	65	1070	52	71	30	61	162	109	15	55
ALPL	chr1;chr1;chr1;chr1;chr1;chr1;chr1;chr1;chr1;chr1;chr1;chr1;chr1;chr1;chr1;chr1;chr1;chr1;chr1;chr1;chr1;chr1;chr1;chr1;chr1;chr1;chr1;chr1;chr1;chr1;chr1;chr1;chr1	21509358;21509358;21509358;21553978;21560626;21560626;21560626;21561097;21561097;21563110;21563110;21563110;21564041;21564041;21564041;21568104;21568104;21568104;21570305;21570305;21570305;21573665;21573665;21573665;21575733;21575733;21575733;21576522;21576522;21576522;21577383;21577383;21577383	21509517;21509517;21509517;21554142;21560745;21560745;21560745;21561212;21561212;21563284;21563284;21563284;21564216;21564216;21564216;21568247;21568247;21568247;21570374;21570374;21570374;21573799;21573799;21573799;21575924;21575924;21575924;21576641;21576641;21576641;21578412;21578412;21578412	+;+;+;+;+;+;+;+;+;+;+;+;+;+;+;+;+;+;+;+;+;+;+;+;+;+;+;+;+;+;+;+;+	2603	alkaline phosphatase, liver/bone/kidney	-4.9007	-2.29299	4.29212e-06	0.000161077	-4.93627	-2.30342	3.25534e-06	0.000149545	-0.242356	1.29733	0.592048	0.69172	4.50997	0.674219	-0.177024	0.603993	0.591147	-0.101951	0.808091	0.116512	0.252916	0.0801622	-0.380625	0.748415	-0.0339142	-1.00727	-0.134162	-0.0288001	-0.194693	0.638679	52	132	73	75	1053	91	47	58	73	44	100	55	59
PGA5	chr11;chr11;chr11;chr11;chr11;chr11;chr11;chr11;chr11	61241176;61241769;61244165;61245152;61245946;61248419;61249669;61249916;61251132	61241282;61241931;61244282;61245270;61246145;61248535;61249813;61250014;61251443	+;+;+;+;+;+;+;+;+	1380	pepsinogen 5, group I (pepsinogen A)	-4.87256	-2.28468	0.111251	0.274259	-2.58156	-1.36824	0.566596	0.744413	-2.16911	8.04435	-2.99568	0.935504	0.151373	-0.812168	8.59946	-0.517129	-1.83386	-4.36185	-1.71158	-2.36599	4.64032	0.638405	-2.8386	-0.580682	0.196195	4.59726	1.02952	1.487	5.09328	-4.48687	7	7531	3	47	27	17	10985	14	7	1	9	5	657
GADD45B	chr19;chr19;chr19;chr19	2476125;2476529;2477029;2477488	2476402;2476630;2477251;2478259	+;+;+;+	1375	growth arrest and DNA damage inducible beta	-4.84586	-2.27675	1.08884e-05	0.000324082	-5.32567	-2.41296	2.59063e-06	0.000128358	5.8156	5.33237	4.59743	7.21911	8.71799	5.16807	6.72699	5.51586	5.50146	5.5008	5.5571	5.12956	3.72506	4.21579	4.12511	4.25338	4.14361	3.31316	4.50296	4.29566	3.70109	6.62599	1840	1145	621	3665	10282	1086	2989	925	1163	1135	1424	942	347
ACSM1	chr16;chr16;chr16;chr16;chr16;chr16;chr16;chr16;chr16;chr16;chr16;chr16;chr16;chr16;chr16;chr16;chr16;chr16;chr16;chr16;chr16;chr16;chr16;chr16;chr16;chr16;chr16;chr16;chr16;chr16;chr16;chr16;chr16;chr16;chr16;chr16;chr16;chr16	20623237;20623237;20623237;20624096;20624096;20624096;20625423;20625423;20627189;20627189;20627256;20636739;20636739;20637371;20637371;20637371;20640461;20640461;20661794;20661794;20661794;20669827;20669827;20669827;20671531;20671531;20671531;20674044;20682256;20682256;20682256;20685193;20685193;20685193;20690997;20690997;20690997;20697636	20623572;20623572;20623572;20624215;20624215;20624215;20625522;20625522;20627316;20627316;20627316;20636840;20636840;20637451;20637451;20637451;20640584;20640584;20661873;20661873;20661873;20669986;20669986;20669990;20671671;20671671;20671671;20674100;20682463;20682463;20682463;20685403;20685403;20685403;20691239;20691256;20691256;20697788	-;-;-;-;-;-;-;-;-;-;-;-;-;-;-;-;-;-;-;-;-;-;-;-;-;-;-;-;-;-;-;-;-;-;-;-;-;-	2265	acyl-CoA synthetase medium-chain family member 1	-4.83074	-2.27225	3.59913e-07	2.27899e-05	-4.15131	-2.05357	1.65277e-06	8.91624e-05	-0.417792	-0.450977	-0.634557	0.664289	0.508439	0.0980622	-2.89437	-2.99414	-0.437712	-5.07669	-1.03789	-2.42778	-1.82191	-1.49854	-2.28766	-4.38893	-2.62759	-2.15435	-2.62003	-3.88467	-1.37731	-1.90798	40	34	27	64	57	53	6	4	31	1	24	8	12
ADGRE2	chr19;chr19;chr19;chr19;chr19;chr19;chr19;chr19;chr19;chr19;chr19;chr19;chr19;chr19;chr19;chr19;chr19;chr19;chr19;chr19;chr19;chr19;chr19;chr19;chr19;chr19;chr19;chr19;chr19;chr19;chr19;chr19;chr19;chr19;chr19;chr19;chr19;chr19;chr19;chr19	14732697;14732697;14743420;14743420;14743616;14743616;14746232;14746232;14746896;14746896;14751436;14751436;14752329;14752329;14754954;14755654;14755654;14756238;14756238;14764433;14764433;14765320;14765320;14765524;14765524;14765658;14765658;14766235;14766235;14766978;14766978;14772342;14772342;14773938;14773938;14774256;14774256;14776726;14776726;14778257	14736244;14736244;14743530;14743530;14743784;14743784;14746323;14746323;14746962;14746962;14751671;14751671;14752526;14752526;14755127;14755877;14755877;14756345;14756345;14764610;14764610;14765397;14765397;14765570;14765570;14765804;14765804;14766381;14766381;14767109;14767109;14772497;14772497;14774054;14774054;14774306;14774306;14776927;14776927;14778541	-;-;-;-;-;-;-;-;-;-;-;-;-;-;-;-;-;-;-;-;-;-;-;-;-;-;-;-;-;-;-;-;-;-;-;-;-;-;-;-	6467	adhesion G protein-coupled receptor E2	-4.82127	-2.26941	4.71251e-05	0.00103461	-4.88081	-2.28712	4.72371e-05	0.00114261	-1.37403	-0.887751	-4.83488	-0.0831503	2.61634	-0.68692	-1.6513	-2.10017	-0.761725	-1.06851	-0.772852	-1.9292	-0.943094	-1.8267	-2.75099	-2.06485	-2.80844	-1.52533	-1.47442	-1.66857	-2.01885	-1.32884	59	72	4	109	704	88	42	22	71	56	83	33	64
PNMT	chr17;chr17;chr17;chr17;chr17;chr17	39667981;39668453;39669629;39669629;39669951;39669951	39668070;39668677;39669836;39669836;39670475;39670475	+;+;+;+;+;+	1048	phenylethanolamine N-methyltransferase	-4.78417	-2.25827	3.30242e-07	2.16638e-05	-3.42913	-1.77784	9.65048e-07	5.92764e-05	0.234089	1.37658	-0.361006	1.17106	0.119481	2.0637	-2.03395	-0.747364	0.528453	-2.17763	0.0132815	-0.0194437	-1.1159	-0.879997	-1.17579	-3.27705	-0.758385	-1.79544	-0.0796336	-1.83171	-1.17328	-2.71068	29	56	15	42	20	96	5	9	28	4	23	20	9
MMP3	chr11;chr11;chr11;chr11;chr11;chr11;chr11;chr11;chr11;chr11	102835797;102837298;102838551;102839110;102840108;102840429;102842154;102842431;102842672;102843442	102836226;102837401;102838710;102839243;102840252;102840593;102842279;102842579;102842916;102843689	-;-;-;-;-;-;-;-;-;-	1906	matrix metallopeptidase 3	-4.71593	-2.23754	0.00156574	0.014234	-2.04323	-1.03085	0.160515	0.353153	-2.44958	-1.27751	-7.27891	-0.273065	-2.2294	1.30206	-4.9656	-3.6842	-4.85586	-4.82773	-2.99222	-7.27891	-3.10367	-4.18022	-2.18647	-7.27891	-4.92185	-3.42238	-1.9248	-1.98192	-2.53452	-1.9162	8	16	0	28	7	103	1	2	1	1	5	0	4
RARRES1	chr3;chr3;chr3;chr3;chr3;chr3;chr3;chr3;chr3;chr3	158697108;158697908;158704651;158704791;158710738;158710738;158713797;158713797;158732140;158732140	158697827;158697970;158704927;158704927;158710933;158710933;158713859;158713859;158732486;158732486	-;-;-;-;-;-;-;-;-;-	1666	retinoic acid receptor responder 1	-4.66391	-2.22154	7.58453e-09	9.42321e-07	-3.86121	-1.94905	2.25293e-06	0.000115463	3.3306	5.96961	3.26177	2.81134	3.15328	3.12457	1.84993	2.23307	0.904258	1.87241	1.48037	0.811609	2.10884	1.06875	1.94735	2.16812	1.23036	2.39171	1.57221	1.57097	2.32312	2.30639	398	2158	298	209	263	319	123	115	58	111	102	57	137
MT1G	chr16;chr16;chr16;chr16;chr16;chr16	56666735;56666735;56667312;56667312;56667966;56667966	56666970;56666970;56667380;56667377;56668065;56668065	-;-;-;-;-;-	405	metallothionein 1G	-4.60242	-2.20239	0.0836388	0.227929	-3.38841	-1.76061	0.27019	0.487365	-2.89746	2.89444	-0.531565	2.70418	-1.1603	-1.44451	3.05864	-5.04435	-5.04435	-5.04435	-5.04435	-2.67632	-2.64748	-1.94567	-5.04435	-5.04435	-5.04435	1.12153	-2.83413	-0.711126	1.10621	-2.71819	1	62	5	47	3	3	69	0	0	0	0	1	1
MT1X	chr16;chr16;chr16	56682470;56683165;56683958	56682568;56683230;56684196	+;+;+	404	metallothionein 1X	-4.58376	-2.19653	1.18879e-11	4.06171e-09	-3.9357	-1.97662	5.83529e-10	1.34787e-07	5.29642	5.91878	6.50168	7.17049	5.32313	6.8643	6.03124	4.2895	6.25254	4.61269	5.54252	4.55763	3.64078	4.2989	3.76091	2.78865	3.96001	4.39411	4.55476	3.99788	4.4872	4.77988	377	505	683	1041	287	1034	542	116	575	180	414	186	96
ALDH1L1	chr3;chr3;chr3;chr3;chr3;chr3;chr3;chr3;chr3;chr3;chr3;chr3;chr3;chr3;chr3;chr3;chr3;chr3;chr3;chr3;chr3;chr3;chr3;chr3;chr3;chr3;chr3;chr3;chr3;chr3;chr3;chr3;chr3;chr3;chr3;chr3;chr3;chr3;chr3;chr3;chr3;chr3;chr3;chr3;chr3;chr3;chr3;chr3;chr3;chr3;chr3;chr3;chr3;chr3;chr3;chr3;chr3;chr3;chr3;chr3;chr3;chr3;chr3;chr3;chr3;chr3;chr3;chr3;chr3;chr3;chr3;chr3;chr3;chr3;chr3;chr3;chr3;chr3;chr3;chr3…	126103561;126103561;126103561;126103561;126105726;126105726;126105726;126105726;126107141;126107141;126107141;126107141;126109944;126109944;126109944;126109944;126112782;126112782;126112782;126112782;126114557;126114557;126114557;126118005;126118005;126118005;126118005;126124364;126124364;126124364;126124364;126125616;126125616;126125616;126125616;126130223;126130223;126130223;126130223;126131384…	126103846;126103846;126103846;126103846;126105925;126105925;126105925;126105925;126107246;126107246;126107246;126107246;126110109;126110109;126110109;126110109;126112880;126112880;126112880;126112880;126114656;126114656;126114656;126118098;126118098;126118098;126118098;126124451;126124451;126124451;126124451;126125721;126125721;126125721;126125721;126130293;126130293;126130293;126130293;126131534…	-;-;-;-;-;-;-;-;-;-;-;-;-;-;-;-;-;-;-;-;-;-;-;-;-;-;-;-;-;-;-;-;-;-;-;-;-;-;-;-;-;-;-;-;-;-;-;-;-;-;-;-;-;-;-;-;-;-;-;-;-;-;-;-;-;-;-;-;-;-;-;-;-;-;-;-;-;-;-;-;-;-;-;-;-;-;-;-	3514	aldehyde dehydrogenase 1 family member L1	-4.56912	-2.19191	7.45306e-16	7.63938e-13	-4.4941	-2.16803	1.36146e-12	6.97746e-10	3.70006	2.64459	3.29843	4.48949	3.61993	5.1414	1.90055	1.57707	2.27324	2.0817	1.65382	1.57005	2.04136	2.48013	1.72527	2.04802	2.01284	1.51249	0.819293	1.70278	1.42994	2.15328	1085	454	645	1412	767	2725	269	154	317	271	243	204	276
LINC01088	chr4;chr4;chr4;chr4;chr4;chr4	78971748;78973000;79086096;79195836;79306691;79308273	78971876;78973052;79086262;79195932;79306728;79308799	+;+;+;+;+;+	1011	long intergenic non-protein coding RNA 1088	-4.56414	-2.19034	6.2224e-09	7.97245e-07	-3.25416	-1.70229	1.50982e-06	8.31099e-05	1.14936	1.66449	-0.217397	3.13795	1.4839	3.1938	0.445343	0.701693	0.580308	0.203301	0.396089	-0.950564	-0.250074	-0.253581	0.336743	-0.670455	-0.131125	0.261851	0.714987	-0.697134	-0.290457	0.180245	53	66	16	159	50	203	28	24	28	21	29	10	16
TRIB1	chr8;chr8;chr8;chr8;chr8;chr8	125430321;125432209;125433317;125433317;125436006;125436006	125431262;125432324;125433609;125433609;125438405;125438405	+;+;+;+;+;+	3751	tribbles pseudokinase 1	-4.55197	-2.18649	1.958e-05	0.000511882	-4.9345	-2.3029	1.46629e-05	0.000472438	2.19195	2.25154	0.861888	4.99378	5.579	1.16854	2.39981	2.53717	1.11029	2.37272	1.75876	1.41824	1.43911	1.65416	1.68072	1.56904	1.7144	1.68899	1.05681	0.874658	1.56478	3.11652	407	369	127	2138	3184	185	406	320	151	354	279	196	194
CLEC12A	chr12;chr12;chr12;chr12;chr12;chr12;chr12;chr12;chr12;chr12;chr12;chr12;chr12;chr12;chr12;chr12;chr12;chr12;chr12;chr12;chr12;chr12;chr12;chr12	9951316;9971409;9971409;9971409;9971577;9978966;9978966;9978966;9979336;9979336;9979336;9979336;9980582;9980582;9980582;9980582;9982020;9982020;9982020;9982020;9983530;9984870;9984870;9984870	9951356;9971687;9971687;9971687;9971687;9979064;9979064;9979064;9979524;9979524;9979524;9979524;9980733;9980733;9980733;9980733;9982129;9982129;9982129;9982129;9984241;9985595;9985595;9985595	+;+;+;+;+;+;+;+;+;+;+;+;+;+;+;+;+;+;+;+;+;+;+;+	2308	C-type lectin domain family 12 member A	-4.54245	-2.18347	0.000330321	0.0045257	-4.53029	-2.1796	0.000399393	0.00578625	-0.636078	0.638093	-2.22258	-1.10328	2.89661	-1.47293	-0.851443	-3.96029	-1.94049	-1.90668	-0.0144971	-2.856	-1.1963	-1.09535	-3.02654	-2.23149	-1.89739	-1.4585	-2.20089	-1.01654	-0.414633	-0.729585	35	74	9	19	305	18	26	2	11	11	50	6	19
KDM5D	chrY;chrY;chrY;chrY;chrY;chrY;chrY;chrY;chrY;chrY;chrY;chrY;chrY;chrY;chrY;chrY;chrY;chrY;chrY;chrY;chrY;chrY;chrY;chrY;chrY;chrY;chrY;chrY;chrY;chrY;chrY;chrY;chrY;chrY;chrY;chrY;chrY;chrY;chrY;chrY;chrY;chrY;chrY;chrY;chrY;chrY;chrY;chrY;chrY;chrY;chrY;chrY;chrY;chrY;chrY;chrY;chrY;chrY;chrY;chrY;chrY;chrY;chrY;chrY;chrY;chrY;chrY;chrY;chrY;chrY;chrY;chrY;chrY;chrY;chrY;chrY;chrY;chrY;chrY;chrY…	19705415;19705415;19705415;19706441;19706441;19706441;19706794;19706794;19706794;19707147;19707147;19707147;19707934;19707934;19707934;19708244;19708244;19708244;19708875;19708875;19708875;19709451;19709451;19709451;19710376;19710376;19710376;19715352;19715352;19715352;19715615;19715615;19715615;19715823;19715823;19715823;19716279;19716279;19716279;19716596;19716596;19716596;19720872;19720872;197…	19706345;19706345;19706345;19706640;19706640;19706640;19706863;19706863;19706863;19707746;19707746;19707746;19708071;19708071;19708071;19708423;19708423;19708423;19709013;19709013;19709013;19709809;19709809;19709809;19710472;19710472;19710472;19715499;19715499;19715499;19715739;19715739;19715739;19716004;19716004;19716004;19716473;19716473;19716473;19716715;19716715;19716715;19721034;19721034;197…	-;-;-;-;-;-;-;-;-;-;-;-;-;-;-;-;-;-;-;-;-;-;-;-;-;-;-;-;-;-;-;-;-;-;-;-;-;-;-;-;-;-;-;-;-;-;-;-;-;-;-;-;-;-;-;-;-;-;-;-;-;-;-;-;-;-;-;-;-;-;-;-;-;-;-;-;-;-;-;-;-	5581	lysine demethylase 5D	-4.53944	-2.18251	0.234476	0.442918	-4.69221	-2.23027	0.074338	0.215121	-6.68199	4.52988	-6.4051	4.16667	-0.417273	4.31227	-5.1384	-8.82888	4.64807	-8.82888	4.38658	-0.858828	-3.38044	-6.57091	-8.82888	-8.82888	-8.82888	-2.80528	4.47265	-6.55643	-2.40623	-8.82888	1	2665	1	1793	74	2436	3	0	2613	0	2568	60	10
SLC7A5	chr16;chr16;chr16;chr16;chr16;chr16;chr16;chr16;chr16;chr16	87830016;87834414;87836498;87837845;87838714;87839702;87840429;87841050;87851724;87868885	87833025;87834591;87836647;87837941;87838817;87839825;87840473;87841155;87851849;87869499	-;-;-;-;-;-;-;-;-;-	4555	solute carrier family 7 member 5	-4.52146	-2.17679	1.47425e-06	7.15436e-05	-4.49353	-2.16785	6.07208e-06	0.000237466	2.47138	3.08179	2.45841	6.01369	5.9272	2.87308	2.94776	2.10508	3.4338	2.98426	2.52867	2.33293	2.58307	3.35572	1.63965	1.6005	2.01673	2.40561	2.57411	2.37437	2.23594	3.09929	600	797	467	5265	4922	733	721	288	919	657	578	449	521
SLC7A3	chrX;chrX;chrX;chrX;chrX;chrX;chrX;chrX;chrX;chrX;chrX;chrX;chrX;chrX;chrX;chrX;chrX;chrX;chrX;chrX;chrX;chrX;chrX;chrX	70925580;70925580;70926070;70926070;70926527;70926527;70926875;70926875;70927282;70927282;70927484;70927484;70927798;70927798;70928145;70928145;70928456;70928456;70928844;70928844;70929628;70929628;70930977;70930977	70925943;70925943;70926178;70926178;70926693;70926693;70927041;70927041;70927384;70927384;70927623;70927623;70928020;70928020;70928257;70928257;70928633;70928633;70929002;70929002;70929998;70930022;70931125;70931125	-;-;-;-;-;-;-;-;-;-;-;-;-;-;-;-;-;-;-;-;-;-;-;-	2267	solute carrier family 7 member 3	-4.46231	-2.15779	0.0015547	0.0141651	-4.46335	-2.15813	0.00163425	0.0159439	4.72455	1.74651	4.4492	2.67611	2.87441	4.1917	-1.34996	2.88449	1.72783	1.75195	2.19433	1.36418	2.82244	2.9072	-2.60135	-1.15424	-2.27707	2.02053	1.34413	-0.451251	2.99787	-0.865699	1424	157	924	259	295	910	18	246	140	139	228	114	306
SLC26A3	chr7;chr7;chr7;chr7;chr7;chr7;chr7;chr7;chr7;chr7;chr7;chr7;chr7;chr7;chr7;chr7;chr7;chr7;chr7;chr7;chr7	107765467;107767579;107767766;107772054;107773920;107774777;107776452;107776637;107778175;107779668;107782797;107782980;107783205;107786827;107787357;107789524;107791048;107791830;107793742;107794379;107803111	107765878;107767644;107767908;107772108;107774153;107774872;107776544;107776706;107778281;107779763;107782874;107783093;107783352;107786909;107787509;107789688;107791235;107791940;107793881;107794597;107803233	-;-;-;-;-;-;-;-;-;-;-;-;-;-;-;-;-;-;-;-;-	2894	solute carrier family 26 member 3	-4.40951	-2.14062	0.000322101	0.0044316	-3.55431	-1.82957	0.00935376	0.0539956	-5.73453	-1.7126	-2.71446	-1.58823	-3.30003	-0.282832	-4.72109	-5.17198	-3.3695	-4.56858	-3.59474	-1.71632	-3.70619	-7.88142	-3.907	-3.05713	-3.44738	-3.26087	-3.6231	-4.76657	-4.81574	-4.1761	1	18	8	17	5	52	2	1	5	2	5	17	4
CD163	chr12;chr12;chr12;chr12;chr12;chr12;chr12;chr12;chr12;chr12;chr12;chr12;chr12;chr12;chr12;chr12;chr12;chr12;chr12;chr12;chr12;chr12;chr12;chr12;chr12;chr12;chr12;chr12;chr12;chr12;chr12;chr12;chr12;chr12	7470816;7470816;7479860;7479860;7481161;7481161;7482643;7482643;7482966;7482966;7483367;7483367;7485096;7485096;7486499;7486499;7486894;7486894;7487359;7487359;7487773;7487773;7495081;7495081;7496813;7496813;7498868;7498868;7501139;7501139;7502478;7502478;7503645;7503645	7471397;7471397;7479913;7479996;7481256;7481256;7482762;7482762;7483004;7483004;7483675;7483675;7485416;7485416;7486813;7486813;7486986;7486986;7487673;7487673;7488087;7488087;7495401;7495401;7497133;7497133;7499188;7499188;7501462;7501462;7502564;7502564;7503818;7503818	-;-;-;-;-;-;-;-;-;-;-;-;-;-;-;-;-;-;-;-;-;-;-;-;-;-;-;-;-;-;-;-;-;-	4190	CD163 molecule	-4.38771	-2.13347	5.97791e-09	7.75211e-07	-3.61574	-1.85429	9.05659e-07	5.60483e-05	2.59668	5.51696	3.34978	5.40999	5.75315	6.2848	2.84362	2.04446	4.05124	3.46771	3.94043	3.35159	3.07488	3.73943	2.42218	3.15759	3.47591	2.77327	3.14804	2.92188	3.49515	3.01467	602	3966	797	3187	4013	7178	617	254	1297	845	1415	837	674
LINC01235	chr9;chr9;chr9	13406380;13416399;13431203	13408433;13416545;13431329	-;-;-	2328	long intergenic non-protein coding RNA 1235	-4.3745	-2.12912	0.00395113	0.0275408	-4.49103	-2.16705	0.00189678	0.0176145	-1.95268	-2.37871	-1.33444	-3.69336	-1.75861	-1.19975	-7.56745	-2.25331	-0.843441	-3.32908	-5.33372	-5.19942	-7.56745	-3.94106	-7.56745	-5.27337	-3.43874	-4.61461	-5.35722	-5.29499	-1.75252	-3.86213	14	9	17	3	12	22	0	7	24	4	1	1	0
BTBD16	chr10;chr10;chr10;chr10;chr10;chr10;chr10;chr10;chr10;chr10;chr10;chr10;chr10;chr10;chr10;chr10;chr10;chr10;chr10;chr10;chr10;chr10;chr10;chr10;chr10;chr10;chr10;chr10;chr10;chr10;chr10;chr10	122271296;122271296;122275040;122275040;122276788;122276791;122283851;122283851;122286105;122286105;122289909;122289909;122291080;122291080;122297768;122297768;122299004;122299004;122307189;122307189;122329480;122329480;122331176;122331176;122332436;122332436;122334881;122334881;122336494;122336494;122338017;122338017	122271514;122271514;122275099;122275099;122276939;122276939;122283924;122283924;122286248;122286248;122289998;122289998;122291194;122291194;122297837;122297837;122299134;122299134;122307308;122307308;122329571;122329571;122331258;122331258;122332513;122332513;122334979;122334979;122336682;122336682;122338180;122338180	+;+;+;+;+;+;+;+;+;+;+;+;+;+;+;+;+;+;+;+;+;+;+;+;+;+;+;+;+;+;+;+	1880	BTB domain containing 16	-4.32995	-2.11435	0.00113154	0.0111212	-5.18864	-2.37536	0.000146258	0.00272572	1.09286	-1.44712	0.573927	-0.884457	0.588953	-0.40171	-2.62559	-2.16131	-1.5215	-4.80791	-7.25909	-0.935637	-3.47252	-1.61001	-5.03267	-2.64872	-1.72441	-1.66816	-3.00077	-4.14424	-3.66706	0.213769	95	14	52	18	50	31	6	6	12	1	0	19	3
MEFV	chr16;chr16;chr16;chr16;chr16;chr16;chr16;chr16;chr16;chr16;chr16;chr16;chr16;chr16;chr16;chr16;chr16;chr16;chr16	3242028;3242028;3243860;3243860;3244254;3244254;3244473;3244473;3246525;3246525;3247016;3247016;3248909;3248909;3249431;3249431;3254158;3256311;3256311	3243694;3243694;3243892;3244067;3244286;3244286;3244588;3244588;3246547;3246547;3247246;3247246;3249004;3249004;3249780;3249780;3254790;3256627;3256627	-;-;-;-;-;-;-;-;-;-;-;-;-;-;-;-;-;-;-	3674	Mediterranean fever	-4.29951	-2.10417	0.000178136	0.00282263	-4.22528	-2.07905	0.000284306	0.00451388	-3.23211	-1.23561	-4.40836	-0.251385	1.52078	-1.11509	-2.21397	-2.03532	-0.882014	-3.21312	-1.99556	-2.55475	-3.27775	-2.28247	-3.48381	-2.15157	-2.2519	-2.97456	-1.70707	-3.89248	-2.72632	-1.45229	9	32	3	55	187	37	16	13	37	7	20	12	7
RCAN1	chr21;chr21;chr21;chr21;chr21;chr21;chr21;chr21;chr21;chr21;chr21;chr21;chr21;chr21;chr21;chr21;chr21;chr21;chr21;chr21;chr21;chr21;chr21;chr21;chr21;chr21;chr21;chr21;chr21;chr21;chr21	34516443;34516443;34516443;34516443;34516443;34516443;34516443;34521053;34521499;34521499;34521499;34521499;34521499;34521499;34521499;34523537;34523537;34523537;34523537;34523537;34523537;34523537;34523537;34524527;34525088;34525294;34526663;34526663;34613787;34614278;34614760	34518256;34518256;34518256;34518256;34518256;34518256;34518256;34521658;34521658;34521658;34521658;34521658;34521658;34521658;34521658;34523710;34523710;34523710;34523710;34523710;34523710;34523710;34523710;34524637;34525467;34525467;34527010;34527010;34613843;34614446;34615142	-;-;-;-;-;-;-;-;-;-;-;-;-;-;-;-;-;-;-;-;-;-;-;-;-;-;-;-;-;-;-	4042	regulator of calcineurin 1	-4.22196	-2.07791	8.55123e-06	0.000273373	-4.36235	-2.1251	6.7888e-06	0.000258922	3.33949	3.06082	2.73788	5.87201	7.18047	3.0766	3.47948	4.16487	3.29178	4.04578	3.11654	3.13741	3.16686	3.10358	3.24964	3.0031	2.98925	3.22168	3.2341	3.25264	3.15224	3.74809	972	697	503	4235	10412	749	925	1066	739	1217	771	696	693
CEBPD	chr8	47736914	47738164	-	1251	CCAAT/enhancer binding protein delta	-4.21189	-2.07447	5.08129e-06	0.000183089	-4.09862	-2.03514	2.42162e-05	0.000680043	5.26899	7.01516	5.31779	7.28983	7.85296	6.09059	6.33545	5.38016	7.5177	6.39319	6.66827	6.74584	3.6942	3.63301	3.84214	3.33398	4.46838	3.78336	4.91251	4.46676	4.27486	6.7193	1146	3345	931	3502	5136	1873	2073	766	4281	1917	2799	2628	309
CXCL2	chr4;chr4;chr4;chr4	74097037;74098601;74098799;74099021	74097771;74098684;74098922;74099280	-;-;-;-	1203	C-X-C motif chemokine ligand 2	-4.18549	-2.0654	0.0114592	0.0581288	-4.29193	-2.10163	0.0083839	0.0502727	0.303929	0.184077	-0.560003	1.64303	4.58635	-0.532927	1.28715	-0.128749	0.475162	2.13316	1.32417	0.262084	-2.13389	-2.29914	-2.64057	-0.382651	-1.21471	-3.66215	0.575808	-0.200659	-2.08406	2.97712	35	28	15	67	513	18	60	16	31	96	66	28	5
RGS16	chr1;chr1;chr1;chr1;chr1	182598623;182601966;182602420;182603229;182604216	182600513;182602132;182602484;182603339;182604413	-;-;-;-;-	2432	regulator of G-protein signaling 16	-4.16694	-2.05899	0.00083591	0.00901188	-4.4707	-2.1605	0.000209686	0.00363216	2.79927	1.11974	0.821788	3.09284	5.37091	0.220645	2.38801	0.887895	0.358503	0.818866	0.705791	0.0776683	0.90941	0.785186	0.483129	0.48954	-0.292373	0.651035	0.659347	0.462429	0.631424	3.52516	402	109	80	371	1787	62	261	66	58	78	87	50	87
IL18RAP	chr2;chr2;chr2;chr2;chr2;chr2;chr2;chr2;chr2;chr2;chr2;chr2	102418790;102419561;102423178;102423811;102424231;102437212;102441312;102443200;102445189;102447070;102450848;102451766	102418940;102419797;102423347;102424135;102424414;102437362;102441377;102443323;102445340;102447207;102451021;102452564	+;+;+;+;+;+;+;+;+;+;+;+	2671	interleukin 18 receptor accessory protein	-4.14919	-2.05283	0.00393399	0.0274426	-3.91295	-1.96826	0.00592285	0.0396468	-3.12182	-5.46082	-4.48307	-1.04125	2.49944	-2.66253	-2.41871	-1.94794	-1.30204	-1.67765	-1.10762	-1.29961	-2.1828	-2.01179	-1.6946	-1.86932	-2.67887	-2.7957	-1.30533	-2.78153	-2.67079	-0.841634	7	1	2	23	268	9	10	10	20	15	27	21	11
PRND	chr20;chr20	4721854;4724541	4721969;4728462	+;+	4038	prion protein 2 (dublet)	-4.14043	-2.04978	0.00630028	0.0381295	-3.69549	-1.88577	0.0259414	0.108603	-2.39122	-2.27446	-1.22547	2.20555	0.197295	-0.0573494	0.630046	-8.362	-2.3079	-2.84831	-0.821495	-2.814	-1.08963	-2.17454	-3.26956	-3.35144	-0.0468935	-1.9478	-2.47839	-5.24715	-0.771874	-2.86498	18	17	32	333	82	85	128	0	15	10	50	11	36
EGR2	chr10;chr10;chr10;chr10;chr10;chr10;chr10;chr10;chr10;chr10;chr10;chr10;chr10;chr10;chr10	62811996;62811996;62811996;62811996;62811996;62815861;62815861;62815861;62815861;62815861;62816070;62816253;62816253;62818541;62819106	62814468;62814468;62814468;62814468;62814468;62815969;62816069;62816069;62815969;62816380;62816380;62816380;62816380;62818647;62819167	-;-;-;-;-;-;-;-;-;-;-;-;-;-;-	3162	early growth response 2	-4.10359	-2.03688	0.000556179	0.0066482	-5.22639	-2.38582	4.29817e-05	0.00105841	0.980766	-0.735735	-1.40858	1.96082	2.37962	-3.07068	0.971557	-0.722508	-1.86334	1.18652	0.151519	1.07323	-1.98685	-1.12315	-1.71873	-0.67756	-1.69919	-1.71382	-1.49055	-1.59486	-2.29197	0.857164	148	39	22	220	292	8	127	28	16	131	77	130	15
RNF122	chr8;chr8;chr8;chr8;chr8;chr8	33547754;33549410;33551044;33551344;33558615;33566699	33548867;33549492;33551085;33551389;33558771;33567128	-;-;-;-;-;-	1872	ring finger protein 122	-4.10114	-2.03603	7.72817e-05	0.00150883	-4.26009	-2.09088	4.20659e-05	0.00104109	2.01892	2.52831	1.21722	4.30326	6.01859	1.34193	3.5315	2.92573	2.30058	2.9688	1.98706	2.25765	1.82011	2.1035	1.64092	1.79171	0.96562	1.54802	2.2154	1.8066	1.77156	3.2492	180	223	81	661	2155	104	444	209	172	267	163	175	126
CD300E	chr17;chr17;chr17;chr17	74609883;74613925;74617118;74623582	74612773;74614033;74617465;74623758	-;-;-;-	3525	CD300e molecule	-4.10082	-2.03591	0.00215405	0.0180329	-4.07539	-2.02694	0.00246144	0.0213022	-2.0455	-3.32856	-3.40073	0.195553	2.76738	-2.25118	-2.44865	-2.08942	-2.11188	-2.65229	-0.945469	-2.90065	-1.01829	-1.64561	-2.66912	-1.66134	-2.6313	-1.53999	-1.04866	-2.73483	-2.35105	-0.177724	20	7	6	72	426	16	13	12	15	10	40	9	33
MMP25	chr16;chr16;chr16;chr16;chr16;chr16;chr16;chr16;chr16;chr16	3046681;3047415;3050009;3050254;3057033;3057310;3057531;3058181;3058412;3058827	3047016;3047547;3050144;3050546;3057209;3057394;3057613;3058333;3058669;3060723	+;+;+;+;+;+;+;+;+;+	3551	matrix metallopeptidase 25	-4.08543	-2.03049	0.00391164	0.0273448	-4.1277	-2.04534	0.00455634	0.0327386	-2.0561	-3.33916	-3.6638	0.144435	3.2386	-1.3192	-1.71152	0.446889	0.882195	-1.47922	1.25355	-0.0056465	-2.72815	-0.92555	-1.28479	-1.11319	-1.86658	-1.9445	-0.1028	-1.89806	-1.37453	-0.0368916	20	7	5	70	595	31	22	71	122	23	186	69	10
NLGN4Y	chrY;chrY;chrY;chrY;chrY;chrY;chrY;chrY;chrY;chrY;chrY;chrY;chrY;chrY;chrY;chrY;chrY;chrY;chrY;chrY;chrY;chrY;chrY;chrY;chrY;chrY;chrY;chrY;chrY	14522608;14523505;14523746;14524574;14622009;14622009;14622021;14622021;14719459;14719459;14719459;14723117;14723117;14723117;14723117;14723117;14733452;14824188;14824188;14824188;14824188;14829730;14829730;14829730;14829730;14840413;14840413;14840413;14840413	14522941;14523572;14523898;14524936;14622591;14622591;14622591;14622591;14719518;14719518;14719518;14723269;14723269;14723269;14723269;14723269;14733549;14824373;14824373;14824373;14824373;14830519;14830519;14830519;14830519;14843968;14843968;14843968;14843968	+;+;+;+;+;+;+;+;+;+;+;+;+;+;+;+;+;+;+;+;+;+;+;+;+;+;+;+;+	6344	neuroligin 4, Y-linked	-4.07979	-2.0285	0.223761	0.430815	-3.16091	-1.66034	0.110173	0.275306	-9.01375	1.40895	-6.58997	1.22451	-2.62855	1.40937	-9.01375	-9.01375	1.56785	-6.56257	1.78882	-4.10031	-6.61688	-4.6979	-9.01375	-9.01375	-9.01375	-5.53943	1.62091	-9.01375	-5.42172	-5.30843	0	348	1	265	18	370	0	0	351	1	482	7	1
MEDAG	chr13;chr13;chr13;chr13;chr13	30906175;30917403;30921014;30921561;30924311	30906793;30917512;30921126;30921846;30925572	+;+;+;+;+	2390	mesenteric estrogen dependent adipogenesis	-4.07654	-2.02735	4.03306e-06	0.000153813	-4.1315	-2.04667	4.03751e-06	0.00017298	1.6504	2.55451	0.882444	3.49838	5.65406	2.47153	1.79537	1.73728	1.33027	2.36968	2.629	1.68316	1.65999	1.20011	1.35394	1.98366	1.54947	1.60982	1.78713	1.49502	1.9582	1.93324	178	290	82	483	2137	291	170	117	112	225	325	150	144
PIGR	chr1;chr1;chr1;chr1;chr1;chr1;chr1;chr1;chr1;chr1;chr1	206928522;206931497;206931671;206932456;206932986;206934420;206935486;206937095;206939119;206940489;206946336	206930413;206931555;206931802;206932577;206933166;206934746;206935818;206937751;206939463;206940584;206946466	-;-;-;-;-;-;-;-;-;-;-	4275	polymeric immunoglobulin receptor	-4.04314	-2.01548	0.0978881	0.252257	-3.49465	-1.80515	0.205798	0.412502	-5.47022	0.592453	-5.16161	-5.10678	-2.05908	-2.71871	-0.693472	-8.44428	-6.02123	-5.9931	-8.44428	0.928177	-6.04741	-6.18631	-8.44428	-3.83392	-4.31558	-2.03008	-8.44428	-3.14729	-1.69069	-8.44428	2	133	2	2	18	14	54	0	1	1	0	159	1
LCN10	chr9;chr9;chr9;chr9;chr9;chr9	136738167;136739950;136740836;136741252;136741881;136742787	136739553;136740048;136740943;136741361;136742020;136742959	-;-;-;-;-;-	2017	lipocalin 10	-4.0323	-2.0116	3.21152e-07	2.12375e-05	-3.30095	-1.72288	3.52541e-05	0.000900572	-0.28675	1.44155	1.96759	2.34408	2.17913	3.68309	0.492873	0.607121	2.4737	0.95355	0.683532	0.831055	-0.212878	0.955884	0.590954	0.493422	0.954536	-0.0744041	0.150185	-0.0214246	-0.0100917	-0.535153	39	113	147	183	162	569	58	45	209	71	71	70	33
GDF15	chr19;chr19	18385960;18388286	18386466;18389177	+;+	1399	growth differentiation factor 15	-4.02863	-2.01029	0.00143025	0.0133122	-4.16556	-2.05851	0.000938011	0.0106239	-0.0419963	-0.745215	-2.62618	-2.56844	-0.227628	-3.23292	-1.11542	-3.23804	-6.83275	-1.82017	-3.23458	-3.07925	-4.43588	-2.5169	-6.83275	-4.53868	-6.83275	-2.97622	-2.87764	-3.18955	-2.08837	-1.61816	32	17	4	4	21	3	13	2	0	7	3	3	1
CH25H	chr10	89205937	89207314	-	1378	cholesterol 25-hydroxylase	-4.02053	-2.00739	0.00536978	0.0340938	-5.25898	-2.39478	0.000535227	0.00707311	0.530248	-1.3399	-1.07246	2.0233	3.47029	-0.810076	1.84008	-1.49679	-3.52908	0.567051	-0.206711	-1.5456	-0.88654	-1.67964	-0.330133	-1.48742	-1.27626	-2.40303	-1.33424	-0.396598	-1.71599	1.78305	47	11	12	100	271	17	101	7	2	37	26	9	14
MIR4645	chr6	2854031	2854107	-	77	microRNA 4645	-3.98698	-1.9953	0.00130709	0.0124053	-4.24741	-2.08658	0.000920282	0.0104856	3.24031	1.41807	3.30764	0.68814	3.88612	3.71834	2.1982	3.4272	1.16715	2.36323	1.63733	3.59709	2.2986	-2.64936	-2.64936	2.3612	1.47935	-2.64936	2.07269	0.465489	-2.64936	1.74799	17	4	14	2	20	22	7	12	3	7	5	18	7
HOXB9	chr17;chr17	48621157;48625753	48623135;48626473	-;-	2700	homeobox B9	-3.96789	-1.98837	0.00737454	0.0427964	-3.99262	-1.99733	0.00742317	0.0462713	-2.78771	-1.96935	-1.82431	-5.30772	-1.39612	-3.24224	-5.46802	-2.93817	-4.49946	-3.54295	-1.95981	-7.78132	-2.83336	-3.21455	-7.78132	-5.48724	-7.78132	-5.65324	-5.57109	-5.50886	-2.5386	-7.78132	9	14	14	1	18	6	1	5	2	4	15	0	7
COMP	chr19;chr19;chr19;chr19;chr19;chr19;chr19;chr19;chr19;chr19;chr19;chr19;chr19;chr19;chr19;chr19;chr19;chr19;chr19	18782773;18783054;18784191;18784896;18785498;18785673;18785965;18786239;18786532;18787491;18788212;18788410;18788592;18788839;18789160;18789942;18790562;18790850;18791191	18782961;18783193;18784363;18785092;18785546;18785851;18786146;18786291;18786650;18787650;18788319;18788514;18788750;18788913;18789297;18790114;18790613;18790935;18791305	-;-;-;-;-;-;-;-;-;-;-;-;-;-;-;-;-;-;-	2452	cartilage oligomeric matrix protein	-3.93124	-1.97499	0.00702122	0.041425	-2.96797	-1.56948	0.0317903	0.124015	0.480387	1.62413	-3.43575	-1.43544	-2.23996	-0.158583	-2.03818	-1.97368	-5.21927	-2.84469	-0.654564	-3.19528	-2.90898	-0.321345	-2.54988	-7.64232	-5.28526	-1.69548	-2.5699	-3.61324	-0.393073	-2.99339	81	156	4	16	9	48	12	9	1	6	34	5	6
AARD	chr8;chr8	116938225;116942558	116938567;116944000	+;+	1786	alanine and arginine rich domain containing protein	-3.92913	-1.97421	1.03234e-06	5.22543e-05	-3.04828	-1.60799	1.11386e-05	0.000380568	3.41369	4.83835	4.67794	4.9982	3.75839	5.39146	2.92954	3.8781	3.67911	1.31857	3.41552	2.56049	2.36935	3.63618	1.53083	0.619367	2.11836	3.26971	1.98926	1.73306	3.85259	2.78164	452	1056	853	1021	429	1647	279	386	427	81	419	206	176
ACE2	chrX;chrX;chrX;chrX;chrX;chrX;chrX;chrX;chrX;chrX;chrX;chrX;chrX;chrX;chrX;chrX;chrX;chrX;chrX	15561033;15564024;15566253;15567726;15570295;15571624;15572201;15573367;15575666;15578089;15581221;15585475;15587753;15589344;15591713;15592229;15594845;15600726;15601956	15562013;15564218;15566369;15567826;15570353;15571796;15572323;15573465;15575810;15578315;15581390;15585572;15587858;15589456;15591856;15592322;15595003;15601014;15602069	-;-;-;-;-;-;-;-;-;-;-;-;-;-;-;-;-;-;-	3507	angiotensin I converting enzyme 2	-3.92393	-1.9723	9.12944e-05	0.00171898	-4.15464	-2.05472	0.000449766	0.00622987	-2.44625	-0.557732	-3.64581	-1.37328	-2.23626	-1.66682	-3.31103	-4.56388	-3.17943	-2.79341	-2.7753	-0.57012	-4.37202	-3.84274	-4.56893	-2.57807	-2.90653	-4.30206	-3.43655	-3.36054	-5.09292	-3.76125	15	49	5	24	13	24	7	2	7	9	11	46	3
VNN1	chr6;chr6;chr6;chr6;chr6;chr6;chr6	132680858;132684335;132692223;132693024;132693990;132711709;132713826	132683322;132684505;132692584;132693315;132694182;132711839;132714055	-;-;-;-;-;-;-	3844	vanin 1	-3.92253	-1.97178	0.000883516	0.00931213	-3.90777	-1.96634	0.000791679	0.00937754	-2.24339	-1.90262	-3.124	-0.773924	2.0578	-1.34414	-4.21366	-2.62233	-1.39855	-1.03421	-2.46946	-0.641403	-1.27976	-3.7242	-3.05076	-2.49236	-2.52008	-2.34413	-1.89125	-1.81324	-1.69337	-1.23044	19	21	8	40	284	33	4	9	27	34	15	48	30
ICAM1	chr19;chr19;chr19;chr19;chr19;chr19;chr19	10270841;10274765;10283481;10284033;10284403;10284783;10285115	10271226;10275028;10283786;10284320;10284657;10285028;10286615	+;+;+;+;+;+;+	3246	intercellular adhesion molecule 1	-3.8887	-1.95929	7.83375e-05	0.0015204	-4.02969	-2.01067	1.3841e-05	0.000449491	2.61723	2.42455	2.13031	3.76082	6.23677	1.77008	2.76317	1.82546	1.33786	2.64116	1.9622	1.64874	2.16622	2.5029	1.49272	2.02271	1.18898	2.02506	1.89023	2.00076	1.93987	3.52098	473	360	265	787	4347	243	452	169	153	369	278	199	278
SLC2A3	chr12;chr12;chr12;chr12;chr12;chr12;chr12;chr12;chr12;chr12	7919228;7922821;7924410;7925844;7929684;7930480;7931245;7932987;7933810;7936020	7921631;7923024;7924511;7925948;7929871;7930642;7931485;7933147;7933902;7936296	-;-;-;-;-;-;-;-;-;-	3938	solute carrier family 2 member 3	-3.87965	-1.95593	2.82728e-05	0.000693086	-4.26741	-2.09336	2.80637e-06	0.000134859	2.53477	3.37953	2.21078	4.30353	5.98167	1.89251	4.18425	2.28982	1.98056	3.67514	3.04742	2.49724	2.16487	1.57828	2.04671	2.1833	1.87401	1.99088	2.12663	1.74783	1.74752	3.50004	542	847	340	1391	4419	321	1469	283	290	917	716	435	337
SELL	chr1;chr1;chr1;chr1;chr1;chr1;chr1;chr1;chr1;chr1;chr1;chr1;chr1;chr1;chr1;chr1	169690665;169690665;169696535;169696535;169701560;169701560;169703255;169703255;169704568;169704568;169707342;169707342;169708417;169708417;169710436;169711496	169691802;169691802;169696553;169696553;169701688;169701688;169703440;169703440;169704753;169704753;169707449;169707449;169708803;169708856;169710517;169711702	-;-;-;-;-;-;-;-;-;-;-;-;-;-;-;-	2495	selectin L	-3.87229	-1.95319	0.00147454	0.0136086	-3.85331	-1.9461	0.00174534	0.0167039	-1.77773	-0.633251	-0.362086	1.63064	4.34625	0.0117071	-0.807731	0.201168	2.09622	-0.289413	1.13161	1.14809	0.264499	-0.279722	0.101469	-0.831632	-0.124008	-0.0487274	0.571391	-0.16693	-0.222328	1.31802	17	33	36	138	901	55	29	42	199	37	120	108	57
PPP1R1B	chr17;chr17;chr17;chr17;chr17;chr17;chr17;chr17;chr17;chr17;chr17;chr17;chr17;chr17;chr17;chr17;chr17;chr17;chr17;chr17;chr17	39626924;39628498;39628498;39629170;39629170;39629170;39629540;39629540;39629540;39629972;39629972;39629972;39633883;39633883;39633883;39635607;39635607;39635607;39635816;39635816;39635816	39627473;39628706;39628622;39629230;39629230;39629230;39629562;39629562;39629562;39630047;39630047;39630047;39634086;39634086;39634086;39635726;39635726;39635726;39636625;39636625;39636625	+;+;+;+;+;+;+;+;+;+;+;+;+;+;+;+;+;+;+;+;+	2053	protein phosphatase 1 regulatory inhibitor subunit 1B	-3.8706	-1.95256	4.50284e-16	5.27476e-13	-3.51957	-1.8154	1.25517e-15	2.05847e-12	2.54787	1.52635	2.84987	3.37938	2.4787	3.19554	-0.0658984	0.97102	1.0472	0.686002	1.19306	0.0372874	0.799422	1.09215	1.09745	0.671894	0.707376	0.439701	1.16323	0.0519944	1.08512	0.773992	285	122	276	382	203	413	40	59	79	60	103	41	68
FOSL2	chr2;chr2;chr2;chr2	28392912;28404107;28408759;28411930	28393822;28404358;28408866;28414649	+;+;+;+	3991	FOS like 2, AP-1 transcription factor subunit	-3.86799	-1.95158	4.21974e-06	0.000159089	-4.11275	-2.0401	3.86477e-06	0.000169019	4.22965	4.86377	3.88472	6.80468	7.28694	4.20938	4.98798	3.83779	5.10959	5.28193	4.47397	4.63505	3.62945	3.91797	3.46858	3.31914	3.51284	3.43516	3.86068	3.57186	3.55981	5.37324	1779	2402	1100	7982	11068	1622	2599	839	2573	2831	1951	1941	943
CSF3R	chr1;chr1;chr1;chr1;chr1;chr1;chr1;chr1;chr1;chr1;chr1;chr1;chr1;chr1;chr1;chr1;chr1;chr1;chr1;chr1;chr1;chr1;chr1;chr1;chr1;chr1;chr1;chr1;chr1;chr1;chr1;chr1;chr1;chr1;chr1;chr1;chr1;chr1;chr1;chr1;chr1;chr1;chr1;chr1;chr1;chr1;chr1;chr1;chr1;chr1;chr1;chr1	36466043;36466043;36466043;36466621;36467230;36467230;36467230;36467558;36467558;36467558;36467822;36467822;36467822;36468075;36468075;36468075;36469156;36469156;36469156;36469652;36469652;36469652;36471433;36471433;36471433;36472066;36472066;36472066;36472238;36472238;36472238;36472517;36472517;36472517;36473435;36473435;36473435;36473764;36473764;36473764;36475377;36475377;36475377;36479433;364…	36466908;36466827;36466200;36466827;36467311;36467311;36467311;36467651;36467651;36467651;36467962;36467962;36467962;36468221;36468221;36468221;36469257;36469257;36469257;36469840;36469840;36469840;36471646;36471646;36471646;36472139;36472139;36472139;36472391;36472391;36472391;36472686;36472686;36472686;36473622;36473622;36473622;36473887;36473887;36473887;36475673;36475673;36475673;36479516;364…	-;-;-;-;-;-;-;-;-;-;-;-;-;-;-;-;-;-;-;-;-;-;-;-;-;-;-;-;-;-;-;-;-;-;-;-;-;-;-;-;-;-;-;-;-;-;-;-;-;-;-;-	3490	colony stimulating factor 3 receptor	-3.85837	-1.94799	0.000990359	0.0100756	-3.83946	-1.9409	0.00130492	0.0135215	0.0902884	0.306959	-0.212104	2.10827	5.19049	1.18428	0.181953	1.49021	2.65403	0.805568	2.24219	1.7838	0.672608	1.34744	0.764422	0.793723	0.450503	0.38699	2.08362	0.130796	0.127562	1.73174	88	89	56	269	2263	174	81	144	410	111	363	235	106
CXCR2	chr2;chr2;chr2;chr2;chr2;chr2;chr2	218125290;218126013;218126291;218129314;218129314;218134777;218134777	218125359;218126353;218126353;218129365;218129365;218137253;218137253	+;+;+;+;+;+;+	2940	C-X-C motif chemokine receptor 2	-3.85272	-1.94588	0.0159756	0.0732663	-3.92402	-1.97233	0.0183907	0.0859278	-4.93012	-3.06675	-3.39139	-0.0957972	3.32776	-2.51911	-2.30003	0.32559	1.69063	-1.7243	1.18702	0.741792	-1.97978	-0.764847	-1.10468	-1.39954	-2.81731	-1.73829	0.368854	-2.60719	-1.83049	0.106714	2	7	5	49	524	11	12	54	177	16	147	96	14
OLFM4	chr13;chr13;chr13;chr13;chr13	53028741;53034348;53041910;53043105;53049969	53029040;53034500;53042122;53043264;53052061	+;+;+;+;+	2919	olfactomedin 4	-3.8504	-1.94501	0.00211706	0.0178416	-5.42522	-2.43968	0.0008092	0.00951046	-4.01463	0.156413	-4.07648	-5.42024	-0.686127	-2.64282	-2.07154	-3.75452	-3.38191	-2.6942	-4.82225	-1.12272	-2.75909	-3.32707	-3.15193	-4.22558	-3.45979	-3.48593	-4.84857	-2.59684	-4.82815	-3.8014	4	67	3	1	32	10	14	3	5	8	2	26	8
CYTOR	chr2;chr2;chr2;chr2;chr2;chr2;chr2;chr2;chr2;chr2;chr2;chr2;chr2;chr2;chr2	87455427;87455427;87455427;87455427;87469950;87470150;87472740;87478122;87480223;87480223;87521207;87521207;87521207;87521207;87521207	87455645;87455645;87455645;87455645;87470042;87470304;87472885;87478230;87480423;87480423;87521518;87521518;87521518;87521518;87521518	+;+;+;+;+;+;+;+;+;+;+;+;+;+;+	1235	cytoskeleton regulator RNA	-3.82573	-1.93574	0.000689979	0.00778779	-3.90068	-1.96373	0.000620524	0.00791952	-0.532386	0.244875	-2.14008	1.29509	3.64947	-0.570801	-0.187805	0.953897	-0.801882	-0.472999	-1.14693	-0.665657	-0.221046	-0.898926	-0.431876	-0.578734	-1.566	-1.06194	-1.43274	0.425022	0.149187	0.407658	20	30	5	54	275	18	22	35	13	16	12	15	20
PLAUR	chr19;chr19;chr19;chr19;chr19;chr19;chr19;chr19;chr19;chr19;chr19;chr19;chr19;chr19;chr19;chr19;chr19;chr19;chr19;chr19;chr19;chr19;chr19;chr19;chr19;chr19	43646095;43648567;43648571;43648571;43652225;43652225;43652225;43655439;43655439;43655439;43656479;43656479;43656479;43656479;43665316;43665316;43665316;43665316;43667581;43667581;43667581;43667581;43670066;43670066;43670066;43670066	43646548;43649143;43649143;43649143;43652371;43652371;43652371;43655573;43655573;43655573;43656640;43656640;43656640;43656640;43665459;43665459;43665459;43665459;43667691;43667691;43667691;43667691;43670346;43670346;43670346;43670346	-;-;-;-;-;-;-;-;-;-;-;-;-;-;-;-;-;-;-;-;-;-;-;-;-;-	2011	plasminogen activator, urokinase receptor	-3.81439	-1.93145	9.34842e-05	0.00175417	-3.90552	-1.96551	5.3228e-05	0.00124688	1.16679	1.45853	0.504108	2.798	5.08269	0.64857	0.994915	1.32676	1.07702	1.71314	1.04468	0.77238	0.829242	0.890019	0.903078	1.36713	0.366781	0.925265	1.5058	0.853287	0.119	2.11865	107	114	53	250	1210	69	82	74	79	120	91	67	68
HMOX1	chr22;chr22;chr22;chr22;chr22	35381067;35383106;35386685;35389864;35393468	35381196;35383226;35387176;35389963;35394214	+;+;+;+;+	1590	heme oxygenase 1	-3.78932	-1.92194	1.55844e-06	7.42979e-05	-3.90284	-1.96453	6.57036e-07	4.29298e-05	1.57139	3.14745	2.6652	3.35083	5.71504	2.32674	2.32278	1.77786	1.58739	1.77506	1.82883	1.53571	1.70847	2.10448	1.5243	2.66372	1.59993	1.68193	2.08262	2.17091	1.75075	1.41834	112	291	188	290	1483	175	163	80	89	99	124	90	99
NWD1	chr19;chr19;chr19;chr19;chr19;chr19;chr19;chr19;chr19;chr19;chr19;chr19;chr19;chr19;chr19;chr19;chr19;chr19;chr19;chr19;chr19;chr19;chr19;chr19;chr19;chr19;chr19;chr19;chr19;chr19;chr19;chr19;chr19;chr19;chr19;chr19;chr19;chr19;chr19;chr19;chr19;chr19;chr19;chr19;chr19;chr19;chr19;chr19;chr19;chr19;chr19;chr19;chr19;chr19;chr19;chr19;chr19;chr19;chr19	16719976;16719976;16721395;16724366;16724366;16731192;16731192;16731192;16736634;16736634;16736634;16738226;16744421;16744421;16744421;16749139;16749139;16749139;16759225;16759225;16759225;16761979;16761979;16761979;16763828;16763828;16763828;16765034;16765034;16765034;16773126;16773126;16773126;16779343;16779343;16779343;16788982;16788982;16788982;16791350;16791350;16791350;16794463;16794463;167…	16720293;16720293;16721617;16724463;16724463;16731278;16731278;16731278;16736750;16736750;16736750;16738292;16744718;16745147;16744718;16750411;16750411;16750411;16759428;16759428;16759428;16762138;16762138;16762138;16763945;16763945;16763945;16765192;16765192;16765192;16773323;16773323;16773323;16779465;16779465;16779465;16789190;16789190;16789190;16791622;16791622;16791622;16794553;16794553;167…	+;+;+;+;+;+;+;+;+;+;+;+;+;+;+;+;+;+;+;+;+;+;+;+;+;+;+;+;+;+;+;+;+;+;+;+;+;+;+;+;+;+;+;+;+;+;+;+;+;+;+;+;+;+;+;+;+;+;+	8470	NACHT and WD repeat domain containing 1	-3.74092	-1.90339	4.00362e-06	0.000153813	-3.71975	-1.8952	1.5188e-05	0.000484878	-1.12492	-1.05535	-0.643004	-0.526244	-3.04552	-1.14309	-1.41356	-3.35416	-2.89741	-3.08314	-3.06481	-2.89822	-2.32711	-2.54467	-3.93386	-3.63211	-4.03044	-1.78751	-2.43115	-5.09749	-2.94736	-4.06801	92	84	101	105	18	84	65	12	21	18	22	22	32
LTF	chr3;chr3;chr3;chr3;chr3;chr3;chr3;chr3;chr3;chr3;chr3;chr3;chr3;chr3;chr3;chr3;chr3;chr3;chr3;chr3;chr3;chr3;chr3;chr3;chr3;chr3;chr3;chr3;chr3;chr3;chr3;chr3;chr3;chr3;chr3;chr3;chr3;chr3;chr3;chr3;chr3;chr3;chr3;chr3;chr3;chr3;chr3;chr3;chr3;chr3;chr3;chr3;chr3;chr3;chr3;chr3;chr3;chr3;chr3;chr3;chr3;chr3;chr3;chr3;chr3;chr3;chr3;chr3;chr3;chr3;chr3	46436005;46436005;46436005;46436005;46437940;46437940;46437940;46437940;46439296;46439296;46439296;46439296;46441416;46441416;46441416;46441416;46443441;46443441;46443441;46443441;46445281;46445281;46445281;46445281;46446440;46446440;46446440;46446440;46447308;46447308;46447308;46447308;46448863;46448863;46448863;46448869;46449854;46449854;46449854;46449854;46450495;46450495;46450495;46450495;464…	46436229;46436229;46436229;46436229;46438129;46438129;46438129;46438129;46439480;46439480;46439480;46439480;46441483;46441483;46441483;46441483;46443582;46443582;46443582;46443582;46445436;46445436;46445436;46445436;46446493;46446493;46446493;46446493;46447398;46447398;46447398;46447398;46449017;46449017;46449017;46449017;46450028;46450028;46450028;46450028;46450673;46450673;46450673;46450673;464…	-;-;-;-;-;-;-;-;-;-;-;-;-;-;-;-;-;-;-;-;-;-;-;-;-;-;-;-;-;-;-;-;-;-;-;-;-;-;-;-;-;-;-;-;-;-;-;-;-;-;-;-;-;-;-;-;-;-;-;-;-;-;-;-;-;-;-;-;-;-;-	3419	lactotransferrin	-3.70627	-1.88997	0.000503095	0.00618035	-3.08435	-1.62496	0.00561611	0.0380951	-1.28718	2.18882	-2.06694	-2.00686	-0.111061	-1.75424	-1.31245	-3.98262	-3.61001	-2.35048	-1.69265	-1.72538	-1.55413	-1.38142	-3.0295	-2.0478	-2.14812	-1.49594	-1.72222	-2.69078	-0.707709	-1.84993	33	322	15	15	56	22	28	3	5	12	23	20	22
TMEM92-AS1	chr17;chr17;chr17;chr17	50281581;50282468;50283958;50287740	50281876;50282551;50284207;50287855	-;-;-;-	746	TMEM92 antisense RNA 1	-3.69728	-1.88646	6.43925e-07	3.60422e-05	-3.76169	-1.91138	3.93164e-06	0.000170307	0.674367	0.821479	-0.444768	1.85316	0.745961	-0.0108031	-0.208272	-0.256973	-0.188014	1.05307	-0.824156	-1.01217	-0.342671	-2.29922	-0.6854	-2.25735	-0.838737	-1.5177	-1.97049	-0.9414	-0.995318	-0.428586	28	27	10	48	22	16	13	9	12	28	9	7	11
AQP7P1	chr9;chr9;chr9;chr9	63315243;63326730;63333066;63334212	63317932;63326859;63333116;63334520	-;-;-;-	3180	aquaporin 7 pseudogene 1	-3.68031	-1.87983	2.83748e-05	0.000693512	-3.3051	-1.72469	0.000984035	0.0110611	-2.50727	-2.01598	-1.48318	-1.0636	-2.33174	0.477222	-2.30005	-4.42267	-2.1664	-3.77902	-3.08062	-2.9173	-2.19808	-2.26344	-2.4075	-3.65829	-3.58334	-2.64387	-4.97213	-3.68416	-3.273	-2.65468	13	16	21	27	11	97	13	2	13	4	8	8	13
CXCL17	chr19;chr19;chr19;chr19;chr19;chr19;chr19;chr19	42428538;42428538;42432976;42432976;42433776;42433776;42442754;42442754	42428981;42428981;42433077;42433094;42433856;42433856;42443048;42443048	-;-;-;-;-;-;-;-	939	C-X-C motif chemokine ligand 17	-3.66959	-1.87562	0.270486	0.484608	-2.06686	-1.04744	0.678824	0.820996	-6.25756	3.13269	-6.25756	-6.25756	-2.3735	-3.18438	2.9338	-3.54811	-2.44105	-6.25756	-4.02383	-6.25756	-0.43825	-3.99958	-6.25756	-6.25756	-6.25756	0.637233	-6.25756	-3.9851	0.765045	-6.25756	0	170	0	0	3	2	147	1	3	0	1	0	13
CRISPLD2	chr16;chr16;chr16;chr16;chr16;chr16;chr16;chr16;chr16;chr16;chr16;chr16;chr16;chr16;chr16	84819981;84838422;84845786;84849385;84850568;84854729;84866897;84868851;84872442;84872992;84873920;84877438;84880509;84889230;84906588	84820133;84838735;84845904;84849517;84850683;84854829;84867040;84868911;84872508;84873122;84873963;84877510;84880584;84889363;84909510	+;+;+;+;+;+;+;+;+;+;+;+;+;+;+	4589	cysteine rich secretory protein LCCL domain containing 2	-3.66704	-1.87461	6.81951e-05	0.00136891	-3.68957	-1.88345	0.000135419	0.00256747	3.89673	6.21419	3.89398	7.253	8.37883	5.75706	4.37433	4.79249	5.14067	4.71804	5.24632	4.23898	4.13548	6.43448	4.70117	4.67256	4.87404	4.23214	4.73779	4.64948	4.44173	3.93169	1624	7043	1273	12523	27127	5453	1953	1870	3023	2202	3832	1696	1540
FCGR3B	chr1;chr1;chr1;chr1;chr1;chr1;chr1;chr1;chr1;chr1;chr1;chr1;chr1;chr1;chr1;chr1;chr1;chr1;chr1;chr1;chr1;chr1;chr1;chr1;chr1	161623198;161623198;161623198;161623198;161623198;161626145;161626145;161626145;161626145;161629778;161629778;161629778;161629778;161629778;161630368;161630368;161630368;161630368;161630368;161630774;161630774;161631055;161631055;161631055;161631886	161624639;161624639;161624639;161624639;161624639;161626402;161626402;161626402;161626402;161630032;161630035;161630035;161630035;161630035;161630388;161630388;161630388;161630388;161630388;161631047;161631047;161631462;161631462;161631138;161631963	-;-;-;-;-;-;-;-;-;-;-;-;-;-;-;-;-;-;-;-;-;-;-;-;-	2739	Fc fragment of IgG receptor IIIb	-3.64724	-1.86681	0.0351463	0.126932	-3.78011	-1.91843	0.0365004	0.1358	-7.80201	-2.61327	-4.51934	0.519011	3.72955	-2.6988	-1.40328	0.841592	2.5436	-0.929372	1.17719	0.902709	-0.995534	0.0308285	-0.421874	-1.4271	-3.1161	-2.11354	0.918364	-1.84077	-1.37935	0.436879	0	9	2	70	645	9	21	72	298	26	136	100	26
LINC01730	chr20;chr20;chr20;chr20	3808494;3809897;3811530;3812168	3808602;3810014;3811741;3812434	+;+;+;+	706	NA	-3.6176	-1.85503	2.77905e-05	0.000684331	-3.24703	-1.69912	0.000291348	0.00458992	-0.335981	-0.657362	0.688107	-0.806968	-1.96204	1.4116	-1.76879	-0.748316	-2.02959	-1.99751	-0.744648	-2.0926	-2.05952	-1.83418	-2.25644	-0.388361	-1.71739	-1.43819	-1.89098	-2.73125	-1.86925	-2.14078	13	9	21	7	3	41	4	6	3	3	9	3	3
FCN3	chr1;chr1;chr1;chr1;chr1;chr1;chr1;chr1;chr1;chr1;chr1;chr1;chr1;chr1;chr1	27369110;27369110;27370596;27370596;27370843;27370843;27373136;27373136;27373488;27373965;27373965;27374356;27374356;27374728;27374728	27369477;27369477;27370730;27370730;27370972;27370972;27373263;27373263;27373520;27374009;27374009;27374451;27374451;27374852;27374852	-;-;-;-;-;-;-;-;-;-;-;-;-;-;-	1060	ficolin 3	-3.61135	-1.85254	0.000333052	0.00455171	-2.96262	-1.56687	0.00295176	0.0242045	-2.25104	-2.75163	-0.199414	-0.139228	-0.881476	1.27255	-2.74194	-1.58927	-2.61591	-1.8875	-1.49565	-1.98539	-1.13232	-2.4205	-2.84276	-1.42186	-1.99838	-4.30434	-2.86166	-2.78922	-0.820009	-3.2578	5	3	17	17	10	56	3	5	3	5	8	5	9
PSCA	chr8;chr8;chr8;chr8;chr8;chr8	142670308;142680456;142681327;142681327;142681921;142681921	142670568;142680563;142681434;142681434;142682727;142682727	+;+;+;+;+;+	1284	prostate stem cell antigen	-3.58496	-1.84196	0.091508	0.241236	-2.09514	-1.06704	0.453384	0.657331	-1.56793	5.62973	-1.0936	-0.415809	1.3273	0.362377	2.72524	-1.20675	1.22958	-3.39616	-1.20306	-2.01	-0.0777275	-0.312738	-2.73458	-4.41493	-2.27496	3.80354	0.0215932	0.448481	2.81177	-6.709	10	1314	11	17	57	36	174	8	56	2	12	6	23
HAL	chr12;chr12;chr12;chr12;chr12;chr12;chr12;chr12;chr12;chr12;chr12;chr12;chr12;chr12;chr12;chr12;chr12;chr12;chr12;chr12;chr12;chr12;chr12;chr12;chr12;chr12;chr12;chr12;chr12;chr12;chr12;chr12;chr12;chr12;chr12;chr12;chr12;chr12;chr12;chr12;chr12;chr12;chr12;chr12;chr12;chr12;chr12;chr12;chr12;chr12;chr12;chr12;chr12;chr12;chr12;chr12;chr12;chr12;chr12;chr12;chr12	95972662;95972662;95972662;95976429;95976429;95976598;95976598;95976598;95977944;95977944;95977944;95980556;95980556;95980556;95980798;95980798;95980798;95983911;95983911;95983911;95985908;95985908;95985908;95986065;95986065;95986065;95987067;95987067;95987067;95988193;95988193;95988193;95990393;95990393;95990393;95992680;95992680;95992680;95993451;95993451;95993451;95993772;95993772;95993926;959…	95974372;95974372;95974372;95976498;95976498;95976706;95976706;95976706;95978078;95978078;95978078;95980721;95980721;95980721;95980863;95980863;95980863;95983991;95983991;95983991;95985966;95985966;95985966;95986160;95986160;95986160;95987214;95987214;95987214;95988240;95988240;95988240;95990532;95990532;95990532;95992805;95992805;95992805;95993488;95993488;95993488;95993838;95993838;95993998;959…	-;-;-;-;-;-;-;-;-;-;-;-;-;-;-;-;-;-;-;-;-;-;-;-;-;-;-;-;-;-;-;-;-;-;-;-;-;-;-;-;-;-;-;-;-;-;-;-;-;-;-;-;-;-;-;-;-;-;-;-;-	3913	histidine ammonia-lyase	-3.5838	-1.84149	0.00335354	0.0244871	-3.6808	-1.88002	0.00316632	0.025555	-4.82015	-4.24921	-3.33659	-3.09035	-0.497608	-4.02823	-5.1563	-3.7829	-1.92607	-5.00379	-2.69766	-2.76863	-4.1414	-4.30471	-8.31663	-4.262	-5.95957	-3.3466	-4.36152	-3.51858	-5.25095	-3.91928	3	4	7	8	49	5	2	4	19	2	13	11	4
LINC00261	chr20;chr20;chr20;chr20	22560554;22566683;22567794;22578510	22565116;22566805;22567885;22578642	-;-;-;-	4911	long intergenic non-protein coding RNA 261	-3.57696	-1.83873	0.24252	0.451816	-2.39672	-1.26106	0.600537	0.768118	-8.64438	1.04344	-6.22059	-8.64438	-4.76032	-6.40922	0.34767	-8.64438	-6.22132	-8.64438	-8.64438	-6.27635	-2.93842	-8.64438	-8.64438	-5.50543	-5.43547	-1.15507	-6.43415	-5.00117	-1.62177	-8.64438	0	209	1	0	3	1	128	0	1	0	0	1	12
ADAMTSL4-AS1	chr1;chr1;chr1;chr1	150560895;150563102;150573659;150574124	150561222;150563217;150573821;150574552	-;-;-;-	1036	ADAMTSL4 antisense RNA 1	-3.5736	-1.83738	9.48179e-05	0.00177311	-3.79128	-1.92269	0.000174205	0.00313309	0.148674	-0.928349	0.596186	3.34411	3.07668	0.711237	0.920811	0.83518	0.133929	-0.13322	0.456204	0.196569	0.950503	0.179251	0.139666	-0.0244768	-0.247701	-0.619551	-0.271707	0.197347	-1.30444	0.936786	27	11	29	188	155	37	40	27	21	17	31	23	38
HK3	chr5;chr5;chr5;chr5;chr5;chr5;chr5;chr5;chr5;chr5;chr5;chr5;chr5;chr5;chr5;chr5;chr5;chr5;chr5	176880869;176881302;176881692;176881944;176883770;176884039;176887002;176887201;176887451;176888332;176888709;176889381;176889645;176890635;176890822;176891037;176891388;176896064;176899267	176881217;176881535;176881847;176882127;176883869;176884134;176887121;176887337;176887746;176888565;176888864;176889564;176889744;176890730;176890941;176891191;176891550;176896185;176899332	-;-;-;-;-;-;-;-;-;-;-;-;-;-;-;-;-;-;-	3068	hexokinase 3	-3.55501	-1.82985	1.35932e-05	0.000385023	-3.56847	-1.83531	2.01669e-05	0.00059272	-0.92903	0.922984	-0.874603	1.23524	2.95751	-0.394934	-0.476542	-0.58005	-0.106177	-0.936754	-0.675216	-0.897468	-0.472224	-1.07961	-1.16616	-0.265682	-0.454513	-1.29124	-0.078217	-1.10838	-0.716412	-0.198845	38	120	31	129	423	51	45	30	53	29	42	32	42
ZCCHC12	chrX;chrX;chrX;chrX;chrX;chrX;chrX	118823743;118823743;118824339;118824589;118824589;118825131;118825131	118824005;118824005;118824390;118824713;118824713;118826973;118826973	+;+;+;+;+;+;+	2283	zinc finger CCHC-type containing 12	-3.54926	-1.82752	2.70322e-06	0.000111389	-3.229	-1.69109	6.79946e-05	0.00151922	1.66709	1.78152	3.64285	4.30475	2.64855	4.48617	0.811897	1.12416	1.31708	1.67825	1.47133	1.85118	2.02331	2.24614	2.70781	0.905689	1.30206	1.72419	1.48233	0.42675	1.86858	-0.0664289	172	162	532	807	254	1124	82	73	106	133	139	161	177
GSTT1-AS1	chr22_KI270879v1_alt	270138	270389	+	252	GSTT1 antisense RNA 1	-3.5402	-1.82383	0.0157565	0.0727906	-4.11666	-2.04148	0.0102009	0.0573134	2.29023	0.47757	1.95455	-0.485767	-1.01271	1.14786	-4.35985	1.59312	0.404526	0.43777	-0.761678	0.339148	1.08858	-0.347932	-4.35985	-4.35985	-0.618953	-1.40701	-4.35985	1.19404	-2.1314	-4.35985	29	7	18	3	2	12	0	11	6	6	3	6	10
PLK3	chr1;chr1;chr1;chr1;chr1;chr1;chr1;chr1;chr1;chr1;chr1;chr1;chr1;chr1;chr1	44800225;44800840;44801036;44801622;44801845;44802760;44802955;44803268;44803600;44803931;44804163;44804339;44804650;44805266;44805487	44800673;44800947;44801152;44801751;44801932;44802855;44803153;44803391;44803691;44804024;44804246;44804501;44804779;44805379;44805995	+;+;+;+;+;+;+;+;+;+;+;+;+;+;+	2497	polo like kinase 3	-3.51668	-1.81421	0.000132982	0.00227178	-3.95492	-1.98365	3.25849e-05	0.000854244	1.83902	1.08169	0.728755	3.67404	4.40006	0.475172	1.86949	1.34346	0.0782217	1.6433	0.600049	0.416534	0.676903	0.69837	0.844352	0.929629	0.488815	0.482179	0.749226	1.02771	0.285543	2.47243	212	109	77	570	936	76	187	93	49	142	83	65	76
CLCF1	chr11;chr11;chr11;chr11;chr11;chr11	67364168;67364168;67367460;67367460;67373524;67374047	67365630;67365630;67367626;67367626;67373735;67374177	-;-;-;-;-;-	1973	cardiotrophin-like cytokine factor 1	-3.51546	-1.81371	1.94903e-06	8.85433e-05	-3.78947	-1.922	9.74436e-07	5.96297e-05	1.75536	2.44602	2.14824	4.16275	5.10304	2.3902	2.29165	1.98907	2.47768	2.36421	2.32347	2.03462	1.50896	2.13206	2.19666	2.20055	1.86724	0.751848	1.76168	1.79164	0.341887	1.88841	158	222	163	632	1204	227	198	115	205	185	217	158	107
LDLR	chr19;chr19;chr19;chr19;chr19;chr19;chr19;chr19;chr19;chr19;chr19;chr19;chr19;chr19;chr19;chr19;chr19;chr19;chr19;chr19;chr19;chr19;chr19;chr19;chr19;chr19;chr19;chr19;chr19;chr19;chr19;chr19;chr19;chr19;chr19;chr19;chr19;chr19;chr19;chr19;chr19;chr19;chr19;chr19;chr19;chr19;chr19;chr19;chr19;chr19;chr19;chr19;chr19;chr19;chr19;chr19;chr19;chr19;chr19;chr19;chr19;chr19;chr19;chr19;chr19;chr19;chr…	11089362;11089362;11089362;11089362;11089362;11100223;11100223;11100223;11100223;11100223;11102664;11102664;11102664;11102664;11105220;11105220;11105220;11106565;11106565;11106565;11106565;11107392;11107392;11107392;11107392;11107392;11110652;11110652;11110652;11110652;11110652;11111514;11111514;11111514;11111514;11111514;11113278;11113278;11113278;11113278;11113278;11113535;11113535;11113535;111…	11089615;11089615;11089615;11089615;11089615;11100345;11100345;11100345;11100345;11100345;11102786;11102786;11102786;11102786;11105600;11105600;11105600;11106687;11106687;11106687;11106687;11107514;11107514;11107514;11107514;11107514;11110771;11110771;11110771;11110771;11110771;11111639;11111639;11111639;11111639;11111639;11113449;11113449;11113449;11113449;11113449;11113762;11113762;11113762;111…	+;+;+;+;+;+;+;+;+;+;+;+;+;+;+;+;+;+;+;+;+;+;+;+;+;+;+;+;+;+;+;+;+;+;+;+;+;+;+;+;+;+;+;+;+;+;+;+;+;+;+;+;+;+;+;+;+;+;+;+;+;+;+;+;+;+;+;+;+;+;+;+;+;+;+;+;+;+;+;+;+;+;+;+;+	5283	low density lipoprotein receptor	-3.51169	-1.81217	6.96576e-05	0.00139315	-3.67299	-1.87695	4.32687e-05	0.00106229	2.78166	3.57578	2.62024	4.86283	6.42122	2.02444	2.50453	2.5121	2.50291	2.6274	2.48184	2.22129	2.41814	3.10102	1.95729	2.16741	2.52827	2.05155	2.47618	2.67453	2.67215	4.14754	863	1302	606	2750	8040	472	615	443	559	595	649	482	539
TNFRSF12A	chr16;chr16;chr16;chr16	3020312;3021215;3021555;3021771	3020491;3021319;3021689;3022382	+;+;+;+	1032	TNF receptor superfamily member 12A	-3.51097	-1.81187	0.00413168	0.0285245	-3.87052	-1.95253	0.00424935	0.0312929	2.08835	4.22967	0.331102	6.2041	6.55081	1.25896	3.01538	4.6619	3.25689	4.71213	2.5854	2.53692	1.8739	2.87687	3.20875	4.00699	3.3998	1.84006	2.5661	3.12349	1.93581	4.54	104	400	24	1361	1718	54	171	384	184	493	136	117	72
CSTA	chr3;chr3;chr3	122325164;122337547;122341439	122325358;122337648;122341968	+;+;+	827	cystatin A	-3.50658	-1.81007	1.11226e-05	0.000327942	-3.5801	-1.84	1.04819e-05	0.000362666	-0.270588	0.618836	-0.222442	0.0407555	2.66613	0.356751	-1.04039	-0.405685	-0.742779	-1.06173	-1.32348	-0.660741	-0.149923	-0.661025	-2.48466	-1.06375	-0.987449	-0.823168	-1.0019	-1.49004	-0.25939	-0.454431	16	26	13	15	93	23	8	9	9	7	7	10	14
SLCO4A1	chr20;chr20;chr20;chr20;chr20;chr20;chr20;chr20;chr20;chr20;chr20;chr20	62642445;62656359;62658677;62660412;62661064;62664934;62666380;62667745;62668012;62668477;62668930;62671750	62642553;62657250;62658767;62660533;62661175;62665088;62666575;62667910;62668184;62668541;62669078;62672295	+;+;+;+;+;+;+;+;+;+;+;+	2776	solute carrier organic anion transporter family member 4A1	-3.49579	-1.80562	1.22392e-07	9.83937e-06	-3.5808	-1.84028	3.02509e-07	2.29683e-05	0.2654	2.01067	1.50679	2.14208	3.18138	2.29463	1.87694	0.739984	1.52535	0.590635	0.75779	1.63041	-0.589367	0.656878	-0.179642	-0.148739	0.49374	-0.665565	0.417424	0.122395	0.29484	1.54366	79	231	147	219	447	299	209	68	149	76	103	168	35
GPX3	chr5;chr5;chr5;chr5;chr5;chr5;chr5;chr5;chr5;chr5;chr5	151020412;151020412;151020828;151025340;151025340;151026900;151026900;151027432;151027432;151027909;151027909	151020741;151020741;151020854;151025493;151025493;151027017;151027017;151027531;151027531;151028993;151028993	+;+;+;+;+;+;+;+;+;+;+	1814	glutathione peroxidase 3	-3.49545	-1.80548	1.26108e-23	5.17045e-20	-3.48807	-1.80243	3.53189e-20	8.27472e-17	8.11272	7.86892	7.18204	8.02446	7.92522	8.4199	6.08731	6.21758	6.01861	5.78932	6.14347	6.08423	6.16414	5.59644	6.64944	5.74643	5.7679	6.66256	5.74899	6.22934	5.81693	6.65699	11932	8766	4916	8450	7830	13651	2531	1985	2196	1829	2821	2409	2484
CYP4B1	chr1;chr1;chr1;chr1;chr1;chr1;chr1;chr1;chr1;chr1;chr1;chr1;chr1;chr1;chr1;chr1;chr1;chr1;chr1;chr1;chr1;chr1;chr1;chr1;chr1;chr1;chr1;chr1;chr1;chr1;chr1;chr1;chr1;chr1;chr1;chr1;chr1;chr1;chr1;chr1;chr1;chr1;chr1;chr1;chr1;chr1;chr1;chr1;chr1;chr1;chr1;chr1;chr1;chr1;chr1;chr1;chr1;chr1;chr1;chr1;chr1;chr1;chr1;chr1;chr1;chr1;chr1	46798998;46798998;46798998;46798998;46798998;46798998;46810808;46810808;46810808;46810808;46811140;46811140;46811140;46812496;46812496;46812496;46812496;46812496;46812496;46813482;46813482;46813482;46813482;46813482;46813482;46813909;46813909;46813909;46813912;46813912;46813982;46814209;46814209;46814209;46814209;46814209;46814209;46815074;46815074;46815074;46815074;46815074;46815074;46817048;468…	46799261;46799261;46799261;46799261;46799261;46799261;46810949;46810949;46810949;46810949;46811184;46811184;46811184;46812623;46812623;46812623;46812623;46812623;46812623;46813606;46813606;46813606;46813606;46813606;46813606;46814063;46814063;46814063;46814063;46814063;46814063;46814315;46814315;46814315;46814315;46814315;46814315;46815264;46815264;46815264;46815264;46815264;46815264;46817181;468…	+;+;+;+;+;+;+;+;+;+;+;+;+;+;+;+;+;+;+;+;+;+;+;+;+;+;+;+;+;+;+;+;+;+;+;+;+;+;+;+;+;+;+;+;+;+;+;+;+;+;+;+;+;+;+;+;+;+;+;+;+;+;+;+;+;+;+	2158	cytochrome P450 family 4 subfamily B member 1	-3.49486	-1.80523	0.000561791	0.0066909	-2.59077	-1.37338	0.0350948	0.132464	-0.116871	1.65255	-0.0752186	2.83884	0.972864	3.3992	1.2894	-0.803672	2.07862	0.814975	1.36475	1.20283	-1.87512	-0.0381468	0.49347	-0.672463	1.94541	-0.336771	-1.7636	0.131204	-0.0753505	0.618674	47	140	38	276	75	500	108	18	170	69	122	97	11
JUNB	chr19	12791496	12793311	+	1816	JunB proto-oncogene, AP-1 transcription factor subunit	-3.49255	-1.80428	0.00436303	0.0296223	-4.17418	-2.06149	0.00153696	0.0152395	6.06505	5.77468	4.36467	7.72444	8.3897	4.66209	7.34048	3.87263	5.76188	6.08592	5.75274	5.28107	5.03655	3.642	2.81651	4.91617	3.50086	3.53089	5.05315	4.10871	3.32508	7.45197	2889	2055	698	6871	10816	1010	6040	391	1840	2249	2154	1382	1138
LCN6	chr9;chr9;chr9;chr9;chr9;chr9;chr9	136744018;136744339;136744640;136745170;136745844;136747424;136748394	136744142;136744364;136744741;136745280;136745914;136747563;136748528	-;-;-;-;-;-;-	710	lipocalin 6	-3.49151	-1.80385	7.75117e-06	0.000253226	-2.84393	-1.50788	0.000476703	0.00651784	-0.0505195	1.26416	1.92244	2.89092	2.23163	3.71782	0.243642	1.27005	2.15932	1.12442	0.302915	0.970817	0.0701453	1.39678	0.846635	0.825432	1.28725	0.377834	0.664395	0.015418	0.138232	-0.234363	16	35	50	94	59	205	17	25	59	28	19	27	14
MARCO	chr2;chr2;chr2;chr2;chr2;chr2;chr2;chr2;chr2;chr2;chr2;chr2;chr2;chr2;chr2;chr2;chr2	118942169;118969160;118970114;118971499;118974333;118974521;118977471;118977828;118981409;118981621;118982156;118982348;118990589;118991777;118992432;118993124;118994387	118942397;118969261;118970338;118971534;118974440;118974565;118977515;118977935;118981507;118981656;118982254;118982410;118990633;118991875;118992476;118993300;118994660	+;+;+;+;+;+;+;+;+;+;+;+;+;+;+;+;+	1835	macrophage receptor with collagenous structure	-3.47568	-1.79729	0.000479482	0.00597985	-3.49354	-1.80469	0.00120716	0.0128554	0.176802	3.17349	2.65183	1.07619	1.43677	-0.00182743	-0.52058	1.51609	-1.37315	1.41505	0.991529	0.0520506	0.336045	-0.827873	-1.61426	-0.0396337	0.99442	-1.63321	-0.106816	-0.465508	-0.801481	1.6045	49	342	215	69	88	40	26	77	13	89	80	37	44
GADD45A	chr1;chr1;chr1;chr1;chr1;chr1;chr1;chr1;chr1;chr1	67685177;67685177;67685177;67686025;67686025;67686350;67686350;67687661;67687661;67687661	67685538;67685538;67685538;67686126;67686126;67686587;67686587;67688338;67688338;67688338	+;+;+;+;+;+;+;+;+;+	1380	growth arrest and DNA damage inducible alpha	-3.46138	-1.79135	4.10444e-06	0.000155099	-3.56146	-1.83247	3.18776e-06	0.000147681	4.22742	2.80414	3.17262	5.02024	6.29419	2.99813	2.97223	3.33779	3.93885	3.94755	4.21609	3.5538	3.04979	2.04044	2.15691	2.78329	2.5992	3.33389	2.74135	2.76338	2.81245	3.76685	614	199	232	801	1923	242	222	205	395	388	564	317	218
FCGR3A	chr1;chr1;chr1;chr1;chr1;chr1;chr1;chr1;chr1;chr1;chr1;chr1;chr1;chr1;chr1;chr1;chr1;chr1;chr1;chr1;chr1;chr1;chr1;chr1;chr1;chr1;chr1;chr1;chr1;chr1;chr1;chr1;chr1;chr1;chr1;chr1;chr1;chr1	161541761;161541761;161541761;161541761;161541761;161541761;161541761;161544701;161544701;161544701;161544701;161544701;161544701;161548421;161548421;161548421;161548421;161548421;161548421;161548421;161549011;161549011;161549011;161549011;161549011;161549011;161549011;161549697;161549697;161549697;161549697;161549697;161549697;161549697;161550531;161550531;161550531;161550636	161543199;161543199;161543199;161543199;161543199;161543199;161543199;161544958;161544958;161544958;161544958;161544958;161544958;161548678;161548678;161548678;161548675;161548678;161548678;161548675;161549031;161549031;161549031;161549031;161549031;161549031;161549031;161550103;161549780;161550103;161550103;161549798;161549780;161549780;161550623;161550623;161550623;161550737	-;-;-;-;-;-;-;-;-;-;-;-;-;-;-;-;-;-;-;-;-;-;-;-;-;-;-;-;-;-;-;-;-;-;-;-;-;-	2578	Fc fragment of IgG receptor IIIa	-3.45007	-1.78663	2.3965e-06	0.000103428	-3.36284	-1.74968	1.97757e-05	0.000583903	-0.284695	3.02981	0.503941	1.82328	3.31372	1.56211	0.11385	0.759515	0.718683	-0.0242151	0.369419	-0.0354463	0.266839	0.668752	-0.50332	1.35122	0.600495	0.174103	-0.0670715	0.0627602	-0.300387	0.56212	50	435	68	163	455	167	57	64	79	46	73	49	59
FFAR2	chr19	35449715	35451767	+	2053	free fatty acid receptor 2	-3.43797	-1.78156	0.0487837	0.15893	-3.2197	-1.68693	0.0685673	0.203625	-4.41203	-3.7053	-7.38609	-4.9125	1.90159	-3.40128	-3.30878	-2.07195	-0.786374	-7.38609	-1.6623	-1.97251	-2.08599	-2.2548	-2.4583	-1.48968	-5.02903	-4.43325	-1.69164	-2.58803	-5.15764	-1.35852	2	3	0	1	136	4	4	7	22	0	14	10	9
FCGBP	chr19;chr19;chr19;chr19;chr19;chr19;chr19;chr19;chr19;chr19;chr19;chr19;chr19;chr19;chr19;chr19;chr19;chr19;chr19;chr19;chr19;chr19;chr19;chr19;chr19;chr19;chr19;chr19;chr19	39863323;39863621;39866737;39870216;39872078;39873224;39875388;39876658;39877663;39879555;39883305;39885673;39885991;39889479;39891643;39892911;39893922;39895806;39899556;39901925;39902243;39905731;39906179;39913690;39915185;39918072;39924383;39927059;39934564	39863496;39863892;39867120;39870415;39872651;39873795;39875931;39877274;39878236;39879892;39883446;39885872;39886585;39890071;39892186;39893527;39894495;39896143;39899697;39902124;39902837;39906178;39906323;39914257;39915789;39918642;39924732;39928306;39934626	-;-;-;-;-;-;-;-;-;-;-;-;-;-;-;-;-;-;-;-;-;-;-;-;-;-;-;-;-	12787	Fc fragment of IgG binding protein	-3.433	-1.77947	0.000403885	0.00527218	-3.45244	-1.78762	0.000453324	0.00626192	-1.71917	0.231044	-0.767086	-0.495943	1.99666	-2.57143	-3.43573	-3.08368	-1.72512	-1.1755	-1.28721	-1.53728	-0.884924	-1.99132	-2.92536	-2.09972	-2.68684	-1.72788	-2.03104	-2.27301	-0.64876	-0.591327	92	310	140	162	906	47	24	22	72	103	115	86	132
BATF	chr14;chr14;chr14	75522441;75525084;75546462	75522745;75525188;75546991	+;+;+	940	basic leucine zipper ATF-like transcription factor	-3.41782	-1.77308	0.00172929	0.0152639	-3.41932	-1.77371	0.00224194	0.0199463	-1.61518	0.590161	-2.97642	-2.385	1.92108	-0.874028	-1.06014	-0.944947	0.0544217	-0.745402	-0.640115	-1.56009	-2.47252	-1.47866	-3.19569	-0.935579	-0.601479	-2.78477	-2.30397	-1.46103	-0.882334	-3.08447	7	29	2	3	63	11	9	7	18	10	13	6	3
ADORA3	chr1;chr1;chr1;chr1;chr1;chr1	111499429;111499429;111499429;111503005;111503005;111503499	111500556;111500556;111500620;111504121;111504121;111504121	-;-;-;-;-;-	2309	adenosine A3 receptor	-3.39487	-1.76336	3.88036e-05	0.000888797	-2.32841	-1.21935	0.0115876	0.0628638	-1.50805	2.18631	-1.16417	0.281768	-0.539173	1.59499	0.272834	-0.122992	-0.136437	-0.628999	0.468089	0.180977	-1.53328	-0.416299	-1.07483	-0.0280981	-0.85406	-2.30448	-1.03698	-1.01717	-1.19634	-1.52806	19	217	19	50	28	153	57	31	39	27	70	51	15
KLF15	chr3;chr3;chr3	126342635;126351841;126357237	126343895;126352947;126357393	-;-;-	2525	Kruppel like factor 15	-3.39424	-1.76309	7.37642e-05	0.0014628	-2.73358	-1.45079	0.00168823	0.0163197	3.99885	4.39899	3.99854	4.17362	1.90746	5.18209	2.90913	1.92682	5.36122	2.2968	4.56867	4.61145	2.08957	2.29709	2.54488	0.0685198	3.27574	2.93688	2.37535	2.21476	2.58241	2.43047	959	1101	753	815	168	2014	389	141	1938	226	1318	1208	205
PNP	chr14;chr14;chr14;chr14;chr14;chr14	20469379;20472308;20474472;20474773;20475062;20476384	20469535;20472477;20474575;20474948;20475252;20478006	+;+;+;+;+;+	2421	purine nucleoside phosphorylase	-3.38769	-1.7603	2.32919e-05	0.000595923	-3.5287	-1.81914	6.74413e-06	0.000257818	1.42322	2.36179	1.90511	3.37453	5.44217	1.84619	2.43806	1.40346	1.20499	1.48101	1.65955	1.62563	1.49409	1.99791	1.51558	1.66537	1.63164	1.7897	1.7763	1.43558	1.62691	2.41612	154	257	169	449	1869	191	269	94	104	123	168	146	130
CCL11	chr17;chr17;chr17	34285668;34287096;34287585	34285884;34287207;34288180	+;+;+	925	C-C motif chemokine ligand 11	-3.38603	-1.7596	0.000282261	0.00400786	-3.38736	-1.76016	0.000376772	0.00552194	3.00361	5.06081	2.10427	3.84748	6.65396	1.98159	2.89545	3.66196	3.57054	2.45102	2.70034	1.99625	2.79071	3.69642	2.85581	2.97957	2.99022	3.30728	2.7552	2.81326	3.49974	1.65812	176	638	74	238	1654	80	141	172	205	92	132	72	122
SMIM25	chr20;chr20;chr20;chr20	50267486;50275646;50277491;50278177	50267663;50275735;50277613;50279795	+;+;+;+	2010	NA	-3.38188	-1.75783	0.000332702	0.00455072	-3.54472	-1.82567	0.000295481	0.00462125	-2.0807	-1.44576	-3.14898	-0.694578	0.629424	-2.81647	-2.32162	-2.5124	-1.8756	-3.50697	-1.97226	-1.5713	-2.62222	-2.57512	-4.29215	-1.89782	-2.10348	-3.88124	-2.28314	-3.02233	-4.28987	-2.49247	11	15	4	22	55	6	8	5	10	3	11	13	6
FAM107A	chr3;chr3;chr3;chr3;chr3;chr3;chr3;chr3;chr3;chr3;chr3;chr3;chr3;chr3;chr3;chr3;chr3;chr3	58564112;58564112;58564112;58564112;58567208;58567208;58567208;58567208;58569691;58569691;58569691;58569691;58570326;58577309;58577309;58586858;58589206;58626971	58566695;58566695;58566695;58566695;58567364;58567364;58567364;58567364;58569865;58569865;58569865;58569865;58570423;58577764;58577764;58587113;58589269;58627610	-;-;-;-;-;-;-;-;-;-;-;-;-;-;-;-;-;-	4430	family with sequence similarity 107 member A	-3.35947	-1.74823	1.74936e-10	3.89356e-08	-2.89405	-1.53309	8.2523e-08	8.16287e-06	2.59555	3.95802	2.58834	4.58502	3.9241	4.36388	2.80926	2.32392	3.53991	2.7119	2.76449	2.57363	1.034	2.62671	2.45344	2.18112	2.42844	1.45388	1.69545	1.83137	2.3151	2.38383	636	1423	497	1902	1194	2004	637	326	962	529	662	516	173
MT1A	chr16;chr16;chr16	56638666;56639264;56639859	56638766;56639329;56640088	+;+;+	397	metallothionein 1A	-3.3544	-1.74606	0.0204398	0.0868004	-3.98304	-1.99387	0.0131718	0.0687503	-1.51909	0.894223	-2.59178	2.13603	2.74361	-0.262989	1.98495	-2.30613	-0.251189	0.349621	0.708224	0.0845169	-1.22899	-1.00365	-1.42591	-0.656472	-0.581525	-2.06273	-0.107726	-5.01557	-5.01557	1.75785	3	15	1	31	47	7	32	1	6	9	14	8	3
EGR1	chr5;chr5	138465492;138466757	138466068;138469315	+;+	3136	early growth response 1	-3.34977	-1.74406	0.0232642	0.0947674	-5.25562	-2.39386	0.00600129	0.0399436	6.825	4.73066	3.70681	8.47867	7.96397	4.26002	7.78444	4.94362	4.54509	6.9564	6.3195	4.60144	6.11721	4.15025	2.64808	4.10897	3.12129	3.23643	3.35208	2.7994	3.02002	7.86591	8449	1721	764	20014	13905	1320	14189	1419	1367	7101	5510	1490	4157
WFDC3	chr20;chr20;chr20;chr20;chr20;chr20;chr20	45774208;45775417;45777075;45787836;45788931;45789894;45791832	45774444;45775602;45777209;45787982;45789059;45789982;45791908	-;-;-;-;-;-;-	1000	WAP four-disulfide core domain 3	-3.30394	-1.72419	3.07415e-05	0.000739238	-2.92993	-1.55087	0.000493044	0.00667155	-0.0289485	-0.346957	-0.11535	1.16868	-0.797412	0.509023	-0.631024	-1.50521	-0.0348456	-6.34836	-1.24691	-1.24827	-3.0954	-1.38186	-2.07048	-0.54975	-1.66245	-1.23093	-2.39324	-2.31928	-1.60397	-0.615253	23	16	17	40	10	31	13	5	18	0	9	8	2
FGFBP2	chr4;chr4	15960240;15962438	15960611;15963236	-;-	1171	fibroblast growth factor binding protein 2	-3.28537	-1.71606	2.32401e-05	0.000595527	-3.36438	-1.75034	1.10336e-05	0.00037856	3.58653	-0.574698	0.560428	1.23228	1.38251	1.34293	0.468474	1.62679	0.147909	1.23403	0.279487	0.980834	-0.375795	0.563228	0.359721	-0.420692	0.235471	0.0498932	0.503029	0.281178	-0.216809	0.0873443	334	16	32	49	54	65	33	53	24	50	31	45	17
BCL6	chr3;chr3;chr3;chr3;chr3;chr3;chr3;chr3;chr3;chr3;chr3;chr3;chr3;chr3;chr3;chr3;chr3;chr3;chr3;chr3;chr3;chr3;chr3;chr3;chr3;chr3;chr3;chr3	187721377;187721377;187721377;187724941;187724941;187724941;187725499;187725499;187725499;187726731;187726731;187728360;187728360;187728360;187729050;187729050;187729050;187731709;187731709;187731709;187733533;187733533;187733533;187734869;187734869;187734869;187736090;187745410	187722601;187722601;187722601;187725078;187725078;187725078;187725629;187725629;187725629;187726898;187726898;187728544;187728544;187728544;187730021;187730021;187730021;187731930;187731930;187731930;187733703;187733703;187733703;187734907;187734907;187734907;187736497;187745725	-;-;-;-;-;-;-;-;-;-;-;-;-;-;-;-;-;-;-;-;-;-;-;-;-;-;-;-	3975	B-cell CLL/lymphoma 6	-3.268	-1.70841	1.84158e-13	1.04145e-10	-3.25979	-1.70478	7.3949e-12	3.27774e-09	4.91525	5.72826	5.09198	6.15203	6.5906	5.68845	4.31723	4.04988	5.65262	4.85547	4.70392	4.93012	4.06692	4.10607	3.84779	3.60486	4.38416	4.27611	3.9987	4.04799	3.64125	4.68574	2850	4356	2530	5057	6803	4504	1626	968	3734	2098	2279	2372	1272
KRT5	chr12;chr12;chr12;chr12;chr12;chr12;chr12;chr12;chr12	52514575;52515798;52516637;52517107;52517590;52517897;52518103;52518946;52519742	52515240;52515832;52516857;52517232;52517754;52517992;52518163;52519160;52520459	-;-;-;-;-;-;-;-;-	2303	keratin 5	-3.25805	-1.70401	0.0152222	0.0711033	-2.25103	-1.17058	0.10445	0.266199	-1.58109	-2.92846	-1.40513	0.943129	-7.55187	-0.480492	-2.91837	-3.01814	-3.73536	-0.918008	0.297471	-1.66257	-3.07077	-2.13858	-2.31167	-4.41293	-4.34297	-1.8634	-3.98111	-2.25488	-0.848429	-4.37725	18	6	16	79	0	36	6	4	3	22	62	14	5
ELL2	chr5;chr5;chr5;chr5;chr5;chr5;chr5;chr5;chr5;chr5;chr5;chr5	95885098;95889086;95891103;95895628;95898240;95900693;95900956;95906523;95913771;95919424;95943002;95961575	95888987;95889130;95891274;95895691;95898810;95900780;95901080;95906782;95913934;95919545;95943049;95962071	-;-;-;-;-;-;-;-;-;-;-;-	6046	elongation factor for RNA polymerase II 2	-3.19157	-1.67427	7.11113e-11	1.83461e-08	-3.17082	-1.66485	1.01792e-09	2.21966e-07	3.09224	3.64562	3.49504	5.39777	5.34904	3.76914	3.07036	3.08066	3.18694	3.36044	2.8638	2.96206	2.75466	2.86136	2.45739	2.73201	2.83963	3.02124	2.57154	2.50186	2.91551	2.74613	1225	1564	1272	4560	4376	1811	1042	752	1028	1132	968	922	779
SEMA4A	chr1;chr1;chr1;chr1;chr1;chr1;chr1;chr1;chr1;chr1;chr1;chr1;chr1;chr1;chr1;chr1;chr1;chr1;chr1;chr1;chr1;chr1;chr1;chr1;chr1;chr1;chr1;chr1;chr1;chr1;chr1;chr1;chr1;chr1;chr1;chr1;chr1;chr1;chr1;chr1;chr1;chr1;chr1;chr1;chr1;chr1;chr1;chr1;chr1;chr1;chr1;chr1;chr1;chr1;chr1;chr1;chr1;chr1	156149944;156153531;156153531;156153578;156154550;156154550;156154550;156156414;156156414;156156414;156156414;156158070;156158070;156158070;156158070;156158388;156158388;156158388;156158719;156158719;156158719;156158719;156160443;156160443;156160443;156160443;156160905;156160905;156160905;156160905;156161346;156161346;156161346;156161346;156162944;156162944;156162944;156162944;156172826;156172826…	156150093;156153764;156153755;156153764;156154717;156154717;156154717;156156574;156156574;156156574;156156574;156158132;156158132;156158132;156158132;156158486;156158486;156158486;156158824;156158824;156158824;156158824;156160559;156160559;156160559;156160559;156161029;156161029;156161029;156161029;156161518;156161518;156161518;156161518;156163094;156163094;156163094;156163094;156173006;156173006…	+;+;+;+;+;+;+;+;+;+;+;+;+;+;+;+;+;+;+;+;+;+;+;+;+;+;+;+;+;+;+;+;+;+;+;+;+;+;+;+;+;+;+;+;+;+;+;+;+;+;+;+;+;+;+;+;+;+	3453	semaphorin 4A	-3.18208	-1.66997	1.13911e-05	0.000333597	-3.21867	-1.68647	1.59444e-05	0.000502977	1.68198	0.787982	1.53869	3.41343	4.11999	0.539373	1.23023	1.24291	1.4908	0.713255	0.984083	0.806767	1.2628	0.263407	0.895891	0.690053	0.583425	1.50767	1.4389	0.943901	0.543907	1.03146	263	123	187	658	1066	110	166	120	181	103	150	118	158
TNFSF14	chr19;chr19;chr19;chr19;chr19;chr19;chr19;chr19;chr19	6661253;6661253;6667113;6667113;6667413;6667413;6669851;6669959;6670296	6665350;6665350;6667154;6667154;6667449;6667449;6670158;6670158;6670588	-;-;-;-;-;-;-;-;-	4778	tumor necrosis factor superfamily member 14	-3.16314	-1.66136	1.95629e-05	0.000511882	-3.24967	-1.70029	1.60516e-05	0.00050527	-1.72731	0.536367	-1.11294	-1.01771	1.97347	-0.952002	-1.21461	-1.53893	-1.94156	-1.43488	-1.31432	-1.83366	-1.74432	-1.31834	-1.50516	-1.38205	-1.42174	-1.8835	-1.27736	-1.0445	-1.28725	-1.38035	34	143	41	42	333	54	42	24	23	32	42	26	27
MIDN	chr19;chr19;chr19;chr19;chr19;chr19;chr19;chr19	1248553;1249890;1251562;1251839;1254167;1254902;1255422;1256995	1248660;1250529;1251649;1251901;1254478;1255061;1255694;1259143	+;+;+;+;+;+;+;+	3793	midnolin	-3.16004	-1.65994	9.96528e-06	0.000304908	-3.39748	-1.76446	5.02727e-06	0.000206948	4.0742	4.34023	3.42673	6.00769	6.6824	3.65965	4.23641	3.84074	3.6288	3.83537	3.20453	3.47612	3.3336	3.55519	3.55081	3.73541	3.02769	2.93346	3.48099	3.5385	3.00767	4.72882	1518	1588	761	4366	6918	1053	1467	799	876	987	769	826	730
LPL	chr8;chr8;chr8;chr8;chr8;chr8;chr8;chr8;chr8;chr8	19939071;19948180;19951769;19953310;19954120;19955841;19959260;19960901;19962115;19965310	19939528;19948340;19951948;19953421;19954353;19956083;19959380;19961083;19962219;19967259	+;+;+;+;+;+;+;+;+;+	3747	lipoprotein lipase	-3.14056	-1.65102	2.51867e-11	7.51022e-09	-2.74862	-1.45871	1.46778e-08	2.02283e-06	2.71412	3.44443	3.22579	4.83642	3.4834	3.70439	1.83447	2.23934	2.42287	1.28272	2.68809	2.49065	2.02997	2.39773	2.19259	1.81038	2.31811	2.55532	1.36825	1.67396	2.17217	1.87142	584	843	654	1915	744	1073	274	260	375	166	531	412	292
SLC25A25	chr9;chr9;chr9;chr9;chr9;chr9;chr9;chr9;chr9;chr9;chr9;chr9;chr9;chr9;chr9;chr9;chr9;chr9;chr9;chr9;chr9;chr9;chr9;chr9;chr9;chr9;chr9;chr9;chr9;chr9;chr9;chr9;chr9;chr9;chr9;chr9;chr9;chr9;chr9;chr9;chr9;chr9;chr9;chr9;chr9;chr9;chr9;chr9;chr9;chr9;chr9;chr9;chr9;chr9;chr9;chr9;chr9;chr9;chr9;chr9;chr9;chr9	128068200;128068200;128091464;128091464;128098482;128098482;128101096;128101096;128101096;128101096;128101096;128101096;128101309;128101309;128101309;128101309;128101309;128101309;128102080;128102080;128102370;128102370;128102370;128102370;128102370;128102370;128103681;128103681;128103681;128103681;128103681;128103681;128105729;128105729;128105729;128105729;128105729;128105729;128106150;128106150…	128068580;128068580;128092089;128092089;128098768;128098725;128101222;128101222;128101222;128101222;128101222;128101222;128101396;128101396;128101396;128101396;128101396;128101396;128102115;128102115;128102481;128102481;128102481;128102481;128102481;128102481;128103839;128103839;128103839;128103839;128103839;128103839;128105881;128105881;128105881;128105881;128105881;128105881;128106257;128106257…	+;+;+;+;+;+;+;+;+;+;+;+;+;+;+;+;+;+;+;+;+;+;+;+;+;+;+;+;+;+;+;+;+;+;+;+;+;+;+;+;+;+;+;+;+;+;+;+;+;+;+;+;+;+;+;+;+;+;+;+;+;+	4395	solute carrier family 25 member 25	-3.13775	-1.64973	6.94819e-05	0.00139304	-3.4096	-1.7696	3.52224e-05	0.000900572	2.95218	2.42892	1.84771	4.77393	5.35087	2.27766	2.62976	2.13142	2.00844	2.41108	2.16378	1.8317	1.86736	1.97944	2.08981	1.87429	1.90049	1.82866	1.98309	2.06196	1.59896	3.77757	808	489	295	2151	3185	468	558	283	330	426	433	306	306
STC2	chr5;chr5;chr5;chr5	173314723;173323219;173325868;173328043	173318249;173323430;173326010;173329503	-;-;-;-	5343	stanniocalcin 2	-3.13705	-1.64941	0.0013169	0.0124839	-2.30182	-1.20278	0.0532427	0.172894	0.686147	0.34459	0.00738564	1.13008	0.593973	4.35005	1.11954	-0.458495	0.280919	0.483658	1.09021	0.213115	-0.383191	0.295849	-0.751541	0.401275	0.234789	0.574512	0.767332	1.21223	-0.221748	1.77552	204	140	100	209	143	2394	238	57	121	136	250	121	78
IRF1	chr5;chr5;chr5;chr5;chr5;chr5;chr5;chr5;chr5;chr5;chr5;chr5;chr5;chr5;chr5;chr5;chr5;chr5;chr5;chr5;chr5;chr5;chr5;chr5;chr5;chr5;chr5;chr5;chr5;chr5;chr5;chr5;chr5;chr5;chr5;chr5;chr5	132481609;132481609;132481609;132481609;132484362;132484362;132484362;132485667;132485667;132486251;132486251;132486557;132486557;132486557;132486557;132486795;132486795;132486795;132486795;132486954;132486954;132486954;132486954;132487926;132487926;132487926;132487926;132489113;132489392;132489392;132489392;132489392;132490545;132490545;132490545;132490545;132490545	132484075;132484075;132484075;132484075;132484497;132484497;132484497;132485716;132485716;132486373;132486373;132486686;132486686;132486686;132486686;132486844;132486844;132486844;132486844;132487130;132487130;132487130;132487130;132488025;132488025;132488025;132488025;132489483;132489483;132489483;132489483;132489483;132490773;132490773;132490773;132490773;132490773	-;-;-;-;-;-;-;-;-;-;-;-;-;-;-;-;-;-;-;-;-;-;-;-;-;-;-;-;-;-;-;-;-;-;-;-;-	3833	interferon regulatory factor 1	-3.13608	-1.64896	9.74536e-05	0.0018095	-3.38525	-1.75926	1.82367e-05	0.00054777	3.49827	3.4867	2.41392	4.56858	6.31814	2.19732	3.15822	2.90153	2.00957	2.60168	2.15767	2.09807	2.57852	2.80836	2.54775	3.61234	2.62806	2.06006	2.63357	3.2157	2.18133	3.43484	1029	888	381	1627	5431	386	702	421	288	424	376	321	437
LDHC	chr11;chr11;chr11;chr11;chr11;chr11;chr11;chr11;chr11;chr11;chr11;chr11;chr11;chr11;chr11;chr11	18412306;18412306;18412709;18412709;18415184;18415184;18429737;18429737;18434740;18434740;18438528;18438528;18446210;18446210;18450963;18450963	18412462;18412408;18412843;18412843;18415301;18415301;18429910;18429910;18434913;18434913;18438645;18438645;18446333;18446333;18451246;18451246	+;+;+;+;+;+;+;+;+;+;+;+;+;+;+;+	1284	lactate dehydrogenase C	-3.12779	-1.64514	0.143178	0.322544	-1.43951	-0.525581	0.711369	0.842525	-2.2779	-1.11515	-6.709	-0.114463	-2.82495	-4.47385	-6.709	-0.314795	-4.28595	-6.709	-4.47528	-4.34098	-6.709	-2.39315	-0.719066	-4.41493	-6.709	-4.58092	-4.49878	-6.709	-6.709	-6.709	6	12	0	21	3	1	0	15	1	0	1	1	0
MAP1LC3C	chr1;chr1;chr1;chr1	241995490;241998514;241998776;241998951	241996385;241998620;241998831;241999083	-;-;-;-	1192	microtubule associated protein 1 light chain 3 gamma	-3.11074	-1.63726	0.00010577	0.00191884	-3.50871	-1.81094	3.403e-05	0.000881662	0.828173	0.0353849	-0.00113086	2.03205	2.59862	1.17817	0.101816	-1.75859	-0.455889	-0.611677	-0.521458	0.169365	-0.24304	1.2782	-0.245005	0.0219177	-0.450061	-1.22822	-0.0271205	-1.17059	-2.07081	-0.406706	50	25	22	87	128	59	26	5	16	14	18	26	19
MNDA	chr1;chr1;chr1;chr1;chr1;chr1;chr1	158831303;158842134;158843279;158843955;158845587;158847728;158849190	158831557;158842418;158843415;158844122;158846003;158847916;158849504	+;+;+;+;+;+;+	1766	myeloid cell nuclear differentiation antigen	-3.10014	-1.63233	0.00197583	0.0169033	-3.10274	-1.63354	0.00229005	0.0202572	0.522711	1.11827	0.770637	2.93258	5.31009	1.15263	0.934147	1.74715	2.79714	0.751842	2.62253	1.79833	2.00356	1.84102	1.34406	1.75343	1.06955	1.20356	2.0055	0.883017	1.16077	1.8051	60	79	56	241	1244	86	69	87	229	54	239	120	135
AOX1	chr2;chr2;chr2;chr2;chr2;chr2;chr2;chr2;chr2;chr2;chr2;chr2;chr2;chr2;chr2;chr2;chr2;chr2;chr2;chr2;chr2;chr2;chr2;chr2;chr2;chr2;chr2;chr2;chr2;chr2;chr2;chr2;chr2;chr2;chr2	200586008;200593146;200595272;200597397;200599620;200602284;200603267;200604017;200604696;200605536;200608984;200609321;200611384;200612609;200613804;200615971;200620650;200621120;200623861;200627353;200634791;200636911;200638215;200641098;200642610;200650974;200656842;200659165;200659995;200661579;200662855;200666687;200668615;200669575;200670629	200586153;200593203;200595368;200597505;200599746;200602345;200603356;200604097;200604840;200605628;200609135;200609414;200611493;200612793;200613966;200616063;200620819;200621246;200623983;200627449;200634915;200637044;200638302;200641184;200642801;200651201;200656937;200659293;200660069;200661631;200662969;200666752;200668803;200669742;200671494	+;+;+;+;+;+;+;+;+;+;+;+;+;+;+;+;+;+;+;+;+;+;+;+;+;+;+;+;+;+;+;+;+;+;+	4933	aldehyde oxidase 1	-3.09262	-1.62883	5.167e-09	6.83378e-07	-2.58475	-1.37002	5.87336e-07	3.96391e-05	2.48284	3.22762	2.40091	3.56736	3.41006	4.77915	1.54419	1.22166	2.01068	2.22745	2.81976	1.77831	2.22766	2.10566	1.60933	1.13609	1.88978	2.04296	1.86377	1.74757	2.3432	1.88681	655	955	486	1046	931	2976	295	169	371	421	766	331	441
LAMC2	chr1;chr1;chr1;chr1;chr1;chr1;chr1;chr1;chr1;chr1;chr1;chr1;chr1;chr1;chr1;chr1;chr1;chr1;chr1;chr1;chr1;chr1;chr1;chr1;chr1;chr1;chr1;chr1;chr1;chr1;chr1;chr1;chr1;chr1;chr1;chr1;chr1;chr1;chr1;chr1;chr1;chr1;chr1;chr1;chr1	183186039;183186039;183207881;183207881;183215453;183215453;183218390;183218390;183220825;183220825;183222089;183222089;183223135;183223135;183225608;183225608;183226698;183226698;183227515;183227515;183228374;183228374;183230961;183230961;183232187;183232187;183232652;183232652;183234367;183234367;183235575;183235575;183236460;183236460;183237352;183237352;183238307;183238307;183239364;183239364…	183186431;183186431;183208069;183208069;183215588;183215588;183218488;183218488;183220961;183220961;183222211;183222211;183223324;183223324;183225720;183225720;183226916;183226916;183227697;183227697;183228619;183228619;183231103;183231103;183232343;183232343;183232857;183232857;183234446;183234446;183235730;183235730;183236604;183236604;183237504;183237504;183238421;183238421;183239563;183239563…	+;+;+;+;+;+;+;+;+;+;+;+;+;+;+;+;+;+;+;+;+;+;+;+;+;+;+;+;+;+;+;+;+;+;+;+;+;+;+;+;+;+;+;+;+	6503	laminin subunit gamma 2	-3.091	-1.62807	0.00155332	0.0141651	-2.12586	-1.08805	0.051472	0.16937	-0.435219	0.470365	0.0219719	3.01154	1.46685	2.68085	-0.946473	1.85181	0.0557716	-0.378294	2.34179	1.7868	1.32548	-0.467878	-0.424743	1.23421	-0.462765	-0.736999	-1.01506	-0.749437	0.514103	-0.272702	114	186	123	938	319	916	69	345	126	91	725	439	311
SERTAD1	chr19;chr19	40422501;40425867	40423546;40426025	-;-	1205	SERTA domain containing 1	-3.09002	-1.62762	2.0507e-05	0.000532144	-3.20685	-1.68116	2.25966e-05	0.000647286	2.89696	3.60093	3.04201	5.4359	5.9072	2.24219	3.44463	3.37765	2.51052	3.07557	2.66612	2.88494	3.12843	2.82785	2.28758	3.23192	2.37175	2.73061	3.02474	2.79835	2.59813	3.34934	213	302	185	933	1284	125	269	184	128	185	168	174	201
IL1RL1	chr2;chr2;chr2;chr2;chr2;chr2;chr2;chr2;chr2;chr2;chr2;chr2;chr2;chr2;chr2;chr2;chr2;chr2;chr2;chr2;chr2;chr2;chr2;chr2;chr2;chr2;chr2;chr2;chr2;chr2;chr2;chr2;chr2;chr2;chr2	102311502;102311502;102337250;102337250;102338116;102338116;102338116;102338837;102338837;102338837;102338981;102340098;102340098;102340098;102340098;102340666;102340666;102340666;102340666;102341188;102342223;102342223;102342223;102342223;102343036;102343036;102343036;102343036;102343270;102343270;102343270;102343270;102347945;102349079;102351536	102311623;102311623;102337337;102337337;102338325;102338325;102338325;102339047;102339047;102339047;102339047;102340272;102340272;102340272;102340272;102340828;102340828;102340828;102340828;102341357;102342294;102342294;102342294;102342294;102343177;102343177;102343177;102343177;102346100;102343415;102346100;102346100;102348091;102349246;102352037	+;+;+;+;+;+;+;+;+;+;+;+;+;+;+;+;+;+;+;+;+;+;+;+;+;+;+;+;+;+;+;+;+;+;+	5001	interleukin 1 receptor like 1	-3.07336	-1.61982	0.00727389	0.0424224	-3.02759	-1.59817	0.00958062	0.054957	-1.42394	-1.04071	-5.38791	-0.952926	0.921525	0.130243	-0.234251	-3.16833	-1.6759	0.016324	-0.419402	-2.99962	-1.56696	-2.91663	-4.14211	-2.16594	-2.15154	-3.86472	-3.45045	-2.62324	-0.426079	-1.52578	44	50	2	46	168	120	87	8	29	92	82	12	32
CA13	chr8;chr8;chr8;chr8;chr8;chr8;chr8	85245487;85250740;85259421;85266608;85267902;85268472;85281230	85245865;85250937;85259539;85266703;85267964;85268627;85284073	+;+;+;+;+;+;+	3855	carbonic anhydrase 13	-3.07192	-1.61914	0.000488796	0.00605915	-3.31736	-1.73003	0.000219003	0.00374521	-2.32431	-0.723817	-2.55661	0.0664458	1.84074	-1.92739	-1.70586	-1.90088	-2.14924	-2.30502	-1.53486	-1.82896	-1.72728	-1.55457	-1.31655	-1.9897	-1.28587	-1.99971	-2.81839	-1.43781	-1.6975	-1.27862	18	48	12	72	245	22	24	15	16	14	29	21	22
CA9	chr9;chr9;chr9;chr9;chr9;chr9;chr9;chr9;chr9;chr9;chr9	35673918;35675538;35675761;35676064;35676297;35677790;35679185;35679854;35680113;35680753;35680965	35674362;35675567;35675931;35676206;35676389;35677856;35679342;35679998;35680139;35680834;35681157	+;+;+;+;+;+;+;+;+;+;+	1554	carbonic anhydrase 9	-3.06991	-1.6182	0.0602588	0.183212	-2.38511	-1.25406	0.231012	0.443163	-2.15502	2.73754	-1.65192	-1.07252	-1.4334	-3.38451	1.74972	-4.2749	-2.00518	-2.18672	-1.7351	-2.8428	-1.27839	-3.35796	-3.92094	-2.37398	-2.29843	0.775657	-2.0765	-2.65112	0.29944	-2.89191	8	214	9	13	10	3	107	1	7	6	10	4	12
CCBE1	chr18;chr18;chr18;chr18;chr18;chr18;chr18;chr18;chr18;chr18;chr18	59430939;59438111;59439543;59439677;59447983;59454851;59466739;59469473;59480186;59696629;59697212	59436141;59438146;59439578;59439816;59448103;59454951;59466891;59469607;59480238;59696709;59697412	-;-;-;-;-;-;-;-;-;-;-	6260	collagen and calcium binding EGF domains 1	-3.06771	-1.61716	0.000470503	0.00590378	-2.45098	-1.29336	0.00321422	0.0258018	0.485609	2.27939	-0.294954	-0.632986	0.124851	-0.623734	-1.994	-0.875404	-0.67484	-1.96562	-0.625539	-1.97179	-0.405829	-0.129306	-2.10273	-2.11027	-1.9853	-0.41723	-1.60337	-2.78902	0.265053	-1.58839	208	628	95	72	121	89	32	50	73	29	89	31	90
CPLX3	chr15;chr15;chr15	74826610;74828034;74830130	74826867;74828121;74831795	+;+;+	2012	complexin 3	-3.06244	-1.61468	0.00494007	0.0321369	-2.77206	-1.47096	0.0119845	0.0641889	6.46415	4.49093	6.72389	6.76584	5.88683	7.02387	3.98151	5.96964	6.29251	4.50194	5.57715	5.17537	6.02568	6.23869	1.09658	2.53444	1.84911	5.46061	4.93794	2.33753	5.19962	3.51016	4221	935	3969	3917	2114	5753	652	1854	2945	831	2113	1423	2503
METTL7B	chr12;chr12	55681546;55683813	55682252;55684610	+;+	1505	methyltransferase like 7B	-3.05747	-1.61234	0.000916031	0.00955048	-3.00119	-1.58554	0.00182523	0.0171639	-1.79705	-1.02833	-2.73155	-0.343581	0.69335	-1.11484	-1.90419	-3.34341	-3.12161	-3.62527	-1.31915	-3.18462	-1.11882	-2.62227	-4.7117	-2.32775	-2.50408	-2.13227	-2.03028	-1.64113	-2.19374	-4.61196	10	15	4	21	43	15	8	2	3	2	13	3	13
ABCC4	chr13;chr13;chr13;chr13;chr13;chr13;chr13;chr13;chr13;chr13;chr13;chr13;chr13;chr13;chr13;chr13;chr13;chr13;chr13;chr13;chr13;chr13;chr13;chr13;chr13;chr13;chr13;chr13;chr13;chr13;chr13;chr13;chr13;chr13;chr13;chr13;chr13;chr13;chr13;chr13;chr13;chr13;chr13;chr13;chr13;chr13;chr13;chr13;chr13;chr13;chr13;chr13;chr13;chr13;chr13;chr13;chr13;chr13;chr13;chr13;chr13;chr13;chr13;chr13;chr13;chr13;chr…	95019829;95019829;95034605;95034605;95043682;95043682;95044266;95044266;95053095;95053095;95062704;95062704;95071662;95071662;95073204;95073204;95074214;95074214;95075432;95075432;95083140;95083140;95095771;95095771;95115922;95115922;95115922;95115922;95161189;95161189;95161189;95161189;95163122;95163122;95163122;95163122;95163610;95163610;95163610;95163610;95164378;95164378;95164378;95166158;951…	95021682;95021682;95034739;95034739;95043787;95043787;95044438;95044438;95053184;95053184;95062859;95062859;95071853;95071853;95073304;95073304;95074324;95074324;95075551;95075551;95083290;95083290;95096179;95096179;95116001;95116001;95116001;95116001;95161335;95161335;95161335;95161335;95163216;95163216;95163216;95163216;95163647;95163647;95163647;95163647;95164518;95164518;95164518;95166367;951…	-;-;-;-;-;-;-;-;-;-;-;-;-;-;-;-;-;-;-;-;-;-;-;-;-;-;-;-;-;-;-;-;-;-;-;-;-;-;-;-;-;-;-;-;-;-;-;-;-;-;-;-;-;-;-;-;-;-;-;-;-;-;-;-;-;-;-;-;-;-;-;-;-;-;-;-;-;-;-;-;-;-;-;-;-;-;-;-;-;-;-;-;-;-;-;-;-;-;-;-;-;-	6265	ATP binding cassette subfamily C member 4	-3.05648	-1.61187	7.8095e-06	0.000254624	-3.02637	-1.59759	3.34735e-05	0.000871083	3.28313	4.32135	2.44397	2.58003	4.26443	4.03857	1.6419	1.6402	3.94922	3.65021	2.18845	3.29563	1.43385	2.08699	1.65631	1.58875	1.81047	1.45566	1.21324	2.91126	2.55764	2.76492	1449	2589	636	670	2138	2262	401	287	1807	1434	628	1204	323
ADGRG3	chr16;chr16;chr16;chr16;chr16;chr16;chr16;chr16;chr16;chr16;chr16;chr16;chr16;chr16;chr16;chr16;chr16;chr16;chr16;chr16;chr16;chr16;chr16	57668245;57668245;57673321;57673321;57676200;57678170;57678170;57679177;57679177;57679816;57679816;57680265;57680265;57680505;57680505;57683932;57683932;57684390;57684390;57685643;57685643;57688352;57688352	57668405;57668405;57673468;57673468;57676338;57678316;57678316;57679311;57679311;57679855;57679855;57680365;57680365;57680617;57680617;57684212;57684212;57684483;57684483;57685926;57685926;57689378;57689378	+;+;+;+;+;+;+;+;+;+;+;+;+;+;+;+;+;+;+;+;+;+;+	2670	adhesion G protein-coupled receptor G3	-3.04968	-1.60866	0.00177546	0.0156042	-3.06061	-1.61382	0.00195942	0.0180938	-0.364258	0.126484	-2.1498	-0.212723	2.72834	-0.734153	-3.1317	-1.27895	-0.383262	-0.948653	-0.313466	-0.273497	-1.01479	-1.24483	-1.47474	-2.30746	-0.85142	-0.643916	-0.893857	-1.41717	-0.350974	0.267972	49	60	11	41	314	35	6	16	38	25	47	43	25
SLC19A2	chr1;chr1;chr1;chr1;chr1;chr1;chr1;chr1;chr1;chr1;chr1	169463911;169463911;169468111;169468111;169468644;169468644;169469964;169469964;169477155;169485563;169485563	169465977;169465977;169468252;169468252;169468836;169468836;169470186;169470186;169477757;169485970;169485970	-;-;-;-;-;-;-;-;-;-;-	3636	solute carrier family 19 member 2	-3.03471	-1.60156	6.17338e-06	0.000211806	-2.72913	-1.44844	0.000148615	0.00275456	1.74832	2.51368	1.63819	4.58681	3.82832	3.18036	2.40877	1.85316	3.83829	3.06864	2.47346	2.76627	1.46157	1.8188	1.57139	0.956572	1.86232	1.48687	1.4638	1.32903	1.78141	2.66262	290	429	211	1563	917	724	396	193	971	556	444	484	191
CFAP157	chr9;chr9;chr9;chr9;chr9;chr9;chr9;chr9;chr9;chr9;chr9;chr9;chr9;chr9;chr9;chr9;chr9;chr9	127706992;127706992;127709422;127709422;127710601;127710601;127711229;127711229;127711820;127711820;127712199;127712199;127712605;127712709;127713020;127713020;127713834;127713834	127707192;127707192;127709693;127709693;127710754;127710754;127711496;127711496;127711950;127711950;127712349;127712349;127712875;127712875;127713206;127713206;127714024;127714024	+;+;+;+;+;+;+;+;+;+;+;+;+;+;+;+;+;+	1826	cilia and flagella associated protein 157	-3.02268	-1.59583	9.21495e-06	0.00028731	-3.02224	-1.59562	2.73824e-05	0.000747208	-1.60228	-1.51002	-0.172944	-0.842411	-0.831844	-0.849347	-2.835	-2.68331	-2.23788	-2.20446	-1.30402	-2.77001	-1.76861	-1.36535	-2.93917	-3.16241	-4.00814	-1.73073	-3.26193	-3.18796	-2.28676	-3.51173	14	13	30	18	18	22	5	4	7	7	16	5	10
DUSP8	chr11;chr11;chr11;chr11;chr11;chr11;chr11;chr11_KI270903v1_alt;chr11_KI270903v1_alt;chr11_KI270903v1_alt;chr11_KI270903v1_alt;chr11_KI270903v1_alt;chr11_KI270903v1_alt;chr11_KI270903v1_alt;chr11_KI270830v1_alt;chr11_KI270830v1_alt;chr11_KI270830v1_alt;chr11_KI270830v1_alt;chr11_KI270830v1_alt;chr11_KI270830v1_alt;chr11_KI270830v1_alt	1554051;1557794;1558112;1558889;1563851;1565596;1571901;30578;34321;34639;35416;40378;42123;48428;36288;40031;40349;41126;46088;47833;54138	1557574;1557917;1558271;1559055;1563989;1565934;1571920;34101;34444;34798;35582;40516;42461;48447;39811;40154;40508;41292;46226;48171;54157	-;-;-;-;-;-;-;-;-;-;-;-;-;-;-;-;-;-;-;-;-	13419	dual specificity phosphatase 8	-3.02095	-1.595	0.00906753	0.0496353	-2.6046	-1.38106	0.0360147	0.134634	-5.26524	-3.63989	-10.0946	-1.41198	-2.10959	-5.55548	-3.44704	-3.36293	-2.79015	-4.1045	-4.58862	-4.82923	-3.73586	-5.77871	-4.37988	-6.03993	-5.19429	-4.84341	-4.30243	-5.51028	-5.16428	-3.48942	8	22	0	90	55	6	25	19	36	14	12	9	19
TMEM2	chr9;chr9;chr9;chr9;chr9;chr9;chr9;chr9;chr9;chr9;chr9;chr9;chr9;chr9;chr9;chr9;chr9;chr9;chr9;chr9;chr9;chr9;chr9;chr9;chr9;chr9;chr9;chr9;chr9;chr9;chr9;chr9;chr9;chr9;chr9;chr9;chr9;chr9;chr9;chr9;chr9;chr9;chr9;chr9;chr9;chr9;chr9;chr9;chr9;chr9;chr9;chr9;chr9;chr9;chr9;chr9;chr9;chr9;chr9;chr9;chr9;chr9;chr9;chr9;chr9;chr9;chr9;chr9;chr9;chr9;chr9	71683366;71683366;71683366;71685743;71685743;71685743;71690092;71690092;71690092;71694509;71694509;71694509;71697985;71697985;71697985;71700642;71700642;71700642;71704595;71704595;71704595;71709259;71709259;71709259;71712083;71712083;71712083;71714934;71714934;71714934;71716517;71716517;71716517;71717948;71717948;71717948;71722427;71722427;71722427;71725581;71725581;71725581;71729845;71729845;717…	71685393;71685393;71685393;71685846;71685846;71685846;71690246;71690246;71690246;71694607;71694607;71694607;71698204;71698204;71698204;71700824;71700824;71700824;71704803;71704803;71704803;71709474;71709474;71709474;71712260;71712260;71712260;71715089;71715089;71715089;71716552;71716552;71716552;71718079;71718079;71718079;71722515;71722515;71722515;71725709;71725709;71725709;71729914;71729914;717…	-;-;-;-;-;-;-;-;-;-;-;-;-;-;-;-;-;-;-;-;-;-;-;-;-;-;-;-;-;-;-;-;-;-;-;-;-;-;-;-;-;-;-;-;-;-;-;-;-;-;-;-;-;-;-;-;-;-;-;-;-;-;-;-;-;-;-;-;-;-;-	6523	transmembrane protein 2	-3.00675	-1.5882	0.000109999	0.00197806	-3.18988	-1.6735	2.63647e-05	0.000723045	1.06936	1.83546	0.950266	2.81846	4.88516	1.66737	1.82178	0.587901	1.69067	1.86823	1.55701	1.63009	0.929362	1.70259	1.86262	1.6021	1.75556	0.92004	1.26972	1.24708	1.07275	1.1862	325	481	235	823	3423	455	473	144	393	434	422	395	237
S100P	chr4;chr4	6693839;6696893	6694070;6697170	+;+	510	S100 calcium binding protein P	-3.00227	-1.58606	0.0462863	0.153192	-2.78997	-1.48025	0.0699375	0.206216	-0.945819	1.69996	-2.09426	1.07479	2.60805	-1.08852	-5.37693	-0.533778	-0.210842	-2.92575	-0.626091	-0.677926	-0.428971	-1.75054	-3.15051	-3.08285	-3.01987	1.81259	-1.11861	-5.37693	0.438	-1.67161	6	34	2	19	55	5	0	5	8	1	7	6	7
IL1R1	chr2;chr2;chr2;chr2;chr2;chr2;chr2;chr2;chr2;chr2;chr2;chr2;chr2;chr2;chr2;chr2;chr2;chr2;chr2;chr2;chr2;chr2;chr2;chr2;chr2;chr2;chr2;chr2;chr2;chr2;chr2;chr2;chr2;chr2;chr2;chr2;chr2;chr2;chr2;chr2;chr2;chr2;chr2;chr2;chr2;chr2;chr2;chr2;chr2;chr2;chr2;chr2;chr2;chr2;chr2;chr2;chr2;chr2;chr2;chr2;chr2;chr2;chr2;chr2;chr2;chr2;chr2;chr2;chr2;chr2;chr2;chr2;chr2;chr2;chr2;chr2;chr2;chr2;chr2;chr2…	102070376;102070376;102104574;102104574;102141779;102142374;102142776;102153941;102153941;102153941;102153941;102153941;102153941;102153941;102153941;102153941;102153941;102157719;102157719;102157719;102157719;102157719;102157719;102157719;102157719;102157719;102164774;102164774;102164774;102164774;102164774;102164774;102164774;102164774;102164774;102164774;102165115;102165115;102165115;102165115…	102070533;102070533;102104872;102104872;102141918;102142455;102143020;102154017;102154017;102154017;102154017;102154017;102154017;102154017;102154017;102154017;102154017;102157785;102157785;102157785;102157785;102157785;102157785;102157785;102157785;102157785;102165008;102165008;102165008;102165008;102165008;102165008;102165008;102165008;102165008;102165008;102165304;102165304;102165304;102165304…	+;+;+;+;+;+;+;+;+;+;+;+;+;+;+;+;+;+;+;+;+;+;+;+;+;+;+;+;+;+;+;+;+;+;+;+;+;+;+;+;+;+;+;+;+;+;+;+;+;+;+;+;+;+;+;+;+;+;+;+;+;+;+;+;+;+;+;+;+;+;+;+;+;+;+;+;+;+;+;+;+;+;+;+;+;+;+;+;+;+;+;+;+;+;+;+;+;+;+;+;+;+;+;+;+;+;+	5899	interleukin 1 receptor type 1	-2.9941	-1.58212	7.24354e-06	0.000240961	-3.06661	-1.61664	3.60053e-06	0.000161335	3.4285	3.76445	3.37252	4.22106	6.53704	3.99258	3.08074	2.09721	3.04659	3.4061	3.59225	3.31126	3.30868	3.3752	2.54493	3.0524	3.22935	3.25315	2.96733	2.89365	3.55575	3.30986	1509	1657	1140	1968	9728	2063	1024	371	910	1140	1565	1146	1116
EPHA6	chr3;chr3;chr3;chr3;chr3;chr3;chr3;chr3;chr3;chr3;chr3;chr3;chr3;chr3;chr3;chr3;chr3;chr3;chr3;chr3;chr3;chr3;chr3;chr3;chr3;chr3;chr3;chr3;chr3;chr3;chr3;chr3;chr3;chr3;chr3;chr3;chr3;chr3;chr3;chr3;chr3;chr3;chr3;chr3;chr3;chr3;chr3;chr3	96814581;96814581;96866825;96866825;96987330;96987330;97010004;97226264;97243952;97405150;97439593;97439593;97441416;97441416;97447718;97448568;97448568;97448568;97466419;97466419;97475352;97475352;97475352;97479294;97479294;97479294;97483934;97483934;97483934;97532358;97532358;97532358;97592612;97592612;97592612;97610793;97610793;97610793;97637873;97637873;97637873;97646119;97648286;97648286;977…	96815008;96815008;96866889;96866889;96987993;96987993;97010127;97226419;97244287;97405274;97439657;97439657;97441472;97441472;97447833;97448730;97448730;97448730;97466482;97466482;97475460;97475460;97475460;97479364;97479364;97479364;97484059;97484059;97484059;97532543;97532543;97532543;97592737;97592737;97592737;97610854;97610854;97610854;97638082;97638082;97638082;97646310;97648577;97648577;977…	+;+;+;+;+;+;+;+;+;+;+;+;+;+;+;+;+;+;+;+;+;+;+;+;+;+;+;+;+;+;+;+;+;+;+;+;+;+;+;+;+;+;+;+;+;+;+;+	4587	EPH receptor A6	-2.98902	-1.57967	3.09139e-09	4.65127e-07	-2.96202	-1.56658	1.25537e-08	1.81802e-06	1.19923	1.01966	2.12037	2.31804	1.97491	1.62216	1.05986	0.267215	0.350639	1.24491	0.937443	1.26129	0.889113	0.365379	0.231794	-1.08077	-0.212246	-0.188261	0.465602	-0.536321	1.03165	-0.178697	250	192	372	409	320	310	196	81	109	198	193	215	162
ADAMTS1	chr21;chr21;chr21;chr21;chr21;chr21;chr21;chr21;chr21	26836287;26838439;26839587;26839875;26840276;26840998;26841858;26842339;26844225	26838278;26838614;26839762;26840061;26840562;26841165;26841990;26842685;26845409	-;-;-;-;-;-;-;-;-	4651	ADAM metallopeptidase with thrombospondin type 1 motif 1	-2.98638	-1.5784	9.48218e-06	0.000293411	-3.26228	-1.70588	3.01471e-06	0.000142894	5.17188	5.78492	5.34874	6.76856	7.11925	5.09019	5.81166	4.22291	4.39092	5.42295	4.57225	4.93197	4.92017	5.14049	3.30418	3.33916	3.93551	4.33164	4.26049	3.87905	4.5614	5.71733	3984	5301	3537	9072	11483	3481	5361	1277	1822	3638	2434	2779	2689
SIGLEC9	chr19;chr19;chr19;chr19;chr19;chr19;chr19;chr19;chr19;chr19;chr19;chr19;chr19;chr19	51124880;51124880;51125597;51125597;51126081;51126081;51127030;51127030;51127949;51127949;51128414;51128414;51129891;51135962	51125395;51125395;51125875;51125875;51126128;51126128;51127296;51127296;51128039;51128039;51128510;51128510;51130310;51136263	+;+;+;+;+;+;+;+;+;+;+;+;+;+	2020	sialic acid binding Ig like lectin 9	-2.97875	-1.57471	0.00172037	0.0152097	-2.9168	-1.54438	0.00334804	0.0265255	-2.53339	0.480268	-3.54536	0.042493	1.75666	-0.213895	-1.35097	-2.51956	-0.319509	-2.56509	-1.54121	-1.3755	-1.43832	-0.903062	-2.62081	-0.921484	-1.3889	-1.98919	-0.788092	-1.49305	-2.26777	-0.9481	8	58	3	37	121	38	16	5	30	6	15	15	14
HIST1H1C	chr6	26055740	26056471	-	732	histone cluster 1 H1 family member c	-2.96928	-1.57011	9.78993e-10	1.74962e-07	-2.99652	-1.58329	1.83435e-09	3.80095e-07	5.27234	3.04914	3.56093	4.28454	4.02904	3.28031	2.70935	3.12915	3.33798	2.49468	2.93628	2.5209	2.91228	2.21637	2.326	2.31961	2.23811	2.53167	2.48857	2.48688	2.6742	3.0641	672	125	161	255	212	156	98	94	138	75	123	82	105
NABP1	chr2;chr2;chr2;chr2;chr2;chr2;chr2;chr2;chr2;chr2;chr2;chr2;chr2;chr2;chr2;chr2;chr2;chr2;chr2;chr2;chr2;chr2;chr2;chr2;chr2;chr2	191678072;191678072;191678135;191678136;191678990;191678990;191678990;191678990;191681946;191681946;191681946;191681946;191682492;191682492;191683729;191683729;191683729;191683729;191684230;191684230;191684230;191684230;191685599;191685599;191685599;191685599	191678241;191678241;191678705;191678705;191679128;191679128;191679128;191679128;191682017;191682017;191682017;191682017;191682595;191682595;191683804;191683804;191683804;191683804;191684296;191684296;191684296;191684296;191688522;191688522;191688522;191688522	+;+;+;+;+;+;+;+;+;+;+;+;+;+;+;+;+;+;+;+;+;+;+;+;+;+	4016	nucleic acid binding protein 1	-2.9687	-1.56983	0.000126148	0.00219621	-3.06414	-1.61548	5.80163e-05	0.00132935	0.415545	1.13439	0.0981723	1.5557	4.00646	0.605561	0.0317288	-0.124353	-0.223627	0.26881	0.697353	0.551781	0.297151	0.55717	0.374372	0.447109	0.658245	1.14939	0.209107	0.172652	0.607773	0.194185	127	182	80	211	1146	134	84	54	64	88	143	115	94
MEG8	chr14;chr14;chr14;chr14;chr14;chr14;chr14;chr14;chr14;chr14;chr14;chr14;chr14;chr14;chr14;chr14;chr14;chr14;chr14;chr14;chr14;chr14;chr14;chr14;chr14;chr14;chr14;chr14;chr14;chr14;chr14;chr14;chr14;chr14;chr14;chr14;chr14;chr14;chr14;chr14;chr14;chr14;chr14;chr14;chr14;chr14;chr14;chr14;chr14;chr14;chr14	100889649;100894699;100894872;100897593;100898957;100906098;100906936;100910233;100913432;100935772;100937403;100938880;100940365;100942762;100944809;100947034;100948978;100949515;100950402;100951432;100953964;100954922;100955885;100958262;100960061;100961027;100963965;100964353;100966645;100967639;100968648;100969459;100972262;100974126;100975411;100977605;100980577;100982504;100983461;100984348…	100889756;100894770;100895039;100897732;100899085;100906163;100907132;100910304;100913521;100935881;100937488;100938956;100940450;100942838;100944925;100947116;100949039;100949596;100950472;100951494;100954046;100955006;100955949;100958343;100960219;100961132;100964000;100964439;100966735;100967786;100968724;100969545;100972346;100974203;100975496;100977722;100980663;100982585;100983542;100984434…	+;+;+;+;+;+;+;+;+;+;+;+;+;+;+;+;+;+;+;+;+;+;+;+;+;+;+;+;+;+;+;+;+;+;+;+;+;+;+;+;+;+;+;+;+;+;+;+;+;+;+	4572	maternally expressed 8 (non-protein coding)	-2.96672	-1.56887	0.000292869	0.00411038	-3.05951	-1.6133	0.000292119	0.00459447	-0.898298	0.406229	-0.0888938	1.37545	2.80703	-0.836209	-0.764023	0.603855	-1.08568	-0.70261	-0.437598	-0.952708	0.0946933	0.590448	-0.352854	-0.953854	-0.790249	-0.55334	-1.05941	-0.868286	-0.54482	-1.20502	58	125	80	212	568	56	55	102	40	51	74	46	93
FKBP5	chr6;chr6;chr6;chr6;chr6;chr6;chr6;chr6;chr6;chr6;chr6;chr6;chr6;chr6;chr6;chr6;chr6;chr6;chr6;chr6;chr6;chr6;chr6;chr6;chr6;chr6;chr6;chr6;chr6;chr6;chr6;chr6;chr6;chr6;chr6;chr6;chr6;chr6;chr6;chr6;chr6	35573585;35573585;35573585;35576994;35576994;35576994;35580036;35580036;35580036;35580557;35587034;35587034;35587034;35591130;35591130;35591130;35597248;35597248;35597248;35597248;35619096;35619096;35619096;35619096;35620132;35620132;35620132;35620132;35637014;35637014;35637014;35637014;35642720;35642720;35642720;35642720;35688732;35688804;35688804;35720328;35728508	35575942;35575942;35575942;35577233;35577233;35577233;35580221;35580221;35580221;35587117;35587117;35587117;35587117;35591220;35591220;35591220;35597404;35597404;35597404;35597404;35619210;35619210;35619210;35619210;35620274;35620274;35620274;35620274;35637158;35637158;35637158;35637158;35642843;35642843;35642843;35642843;35688915;35688942;35688942;35720548;35728583	-;-;-;-;-;-;-;-;-;-;-;-;-;-;-;-;-;-;-;-;-;-;-;-;-;-;-;-;-;-;-;-;-;-;-;-;-;-;-;-;-	10628	FK506 binding protein 5	-2.95557	-1.56344	0.000399467	0.00523051	-2.09164	-1.06464	0.0356065	0.133565	3.45533	5.66145	4.60476	5.58834	4.30596	6.89472	4.44089	3.69717	5.81222	3.71185	4.63412	4.25243	2.37554	5.12367	4.32792	3.48902	4.96208	3.62239	3.11502	3.78626	3.35541	2.6536	2770	11120	4826	9148	3733	27788	4737	2027	11152	2539	5806	3965	1053
PLAU	chr10;chr10;chr10;chr10;chr10;chr10;chr10;chr10;chr10;chr10;chr10;chr10;chr10;chr10;chr10;chr10;chr10;chr10;chr10;chr10;chr10;chr10;chr10;chr10;chr10;chr10;chr10;chr10;chr10;chr10;chr10	73911101;73911101;73911101;73911525;73911525;73911525;73912041;73912215;73912215;73912215;73912924;73912924;73912924;73913290;73913290;73913290;73913539;73913539;73913539;73913980;73913980;73913980;73914776;73914776;73914776;73915251;73915251;73915251;73916389;73916389;73916389	73911218;73911218;73911218;73911612;73911612;73911925;73912068;73912322;73912322;73912322;73913098;73913098;73913098;73913381;73913381;73913381;73913758;73913758;73913758;73914128;73914128;73914128;73914916;73914916;73914916;73915399;73915399;73915399;73917500;73917500;73917500	+;+;+;+;+;+;+;+;+;+;+;+;+;+;+;+;+;+;+;+;+;+;+;+;+;+;+;+;+;+;+	2693	plasminogen activator, urokinase	-2.95418	-1.56276	0.000814539	0.0088408	-2.81932	-1.49534	0.000711003	0.00867592	2.75262	1.86115	2.20807	2.15259	5.68959	0.911033	2.34736	1.91341	0.965841	2.13864	2.0554	1.60392	1.96825	1.95109	1.57184	2.22785	0.956103	2.09624	2.26267	2.16179	1.87458	2.71253	431	202	232	214	2468	111	281	149	98	216	246	160	201
CCK	chr3;chr3;chr3;chr3;chr3;chr3;chr3;chr3	42257824;42257824;42263417;42263417;42263823;42264697;42265269;42265684	42258231;42258231;42263632;42263632;42263947;42264907;42265437;42266195	-;-;-;-;-;-;-;-	1641	cholecystokinin	-2.94855	-1.56001	5.86222e-05	0.00121543	-2.77452	-1.47224	0.000535678	0.00707337	-0.682876	1.16851	0.655134	0.524124	0.052313	1.2247	-0.883751	-0.986371	-2.29855	-1.17804	-1.96148	-1.96285	-0.862629	0.696235	-0.772472	-1.88743	-1.97606	-1.1161	-1.2708	-1.63178	-0.703643	-2.66558	24	76	48	42	30	84	18	12	6	13	9	8	17
DHDH	chr19;chr19;chr19;chr19;chr19;chr19;chr19	48933682;48935000;48936032;48939449;48942440;48944357;48944824	48933811;48935111;48936195;48939701;48942564;48944507;48944969	+;+;+;+;+;+;+	1081	dihydrodiol dehydrogenase	-2.94068	-1.55615	0.00607301	0.0371523	-3.09994	-1.63224	0.00307833	0.0249849	-0.571052	-4.15581	-1.48068	-1.06881	0.701492	-2.17232	-6.46073	-3.75128	-3.17887	-4.00955	-1.70989	-1.04715	-1.01229	-3.36204	-2.18285	-2.79247	-2.71982	-3.50788	-2.2024	-2.1275	-2.86869	-2.36829	17	1	7	9	31	5	0	1	2	1	7	10	10
CHRDL2	chr11;chr11;chr11;chr11;chr11;chr11;chr11;chr11;chr11;chr11;chr11;chr11;chr11;chr11;chr11;chr11;chr11;chr11;chr11;chr11;chr11;chr11;chr11;chr11;chr11;chr11;chr11;chr11;chr11;chr11;chr11;chr11;chr11;chr11;chr11;chr11;chr11;chr11;chr11;chr11;chr11;chr11;chr11;chr11;chr11;chr11;chr11;chr11;chr11;chr11;chr11;chr11;chr11;chr11;chr11;chr11;chr11;chr11;chr11;chr11;chr11;chr11;chr11;chr11;chr11;chr11;chr…	74696428;74696428;74696428;74696428;74696428;74696428;74696428;74697205;74697205;74697205;74697205;74697205;74697205;74697205;74701592;74701592;74701592;74701592;74702794;74702794;74702794;74702794;74702794;74702794;74702794;74703305;74703305;74703305;74703305;74703305;74704486;74704486;74704486;74704486;74704486;74704486;74704486;74706487;74706487;74706487;74706487;74706487;74706487;74706487;747…	74696585;74696585;74696585;74696585;74696585;74696585;74696585;74697297;74697297;74697297;74697297;74697297;74697297;74697297;74701646;74701646;74701646;74701646;74702967;74702967;74702967;74702967;74702967;74702967;74702967;74703499;74703499;74703499;74703499;74703499;74704654;74704654;74704654;74704654;74704654;74704654;74704654;74706542;74706542;74706542;74706542;74706542;74706542;74706542;747…	-;-;-;-;-;-;-;-;-;-;-;-;-;-;-;-;-;-;-;-;-;-;-;-;-;-;-;-;-;-;-;-;-;-;-;-;-;-;-;-;-;-;-;-;-;-;-;-;-;-;-;-;-;-;-;-;-;-;-;-;-;-;-;-;-;-;-;-;-;-;-	2770	chordin like 2	-2.93564	-1.55368	5.28857e-05	0.00112907	-2.77302	-1.47146	0.000124109	0.00238896	4.79807	5.76883	6.4736	5.43117	5.65882	6.14968	3.61236	4.20291	4.12923	4.40663	4.88783	3.99944	4.69925	5.46345	2.22762	3.09305	3.53897	4.57289	4.54283	2.53438	5.14693	2.89181	1831	3122	4594	2138	2485	4321	695	750	905	1071	1804	867	1374
LOC100507387	chr5;chr5;chr5;chr5;chr5;chr5;chr5	176119549;176119815;176120847;176121745;176123997;176124263;176125020	176119699;176120001;176120980;176121814;176124105;176124432;176125165	+;+;+;+;+;+;+	967	uncharacterized LOC100507387	-2.92575	-1.54881	0.00441481	0.0298446	-2.88985	-1.53099	0.00713031	0.0451146	1.34294	1.89315	1.66497	0.804682	1.78593	1.70489	-0.477657	-0.346973	1.29231	-1.50232	-0.219662	1.5451	0.560498	1.69143	-3.23654	-1.12444	-1.21308	0.749718	-1.3921	-1.96672	0.949299	-1.9026	58	74	57	30	59	69	14	11	44	6	18	55	27
TALAM1	chr11	65499312	65507432	-	8121	NA	-2.92337	-1.54763	1.65097e-07	1.21417e-05	-2.70415	-1.43518	2.75677e-06	0.000133654	2.66656	2.85573	2.90245	3.12123	2.61779	2.43247	2.9095	4.05728	2.38509	1.40902	2.58531	0.823042	1.39633	1.2818	1.2951	1.10785	0.964903	1.92499	1.13019	1.17247	0.732644	1.01573	1225	1215	1133	1264	885	963	1252	1988	792	393	1072	281	408
TNFRSF10C	chr8;chr8;chr8;chr8;chr8	23102814;23111720;23114657;23115508;23116641	23103181;23111825;23114770;23115616;23117437	+;+;+;+;+	1494	TNF receptor superfamily member 10c	-2.90726	-1.53966	0.0269434	0.104684	-2.83197	-1.50181	0.0357807	0.133943	-2.49643	-2.30412	-2.16229	-0.475817	3.19054	-1.82433	-1.2102	-1.61339	0.848249	-2.12991	0.524193	0.227481	-1.3446	-0.238992	-0.937601	-1.60403	-2.49349	-1.33661	0.333184	-1.05787	-1.21032	0.40863	6	6	6	19	242	9	13	7	50	6	47	34	11
ROPN1L	chr5;chr5;chr5;chr5;chr5;chr5;chr5;chr5;chr5;chr5;chr5	10441862;10441862;10442127;10448260;10448260;10449952;10449952;10461184;10461184;10464848;10464848	10442298;10442003;10442298;10448383;10448383;10450113;10450113;10461359;10461359;10465026;10465026	+;+;+;+;+;+;+;+;+;+;+	1078	rhophilin associated tail protein 1 like	-2.88704	-1.52959	0.00034639	0.00470654	-3.00082	-1.58536	0.000267389	0.00432464	-0.0184574	-2.08467	-1.1243	-1.88557	-0.239283	-1.35351	-3.29638	-1.92298	-1.69234	-4.00554	-0.950772	-2.70321	-2.28148	-3.35803	-1.92825	-2.09762	-4.09966	-1.83616	-2.88596	-1.87243	-3.39104	-2.05936	25	5	9	5	16	9	2	4	6	1	12	3	4
ANPEP	chr15;chr15;chr15;chr15;chr15;chr15;chr15;chr15;chr15;chr15;chr15;chr15;chr15;chr15;chr15;chr15;chr15;chr15;chr15;chr15;chr15	89784895;89790460;89790953;89792160;89792452;89793035;89797575;89799260;89799426;89801111;89801435;89803239;89803442;89803647;89803889;89804253;89804491;89805078;89805321;89805970;89814772	89785501;89790541;89791093;89792327;89792562;89793126;89797722;89799315;89799559;89801187;89801607;89803304;89803507;89803790;89804002;89804407;89804617;89805217;89805463;89806806;89814840	-;-;-;-;-;-;-;-;-;-;-;-;-;-;-;-;-;-;-;-;-	3650	alanyl aminopeptidase, membrane	-2.88412	-1.52813	0.00234819	0.0190929	-3.21924	-1.68672	0.000512129	0.00686747	-0.573369	-0.254473	-0.251342	1.58729	3.09857	-0.0168687	0.42044	-0.280855	0.680293	-0.800024	0.675664	2.839	-0.030741	0.292278	-1.11665	-0.179562	-0.0178057	-0.117801	-0.46792	-0.464302	-0.571959	0.0604757	58	63	57	196	555	79	100	44	109	38	128	511	68
CYP4F3	chr19;chr19;chr19;chr19;chr19;chr19;chr19;chr19;chr19;chr19;chr19;chr19;chr19;chr19;chr19;chr19;chr19;chr19;chr19;chr19;chr19;chr19;chr19;chr19;chr19;chr19;chr19;chr19;chr19;chr19;chr19;chr19;chr19;chr19;chr19;chr19;chr19;chr19;chr19	15640897;15640897;15640897;15641415;15641415;15641415;15643907;15643907;15645719;15647052;15647052;15647052;15647197;15647197;15647197;15649160;15649160;15649160;15649913;15649913;15649913;15652569;15652569;15652569;15652823;15652823;15652823;15658264;15658264;15658264;15658491;15658491;15658491;15658727;15658727;15658727;15659220;15659220;15659220	15640945;15640945;15640929;15641613;15641613;15641613;15644051;15644051;15645863;15647105;15647105;15647105;15647324;15647324;15647324;15649281;15649281;15649281;15650183;15650183;15650183;15652635;15652635;15652635;15652952;15652952;15652952;15658397;15658397;15658397;15658555;15658555;15658555;15658809;15658809;15658809;15660760;15660760;15660760	+;+;+;+;+;+;+;+;+;+;+;+;+;+;+;+;+;+;+;+;+;+;+;+;+;+;+;+;+;+;+;+;+;+;+;+;+;+;+	3133	cytochrome P450 family 4 subfamily F member 3	-2.87799	-1.52506	0.0398646	0.138454	-2.90162	-1.53686	0.0411041	0.146961	-4.49942	-3.92848	-4.17855	-2.45542	-0.267609	-3.24332	-7.9959	-3.85659	-1.21355	-3.75754	-2.08288	-2.32494	-4.74294	-7.9959	-3.06811	-3.94126	-5.63884	-2.74475	-2.51921	-7.9959	-3.71557	-3.34697	3	4	3	10	46	7	0	3	25	4	16	12	2
NLRC4	chr2;chr2;chr2;chr2;chr2;chr2;chr2;chr2;chr2;chr2;chr2;chr2;chr2;chr2;chr2;chr2;chr2;chr2;chr2;chr2;chr2;chr2;chr2;chr2;chr2;chr2;chr2;chr2;chr2;chr2;chr2;chr2;chr2;chr2;chr2	32224449;32224449;32224449;32224449;32235401;32235401;32235401;32235401;32236247;32236247;32236247;32236247;32238132;32238132;32238132;32238132;32241033;32241033;32241033;32241033;32249607;32249607;32249607;32252419;32252419;32252419;32252419;32256775;32256775;32256775;32256775;32264738;32265587;32265587;32265595	32224765;32224765;32224765;32224765;32235568;32235568;32235568;32235568;32236339;32236339;32236339;32236339;32238302;32238302;32238302;32238302;32241125;32241125;32241125;32241125;32251601;32251601;32251601;32252679;32252679;32252679;32252679;32256893;32256893;32256893;32256893;32264880;32265743;32265743;32265620	-;-;-;-;-;-;-;-;-;-;-;-;-;-;-;-;-;-;-;-;-;-;-;-;-;-;-;-;-;-;-;-;-;-;-	3517	NLR family CARD domain containing 4	-2.87735	-1.52474	0.00258612	0.0204989	-2.89286	-1.5325	0.00287093	0.0238175	-4.66622	-1.31345	-2.42423	-0.757497	1.48822	-1.67093	-2.55856	-2.34491	-1.62939	-2.07462	-2.00554	-1.44765	-3.02796	-1.76644	-2.17277	-1.72147	-2.18889	-2.78918	-1.7023	-1.74837	-1.40911	-2.13513	3	29	12	37	175	24	12	10	21	15	19	25	8
ADGRG2	chrX;chrX;chrX;chrX;chrX;chrX;chrX;chrX;chrX;chrX;chrX;chrX;chrX;chrX;chrX;chrX;chrX;chrX;chrX;chrX;chrX;chrX;chrX;chrX;chrX;chrX;chrX;chrX;chrX;chrX;chrX;chrX;chrX;chrX;chrX;chrX;chrX;chrX;chrX;chrX;chrX;chrX;chrX;chrX;chrX;chrX;chrX;chrX;chrX;chrX;chrX;chrX;chrX;chrX;chrX;chrX;chrX;chrX;chrX;chrX;chrX;chrX;chrX;chrX;chrX;chrX;chrX;chrX;chrX;chrX;chrX;chrX;chrX;chrX;chrX;chrX;chrX;chrX;chrX;chrX…	18989307;18989307;18989307;18989307;18989307;18989307;18989307;18989307;18989307;18994896;18994896;18994896;18994896;18994896;18994896;18994896;18994896;18996051;18996051;18996051;18996051;18996051;18996051;18996051;18996051;18996051;18998996;18998996;18998996;18998996;18998996;18998996;18998996;18998996;18998996;18999861;18999861;18999861;18999861;18999861;18999861;18999861;18999861;18999861;190…	18991048;18991048;18991048;18991048;18991048;18991048;18991048;18991048;18991048;18995048;18995048;18995048;18995048;18995048;18995048;18995048;18995048;18996152;18996152;18996152;18996152;18996152;18996152;18996152;18996152;18996152;18999279;18999279;18999279;18999279;18999279;18999279;18999279;18999279;18999279;18999960;18999960;18999960;18999960;18999960;18999960;18999960;18999960;18999960;190…	-;-;-;-;-;-;-;-;-;-;-;-;-;-;-;-;-;-;-;-;-;-;-;-;-;-;-;-;-;-;-;-;-;-;-;-;-;-;-;-;-;-;-;-;-;-;-;-;-;-;-;-;-;-;-;-;-;-;-;-;-;-;-;-;-;-;-;-;-;-;-;-;-;-;-;-;-;-;-;-;-;-;-;-;-;-;-;-;-;-;-;-;-;-;-;-;-;-;-;-;-;-;-;-;-;-;-;-;-;-;-;-;-;-;-;-;-;-;-;-;-;-;-;-;-;-;-;-	4853	adhesion G protein-coupled receptor G2	-2.8714	-1.52176	0.003318	0.0243033	-4.08179	-2.0292	0.000257534	0.00419837	-1.88186	-0.809234	-2.09303	-0.32691	0.480186	-0.94813	-2.70711	-8.62724	-3.46115	-2.97892	-3.52579	-2.84298	-3.67928	-2.29727	-0.95917	-1.79147	-0.8221	-3.14092	-3.71939	-3.64303	-4.65039	-2.02209	31	57	21	69	120	55	15	0	8	11	9	13	7
CXCL3	chr4;chr4;chr4;chr4	74036591;74038093;74038290;74038512	74037277;74038176;74038413;74038773	-;-;-;-	1157	C-X-C motif chemokine ligand 3	-2.86647	-1.51928	0.0370421	0.131577	-2.82752	-1.49954	0.041754	0.148443	-3.58469	-2.87795	-3.27608	-0.883584	1.52713	-4.3236	-2.1767	-2.96404	-2.74224	-6.55875	-2.57563	-2.4172	-2.38351	-2.93236	-6.55875	-1.94838	-3.34984	-3.60591	-1.20464	-1.40969	-2.5819	-1.06173	2	3	2	11	59	1	5	2	3	0	4	4	4
HAS2	chr8;chr8;chr8;chr8	121613031;121617105;121628714;121640853	121615038;121617206;121629340;121641390	-;-;-;-	3275	hyaluronan synthase 2	-2.8479	-1.5099	0.00397259	0.0276413	-2.8939	-1.53301	0.00331761	0.0263737	-0.658913	0.365995	-1.2766	1.29949	3.59383	-1.34798	-0.133962	0.222207	-1.39665	-0.193386	-0.875619	-1.52735	0.082742	-0.405152	-0.391788	0.885455	-0.0562422	-0.712673	0.0896051	-0.442174	-0.0224257	0.408941	49	87	25	144	702	28	61	56	23	52	39	22	66
GOLGA2P11	chr15;chr15;chr15;chr15;chr15;chr15;chr15;chr15;chr15;chr15;chr15	62242529;62243033;62243264;62243438;62243626;62244660;62245707;62247029;62247306;62248397;62248768	62242945;62243180;62243366;62243539;62244181;62244940;62246655;62247112;62247413;62248538;62248795	-;-;-;-;-;-;-;-;-;-;-	2918	golgin A2 pseudogene 11	-2.84301	-1.50742	0.00263277	0.0207583	-2.99711	-1.58357	0.00180545	0.017025	-1.92256	-7.89334	0.192415	-1.68646	-1.58958	-1.13131	-2.41204	-2.22471	-2.5618	-3.09571	-2.64409	-2.9799	-2.3104	-3.11291	-1.9034	-2.09473	-2.80647	-4.9405	-2.53923	-2.33944	-3.91649	-4.18802	18	0	62	16	17	29	11	9	9	6	10	7	11
C19orf38	chr19;chr19;chr19;chr19;chr19;chr19;chr19	10848402;10850259;10856265;10858316;10859915;10863170;10869218	10848539;10850567;10856357;10858343;10859958;10863207;10869790	+;+;+;+;+;+;+	1223	chromosome 19 open reading frame 38	-2.84096	-1.50638	0.000558881	0.00667078	-2.82907	-1.50033	0.000816895	0.00957618	-0.926442	-0.551244	-0.492039	0.766424	2.16228	-0.0887584	-1.60485	-1.32464	-0.787796	-1.27359	-0.339155	-0.967824	-0.0709756	-0.69554	-1.39858	-0.263877	-2.51008	-1.83293	-0.587964	-2.6097	-0.565099	-0.800701	15	17	16	37	97	25	8	7	13	9	21	12	22
AQP7P3	chr9;chr9;chr9;chr9;chr9;chr9;chr9;chr9;chr9;chr9;chr9;chr9	40463758;40473604;40497566;40498714;63299296;63309142;63333066;63334212;65877574;65878741;65902546;65912321	40463996;40473774;40497616;40498781;63299534;63309312;63333116;63334279;65877641;65878791;65902716;65912559	-;-;-;-;-;-;-;-;+;+;+;+	1587	aquaporin 7 pseudogene 3	-2.83905	-1.50541	0.000887857	0.00933412	-2.70292	-1.43452	0.00454321	0.0327079	-1.61738	-1.82592	-0.781652	-1.3395	-1.96516	-0.0678355	-3.85432	-1.06169	-2.03549	-2.46973	-2.47731	-2.87311	-2.28133	-2.4479	-3.425	-3.87572	-2.58062	-1.52834	-4.80443	-3.37146	-3.94898	-1.28156	12	9	17	11	7	33	2	11	7	5	6	4	6
HK2	chr2;chr2;chr2;chr2;chr2;chr2;chr2;chr2;chr2;chr2;chr2;chr2;chr2;chr2;chr2;chr2;chr2;chr2	74832655;74854293;74867636;74872300;74873276;74873844;74874266;74877166;74878688;74880265;74881711;74882120;74885494;74886294;74886490;74887903;74889245;74890797	74834643;74854455;74867784;74872419;74873371;74873943;74874449;74877321;74878921;74880569;74881859;74882239;74885589;74886393;74886673;74888058;74889478;74893354	+;+;+;+;+;+;+;+;+;+;+;+;+;+;+;+;+;+	7093	hexokinase 2	-2.83721	-1.50447	5.64732e-06	0.000197508	-3.02955	-1.5991	5.36866e-06	0.000217684	0.152057	-0.334918	-2.22941	-0.0660584	0.805947	0.15281	-1.17988	-1.3408	-1.79282	-1.58117	-1.03283	-1.41027	-1.48968	-1.36606	-2.19621	-1.99025	-1.99173	-1.00701	-2.77504	-1.90555	-1.69948	-0.308394	187	116	28	121	220	173	64	41	38	43	76	52	48
SERTM2	chrX;chrX;chrX	111511662;111511998;111518075	111511834;111512094;111522399	+;+;+	4595	NA	-2.82969	-1.50065	7.64768e-05	0.00149908	-2.29765	-1.20016	0.000594683	0.00766729	-0.0119763	2.31675	0.4136	1.34076	1.60495	2.40639	0.551942	0.568097	1.98727	1.64606	1.18136	1.22487	-0.694201	1.08036	-0.110075	-0.694432	-1.3654	-0.639331	1.21909	-0.650277	0.516361	0.015268	108	473	114	208	248	535	138	100	340	262	229	210	54
ANKRD37	chr4;chr4;chr4;chr4;chr4	185396686;185397150;185398937;185399570;185400017	185396950;185397302;185399028;185399773;185400245	+;+;+;+;+	943	ankyrin repeat domain 37	-2.8209	-1.49616	1.39274e-07	1.06749e-05	-2.61699	-1.38791	3.16268e-06	0.000147352	2.36312	2.97479	1.82207	4.10453	3.1458	1.98929	2.01557	2.25471	1.1555	1.83216	1.41362	1.73012	1.32875	1.18774	1.296	1.16922	1.48725	1.68532	2.21404	1.29658	0.838483	1.63032	115	153	62	290	148	82	78	66	39	61	55	61	45
HPSE	chr4;chr4;chr4;chr4;chr4;chr4;chr4;chr4;chr4;chr4;chr4;chr4;chr4;chr4;chr4;chr4;chr4;chr4;chr4;chr4;chr4;chr4;chr4;chr4;chr4;chr4;chr4;chr4;chr4;chr4;chr4;chr4;chr4;chr4;chr4;chr4;chr4;chr4;chr4;chr4;chr4;chr4;chr4;chr4;chr4;chr4;chr4	83292461;83292461;83292461;83292461;83300960;83300960;83300960;83300960;83302150;83302150;83302150;83302150;83306203;83306203;83306203;83308845;83308845;83308845;83309402;83309402;83309402;83309402;83310031;83310031;83310031;83310031;83310722;83310722;83310722;83310722;83313114;83313114;83313114;83319344;83319344;83319344;83319344;83322219;83322219;83322219;83322219;83334556;83334556;83334556;833…	83295503;83295503;83295503;83295503;83301106;83301106;83301106;83301106;83302268;83302268;83302268;83302268;83306317;83306317;83306317;83308951;83308951;83308951;83309495;83309495;83309495;83309495;83310078;83310078;83310078;83310078;83310890;83310890;83310890;83310890;83313287;83313287;83313287;83319469;83319469;83319469;83319469;83322364;83322364;83322364;83322364;83334881;83334813;83334813;833…	-;-;-;-;-;-;-;-;-;-;-;-;-;-;-;-;-;-;-;-;-;-;-;-;-;-;-;-;-;-;-;-;-;-;-;-;-;-;-;-;-;-;-;-;-;-;-	4720	heparanase	-2.81406	-1.49266	0.00110398	0.0109332	-2.85798	-1.515	0.00103798	0.0115097	-1.98717	-1.42838	-2.73527	-0.838615	1.34695	-1.32945	-2.48925	-3.48936	-2.05383	-2.16249	-1.82692	-1.39059	-1.95587	-1.84663	-3.84525	-1.44189	-1.53247	-2.64031	-1.80809	-2.30862	-1.48497	-2.24208	28	36	13	47	213	41	17	6	21	19	29	35	23
MAP3K8	chr10;chr10;chr10;chr10;chr10;chr10;chr10;chr10;chr10;chr10;chr10;chr10;chr10;chr10;chr10;chr10;chr10;chr10;chr10;chr10;chr10;chr10;chr10;chr10;chr10	30434021;30434021;30434635;30437176;30438916;30438916;30438916;30447782;30447782;30447782;30450258;30450258;30450258;30451638;30451638;30451638;30458084;30458084;30458084;30459255;30459255;30459255;30460706;30460706;30460706	30434378;30434378;30434748;30437406;30439274;30439274;30439274;30447949;30447949;30447949;30450519;30450519;30450519;30451744;30451744;30451744;30458236;30458236;30458236;30459501;30459501;30459501;30461833;30461833;30461833	+;+;+;+;+;+;+;+;+;+;+;+;+;+;+;+;+;+;+;+;+;+;+;+;+	3127	mitogen-activated protein kinase kinase kinase 8	-2.81147	-1.49133	4.11805e-05	0.00093153	-2.91325	-1.54263	2.87687e-05	0.000773453	2.45445	2.72452	1.65846	3.73754	5.27705	2.3333	2.17723	2.49474	2.58023	2.45313	2.69751	2.77589	1.8158	1.8822	2.17773	1.92765	1.42779	2.0377	1.78037	2.03889	2.19406	3.08159	407	427	184	746	2153	346	290	259	349	312	446	419	210
NLRP12	chr19;chr19;chr19;chr19;chr19;chr19;chr19;chr19;chr19;chr19;chr19;chr19;chr19;chr19;chr19;chr19;chr19;chr19;chr19;chr19;chr19;chr19;chr19;chr19;chr19;chr19;chr19;chr19;chr19	53793601;53793601;53793601;53795859;53795859;53795859;53798243;53798243;53801227;53801227;53801227;53803952;53803952;53803952;53805280;53805280;53805280;53807495;53807495;53807495;53809587;53809587;53809587;53814908;53814908;53814908;53823886;53823886;53823886	53794136;53794136;53794136;53796029;53796029;53796029;53798413;53798413;53801397;53801397;53801397;53804122;53804122;53804122;53805450;53805450;53805450;53807665;53807665;53807668;53811288;53811288;53811288;53814988;53814988;53814988;53824403;53824403;53824403	-;-;-;-;-;-;-;-;-;-;-;-;-;-;-;-;-;-;-;-;-;-;-;-;-;-;-;-;-	3866	NLR family pyrin domain containing 12	-2.80952	-1.49032	0.00666801	0.0399399	-2.81404	-1.49264	0.00823243	0.0496367	-3.02435	-3.46178	-5.01653	-0.746725	0.328629	-2.91414	-3.45164	-3.76547	-2.15335	-2.65088	-1.99957	-3.03387	-2.9991	-2.7632	-2.68932	-2.71867	-5.09029	-3.32916	-2.24838	-3.71492	-3.55481	-2.0272	11	7	2	41	86	11	7	4	16	11	21	9	9
LYZ	chr12;chr12;chr12;chr12	69348354;69350108;69352220;69353153	69348544;69350272;69352298;69354233	+;+;+;+	1516	lysozyme	-2.79839	-1.4846	0.000577434	0.00682271	-2.79563	-1.48317	0.000757332	0.00909908	3.57149	4.11821	2.23537	5.37714	7.07552	4.32635	3.35007	2.50078	3.95554	2.89927	3.84193	3.14352	3.84571	3.64786	2.92119	3.72816	3.51824	3.91922	4.37238	3.13015	3.85917	4.24462	428	544	133	1127	3631	668	317	126	439	206	478	262	416
APOD	chr3;chr3;chr3;chr3;chr3	195568702;195571277;195573850;195579339;195583878	195569135;195571365;195573971;195579495;195584205	-;-;-;-;-	1130	apolipoprotein D	-2.79796	-1.48437	6.69367e-10	1.29149e-07	-2.70348	-1.43482	3.25568e-09	6.199e-07	8.26985	8.14233	8.06361	7.85366	8.69962	8.39189	6.96251	7.32269	7.52814	7.0631	7.76061	7.16309	7.15536	6.89938	6.22086	6.03124	5.58955	7.73056	6.84766	6.20214	7.36181	6.34498	8288	6600	5642	4676	8343	8340	2892	2660	3895	2755	5391	3170	3076
ZFP36	chr19;chr19	39406847;39407743	39406928;39409412	+;+	1752	ZFP36 ring finger protein	-2.79586	-1.48329	0.0158326	0.0729834	-3.33242	-1.73657	0.00740295	0.046198	7.06772	6.73732	5.67902	8.85334	9.23109	6.07388	8.79386	6.25755	7.80288	8.12469	7.65304	6.96587	5.94292	4.62529	5.15297	5.45902	5.17557	4.54769	6.16986	5.40921	4.49014	8.92476	5585	3864	1675	14497	18697	2593	15958	1971	7306	8916	7758	4287	2058
SLC1A3	chr5;chr5;chr5;chr5;chr5;chr5;chr5;chr5;chr5;chr5;chr5;chr5;chr5;chr5;chr5;chr5;chr5;chr5;chr5;chr5;chr5;chr5;chr5;chr5;chr5;chr5;chr5;chr5;chr5;chr5;chr5;chr5;chr5;chr5;chr5;chr5;chr5;chr5	36606355;36606355;36606355;36606355;36606355;36608329;36608329;36608329;36608329;36608329;36629450;36629450;36629450;36671029;36671029;36671029;36671029;36674049;36674049;36674049;36676892;36676892;36676892;36679627;36679627;36679627;36679627;36680395;36680395;36680395;36680395;36683864;36683864;36683864;36686065;36686065;36686065;36686065	36606735;36606735;36606735;36606735;36606735;36608604;36608604;36608604;36609297;36608604;36629587;36629587;36629587;36671233;36671233;36671233;36671233;36674091;36674091;36674091;36677184;36677184;36677184;36679860;36679860;36679860;36679860;36680589;36680589;36680589;36680589;36683998;36683998;36683998;36688334;36688334;36688334;36688334	+;+;+;+;+;+;+;+;+;+;+;+;+;+;+;+;+;+;+;+;+;+;+;+;+;+;+;+;+;+;+;+;+;+;+;+;+;+	4863	solute carrier family 1 member 3	-2.79127	-1.48092	0.00300465	0.022719	-1.7344	-0.794435	0.149977	0.338279	-1.52013	1.38332	-2.096	0.301437	-0.180233	1.91966	-1.31001	-1.82525	0.773385	-1.55276	0.687201	0.288159	-1.43974	-0.0773977	-1.1877	-1.48495	0.211142	-0.762161	-1.14843	-1.09953	-1.01274	-2.60263	40	262	21	107	76	404	40	20	155	30	172	116	34
LINC00881	chr3;chr3;chr3	157089881;157099483;157100686	157090122;157099581;157101135	+;+;+	791	long intergenic non-protein coding RNA 881	-2.79115	-1.48086	0.0121936	0.0608568	-2.11544	-1.08096	0.0904223	0.243135	-3.86322	0.839144	-0.52927	-2.13602	-1.73565	-0.00924971	-1.62807	-1.47638	-1.24573	-2.69726	-1.72342	-2.78905	-1.529	-1.04361	-6.01011	-6.01011	-2.8012	-0.636588	-2.96485	-2.89526	-1.47917	-2.30479	1	29	10	3	4	17	5	4	6	2	5	2	5
RHOU	chr1;chr1;chr1;chr1;chr1;chr1	228644647;228735077;228737673;228737673;228743285;228743285	228645032;228736004;228737731;228737731;228746669;228746669	+;+;+;+;+;+	4758	ras homolog family member U	-2.78859	-1.47953	5.46388e-13	2.71538e-10	-2.71926	-1.44321	1.70777e-11	6.65156e-09	4.90955	4.73933	5.26318	5.16462	4.68946	5.55884	4.66035	3.42052	4.93082	4.20066	4.30994	4.69005	3.72227	4.20144	2.99731	3.06553	3.16829	3.59268	4.15679	3.33813	3.46371	3.80023	3398	2627	3410	3053	2180	4928	2469	749	2710	1595	2076	2404	1199
RBPMS-AS1	chr8;chr8;chr8	30382119;30383544;30385144	30382615;30383697;30385401	-;-;-	909	RBPMS antisense RNA 1	-2.78093	-1.47557	2.63286e-16	4.27626e-13	-2.79255	-1.48158	9.64988e-15	9.3093e-12	2.39086	1.75107	2.09003	2.51907	1.96946	2.26899	1.45803	0.969772	1.17123	1.00327	1.51788	0.812022	0.847439	0.529804	0.809325	0.46897	1.2337	0.838953	0.747369	0.442029	0.211946	0.80576	113	63	72	93	63	96	51	26	38	33	57	31	31
CD300LF	chr17;chr17;chr17;chr17;chr17;chr17;chr17;chr17;chr17;chr17;chr17;chr17;chr17;chr17;chr17;chr17;chr17;chr17;chr17;chr17;chr17;chr17;chr17;chr17;chr17;chr17;chr17;chr17;chr17;chr17;chr17;chr17;chr17;chr17;chr17;chr17;chr17;chr17;chr17;chr17;chr17;chr17;chr17;chr17;chr17;chr17;chr17;chr17;chr17;chr17;chr17;chr17;chr17;chr17;chr17;chr17	74694309;74694309;74694309;74694309;74694309;74694309;74694309;74694309;74695725;74695725;74695725;74695725;74695725;74695725;74695725;74695725;74696195;74696195;74696195;74696195;74696195;74698369;74698369;74698369;74698369;74698369;74698369;74698576;74703035;74703035;74703035;74703035;74703035;74703035;74703035;74703035;74704478;74704478;74704478;74704478;74704478;74704478;74704478;74704478;747…	74695251;74695251;74695251;74695251;74695251;74695251;74695251;74695251;74695859;74695859;74695859;74695859;74695859;74695859;74695859;74695859;74696217;74696217;74696217;74696217;74696217;74698481;74698481;74698481;74698481;74698481;74698481;74698621;74703098;74703098;74703098;74703143;74703098;74703098;74703143;74703098;74704816;74704816;74704816;74704816;74704816;74704816;74704816;74704816;747…	-;-;-;-;-;-;-;-;-;-;-;-;-;-;-;-;-;-;-;-;-;-;-;-;-;-;-;-;-;-;-;-;-;-;-;-;-;-;-;-;-;-;-;-;-;-;-;-;-;-;-;-;-;-;-;-	2059	CD300 molecule like family member f	-2.78086	-1.47553	0.002304	0.0188739	-2.8916	-1.53187	0.00191407	0.0177349	-2.24923	-2.55288	-3.18373	-0.604984	1.00174	-1.66473	-3.31299	-2.54715	-2.05876	-2.19067	-1.47728	-1.60605	-1.94186	-1.44706	-2.29786	-1.80977	-2.70439	-2.27287	-2.17017	-3.36122	-2.64592	-2.99295	10	7	4	24	73	14	4	5	9	8	16	13	10
HSD17B7	chr1;chr1;chr1;chr1;chr1;chr1;chr1;chr1;chr1;chr1;chr1;chr1;chr1;chr1;chr1;chr1;chr1	162790702;162790702;162790702;162792659;162792659;162792659;162796585;162796585;162796585;162797802;162797802;162797828;162799743;162803431;162804267;162805394;162812298	162790835;162790835;162790835;162792862;162792862;162792862;162796677;162796677;162796677;162798143;162797916;162798143;162799937;162803535;162804323;162805492;162812818	+;+;+;+;+;+;+;+;+;+;+;+;+;+;+;+;+	1750	hydroxysteroid 17-beta dehydrogenase 7	-2.77107	-1.47044	4.0475e-06	0.000153813	-2.82284	-1.49715	1.36394e-06	7.63437e-05	2.02532	2.20023	2.22062	1.99982	4.61626	1.6451	1.50948	1.50774	1.76701	1.45077	1.42344	1.78726	1.51078	1.63751	1.57278	1.22312	1.41543	1.34308	1.46182	1.17897	1.56278	1.37703	169	166	152	125	762	120	102	73	111	87	103	118	95
CR1	chr1;chr1;chr1;chr1;chr1;chr1;chr1;chr1;chr1;chr1;chr1;chr1;chr1;chr1;chr1;chr1;chr1;chr1;chr1;chr1;chr1;chr1;chr1;chr1;chr1;chr1;chr1;chr1;chr1;chr1;chr1;chr1;chr1;chr1;chr1;chr1;chr1;chr1;chr1;chr1;chr1;chr1;chr1;chr1;chr1;chr1;chr1;chr1;chr1;chr1;chr1;chr1;chr1;chr1;chr1;chr1;chr1;chr1;chr1;chr1;chr1;chr1;chr1;chr1;chr1;chr1;chr1;chr1;chr1;chr1;chr1;chr1;chr1;chr1;chr1;chr1;chr1;chr1;chr1;chr1…	207496128;207496128;207505904;207505904;207506714;207506714;207511569;207511569;207523611;207523611;207526753;207526753;207527021;207527021;207528716;207528716;207532180;207533409;207534197;207539981;207542182;207545308;207545576;207547271;207550735;207550735;207551964;207551964;207552752;207552752;207558538;207558538;207560739;207560739;207563864;207563864;207564132;207564132;207565838;207565838…	207496388;207496388;207506083;207506083;207506813;207506813;207511654;207511654;207524009;207524009;207526929;207526929;207527123;207527123;207528801;207528801;207532398;207533588;207534296;207540066;207542580;207545484;207545678;207547356;207550953;207550953;207552143;207552143;207552851;207552851;207558623;207558623;207561137;207561137;207564040;207564040;207564234;207564234;207565923;207565923…	+;+;+;+;+;+;+;+;+;+;+;+;+;+;+;+;+;+;+;+;+;+;+;+;+;+;+;+;+;+;+;+;+;+;+;+;+;+;+;+;+;+;+;+;+;+;+;+;+;+;+;+;+;+;+;+;+;+;+;+;+;+;+;+;+;+;+;+;+;+;+;+;+;+;+;+;+;+;+;+;+;+;+;+;+;+	9966	complement C3b/C4b receptor 1 (Knops blood group)	-2.76475	-1.46715	0.00250114	0.0199897	-2.77763	-1.47386	0.00269382	0.0228196	-1.75242	-0.628637	-1.97753	-0.27633	2.1254	-0.976767	-2.34518	-2.86042	-1.51259	-1.21601	-0.675622	-0.849881	-0.814271	-1.38357	-2.07782	-1.93856	-1.46692	-1.41544	-1.4976	-2.8081	-0.44093	-0.43851	70	133	47	147	772	111	40	20	65	78	137	108	108
IP6K3	chr6;chr6;chr6;chr6;chr6;chr6;chr6;chr6;chr6;chr6;chr6;chr6;chr6	33721666;33721666;33725441;33725441;33726731;33726731;33728087;33728087;33735278;33735278;33739133;33746758;33746758	33723187;33723187;33725616;33725616;33726906;33726906;33728300;33728300;33735655;33735655;33739261;33746985;33746985	-;-;-;-;-;-;-;-;-;-;-;-;-	2823	inositol hexakisphosphate kinase 3	-2.76461	-1.46707	0.000580076	0.00683189	-1.95078	-0.964054	0.0287042	0.116177	-1.6557	-0.432132	-1.31138	0.102371	-3.26419	0.868719	-0.937425	-1.35934	0.013892	-1.66572	-1.61543	-0.968508	-2.13963	-2.1965	-2.9178	-2.52208	-0.883298	-2.06576	-1.21708	-1.64009	-2.46883	-2.00751	21	43	21	54	5	113	30	16	53	16	20	28	12
BDKRB2	chr14;chr14;chr14	96204798;96237074;96240403	96204959;96237181;96244329	+;+;+	4197	bradykinin receptor B2	-2.75759	-1.46341	0.000112013	0.00200328	-2.83034	-1.50098	0.000102296	0.00209161	1.89247	2.64381	1.0942	2.83887	4.59815	1.59331	1.50961	1.48848	0.859691	1.66826	1.94799	0.91804	1.247	2.56599	0.233654	1.20742	0.968074	1.3925	1.39123	1.47589	1.61559	1.7078	370	542	167	537	1805	278	245	173	142	243	356	155	190
RPS16P5	chr6	53334460	53337617	-	3158	ribosomal protein S16 pseudogene 5	-2.75555	-1.46234	0.0326845	0.120261	-2.55443	-1.353	0.0972799	0.255303	-2.8663	-3.38395	-3.8008	-0.321277	-3.42597	-5.77222	-1.99563	-2.18957	-4.19086	-3.769	-3.72068	-4.78631	-1.72569	-3.99545	-3.4789	-5.71329	-4.79846	-5.05453	-8.00737	-3.97829	-4.03052	-3.61002	10	6	4	45	5	1	16	10	3	4	5	2	18
MT1M	chr16;chr16;chr16	56632622;56633340;56633751	56632759;56633405;56633986	+;+;+	440	metallothionein 1M	-2.75468	-1.46188	3.96226e-05	0.000901627	-2.58521	-1.37028	0.000239889	0.00395394	2.0827	2.57642	2.46148	3.89635	3.35983	2.195	3.09677	1.77735	3.03242	1.18365	3.10467	2.25945	0.858412	1.09654	0.739959	1.3407	1.41854	0.932564	1.46458	0.8834	1.58966	2.84695	44	54	45	117	80	44	77	22	67	18	83	41	15
EFHB	chr3;chr3;chr3;chr3;chr3;chr3;chr3;chr3;chr3;chr3;chr3;chr3;chr3;chr3;chr3;chr3;chr3;chr3;chr3;chr3;chr3;chr3;chr3;chr3;chr3;chr3;chr3;chr3	19879474;19879474;19882550;19882550;19884403;19884403;19888444;19888444;19896687;19896687;19898778;19898778;19899432;19899432;19905620;19905620;19915303;19915303;19918232;19918232;19919833;19919833;19920505;19920505;19933230;19933230;19936141;19946919	19879804;19879804;19882731;19882731;19884615;19884615;19888651;19888651;19896841;19896841;19898845;19898845;19899515;19899515;19905749;19905749;19915413;19915413;19918412;19918412;19919976;19919976;19920567;19920567;19934214;19933465;19936334;19947025	-;-;-;-;-;-;-;-;-;-;-;-;-;-;-;-;-;-;-;-;-;-;-;-;-;-;-;-	3156	EF-hand domain family member B	-2.74966	-1.45926	0.00964402	0.05173	-3.02123	-1.59514	0.00603699	0.0401028	-0.759824	-1.3133	-0.623621	-4.13237	-1.54416	-1.84751	-3.62441	-2.18866	-1.54275	-4.15787	-1.24623	-0.983723	-5.60958	-2.06321	-4.03203	-1.93232	-2.13054	-1.38046	-4.05134	-4.89161	-3.72613	-4.30114	44	26	38	3	19	19	5	10	20	3	29	31	1
ZBTB21	chr21;chr21;chr21;chr21;chr21;chr21;chr21;chr21;chr21;chr21;chr21;chr21;chr21;chr21;chr21;chr21	41986831;41986831;41986831;41986831;41986831;41992493;41992493;42002350;42002897;42002897;42002897;42010252;42010252;42010252;42010252;42010252	41994108;41991889;41994108;41991889;41994108;41994108;41994108;42002503;42002961;42002961;42002961;42010387;42010387;42010387;42010387;42010387	-;-;-;-;-;-;-;-;-;-;-;-;-;-;-;-	7633	zinc finger and BTB domain containing 21	-2.74276	-1.45563	0.00013847	0.00233392	-2.84833	-1.51011	0.000200438	0.00351195	1.07936	1.59671	0.447244	3.6029	3.53497	1.18096	1.28698	0.938858	1.08899	2.33295	0.847964	0.902153	0.458024	1.38472	1.20732	0.59292	1.34905	0.428643	0.803689	0.118851	1.1025	1.62327	383	477	194	1659	1571	380	382	215	303	701	302	279	200
INHBB	chr2;chr2	120346142;120349099	120346636;120351808	+;+	3205	inhibin beta B subunit	-2.73986	-1.4541	0.0205567	0.087136	-3.175	-1.66676	0.00575017	0.0388077	-0.267071	-0.0442711	-1.13537	-0.924054	2.13627	-1.53691	1.4544	-0.643076	0.348923	-0.134852	-0.00496718	0.704535	-2.89394	-1.99936	-2.53182	-2.57095	-2.77661	-1.67267	-3.12084	-2.06745	-1.43109	1.42161	63	64	27	30	250	24	180	30	76	53	70	102	8
RGPD1	chr2;chr2;chr2;chr2;chr2;chr2;chr2;chr2;chr2;chr2;chr2;chr2;chr2;chr2;chr2;chr2;chr2;chr2;chr2;chr2;chr2;chr2;chr2;chr2;chr2;chr2;chr2;chr2;chr2;chr2;chr2;chr2;chr2;chr2;chr2;chr2;chr2;chr2;chr2;chr2;chr2;chr2;chr2;chr2;chr2;chr2	86917615;86951296;86952942;86953498;86957706;86958282;86963029;86969228;86971747;86974073;86974338;86974681;86975728;86976153;86976553;86977580;86977848;86981083;86984754;86985576;86994841;86997563;87012513;87755960;87772169;87774944;87782124;87785075;87788722;87791990;87792162;87793222;87793631;87794035;87795117;87795408;87795667;87797965;87800605;87806696;87811485;87811976;87816269;87816866;878…	86917678;86951360;86953053;86953650;86957936;86958427;86963224;86969315;86971956;86974254;86974513;86974804;86975886;86976290;86976699;86977759;86977931;86981200;86984848;86987799;86994980;86997758;87013976;87757426;87772364;87775083;87784347;87785169;87788839;87792073;87792341;87793368;87793768;87794193;87795240;87795583;87795848;87798174;87800692;87806891;87811630;87812206;87816421;87816977;878…	+;+;+;+;+;+;+;+;+;+;+;+;+;+;+;+;+;+;+;+;+;+;+;-;-;-;-;-;-;-;-;-;-;-;-;-;-;-;-;-;-;-;-;-;-;-	13387	RANBP2-like and GRIP domain containing 1	-2.72292	-1.44515	0.0160318	0.0734419	-2.71035	-1.43848	0.0205721	0.0920618	-3.97064	-5.71908	-4.7587	-2.93952	-3.02442	-10.0911	-5.45762	-4.27332	-5.8854	-5.2935	-5.80443	-5.94957	-4.79102	-4.67783	-5.34922	-5.26682	-7.73406	-10.0911	-4.50144	-4.79413	-6.49909	-6.9165	20	5	9	31	29	0	6	10	4	6	5	4	9
RASD1	chr17;chr17;chr17;chr17	17494439;17494439;17495896;17495896	17495684;17495610;17496395;17496395	-;-;-;-	1746	ras related dexamethasone induced 1	-2.72145	-1.44437	0.000404279	0.00527218	-2.61284	-1.38562	0.00164967	0.0160561	-0.233488	1.84035	0.407755	2.05961	1.90619	0.552563	1.9891	0.494791	2.34125	2.05426	2.42486	2.49924	-0.239944	-0.517775	-0.557377	-1.07828	-0.769312	-0.857033	0.468788	-0.804385	-1.00185	1.58418	35	129	43	130	116	56	142	36	165	132	206	193	28
SIGLEC10	chr19;chr19;chr19;chr19;chr19;chr19;chr19;chr19;chr19;chr19;chr19;chr19;chr19;chr19;chr19;chr19;chr19;chr19;chr19;chr19;chr19;chr19;chr19;chr19;chr19;chr19;chr19;chr19;chr19;chr19;chr19;chr19;chr19;chr19;chr19;chr19;chr19;chr19;chr19;chr19;chr19;chr19;chr19;chr19;chr19;chr19;chr19;chr19;chr19;chr19;chr19;chr19;chr19;chr19;chr19;chr19;chr19;chr19;chr19;chr19;chr19;chr19;chr19;chr19;chr19;chr19;chr…	51410021;51410021;51410021;51410021;51410021;51410021;51410021;51413712;51413712;51413712;51413712;51413712;51413712;51413712;51414422;51414422;51414422;51414422;51414422;51414422;51414422;51414824;51414824;51415181;51415181;51415181;51415181;51415181;51415181;51415181;51415568;51415568;51415568;51415568;51415568;51415568;51415568;51415898;51415898;51415898;51415898;51415898;51416310;51416310;514…	51411371;51411371;51411371;51411371;51411371;51411371;51411371;51413823;51413823;51413823;51413823;51413823;51413823;51413823;51414515;51414515;51414515;51414515;51414515;51414515;51414515;51415108;51415108;51415438;51415438;51415438;51415438;51415438;51415438;51415438;51415615;51415615;51415615;51415615;51415615;51415615;51415615;51416167;51416167;51416167;51416167;51416167;51416357;51416357;514…	-;-;-;-;-;-;-;-;-;-;-;-;-;-;-;-;-;-;-;-;-;-;-;-;-;-;-;-;-;-;-;-;-;-;-;-;-;-;-;-;-;-;-;-;-;-;-;-;-;-;-;-;-;-;-;-;-;-;-;-;-;-;-;-;-;-;-;-;-;-	3394	sialic acid binding Ig like lectin 10	-2.71489	-1.44089	0.00246549	0.019791	-2.62902	-1.39453	0.00428277	0.0314684	-2.399	-1.79253	-3.59856	-0.0361257	1.42836	0.0697256	-2.28906	-1.37971	-0.519084	-1.84518	-0.357785	-0.492002	-1.10014	-1.71508	-1.36031	-1.879	-1.95966	-2.2456	-1.11178	-1.98276	-1.45986	-1.91631	15	20	5	59	162	78	14	19	44	17	58	47	30
NPPC	chr2;chr2;chr2	231922094;231925405;231926160	231922315;231925715;231926403	-;-;-	777	natriuretic peptide C	-2.71411	-1.44048	0.00924872	0.0502581	-2.19269	-1.1327	0.0203583	0.0915621	-1.34043	3.18669	-0.0273399	1.42086	1.92004	-0.599281	0.113546	0.670037	0.85409	0.363238	0.0959394	-0.719015	-2.19777	-0.0411018	-0.61011	0.0897906	-0.732275	-1.57644	1.76399	-0.835287	0.954039	0.129388	7	146	14	37	52	11	17	18	26	18	18	9	3
LOC100506178	chr7;chr7;chr7;chr7	22563337;22564966;22571775;22572085	22563430;22565152;22572013;22573998	+;+;+;+	2434	uncharacterized LOC100506178	-2.70557	-1.43593	0.0114204	0.0579857	-2.95862	-1.56493	0.00406247	0.0302564	-3.4503	-3.56426	-2.29927	-2.80765	-0.379884	-3.34328	-2.02755	-2.53391	-3.42597	-2.118	-3.09434	-3.18465	-3.15058	-3.06492	-4.56828	-7.63169	-5.27463	-3.22378	-4.58643	-5.35923	-3.35136	-1.79361	5	4	9	6	33	5	12	6	4	10	6	5	5
SAMSN1	chr21;chr21;chr21;chr21;chr21;chr21;chr21;chr21;chr21;chr21;chr21;chr21;chr21;chr21;chr21;chr21;chr21;chr21;chr21;chr21;chr21;chr21;chr21;chr21;chr21;chr21	14485228;14485228;14485228;14498442;14498442;14498442;14500529;14500529;14500529;14510310;14510310;14510310;14512444;14512444;14512444;14516892;14516892;14516892;14521150;14521150;14521150;14523271;14546205;14546205;14582136;14583320	14486114;14486114;14486114;14498592;14498592;14498592;14500735;14500735;14500735;14510461;14510461;14510461;14512573;14512573;14512573;14517041;14517041;14517041;14521221;14521221;14521221;14523394;14546360;14546360;14582488;14583402	-;-;-;-;-;-;-;-;-;-;-;-;-;-;-;-;-;-;-;-;-;-;-;-;-;-	2465	SAM domain, SH3 domain and nuclear localization signals 1	-2.702	-1.43403	0.00155228	0.0141651	-2.80808	-1.48959	0.000765563	0.00916231	-0.539868	0.241736	-0.866695	0.671072	3.2868	-0.136629	-0.259793	-0.363259	-0.0576853	0.348429	-0.0531561	-0.12526	0.355656	-0.23004	-1.22984	0.320915	-0.551206	0.0173896	-0.610049	-0.841149	-0.0598209	0.469062	40	60	25	70	427	49	42	28	44	57	52	44	60
ITPKC	chr19;chr19;chr19;chr19;chr19;chr19;chr19	40717103;40725340;40729202;40733160;40736986;40737698;40739357	40718290;40725439;40729415;40733364;40737087;40737769;40740861	+;+;+;+;+;+;+	3386	inositol-trisphosphate 3-kinase C	-2.69889	-1.43237	1.48079e-05	0.000410219	-2.83855	-1.50516	5.38901e-06	0.000217684	2.62477	3.1498	2.61161	4.11713	5.71075	3.27714	3.31016	2.72047	3.18036	3.19457	3.0507	2.81129	2.4332	2.64539	2.32345	2.53754	2.70152	2.48238	2.48328	2.48552	2.46169	3.43892	496	621	386	1051	3149	721	689	328	573	565	617	465	349
NUCB1-AS1	chr19;chr19	48910930;48918704	48911174;48918891	-;-	433	NUCB1 antisense RNA 1	-2.6981	-1.43194	0.007176	0.0419709	-2.46246	-1.3001	0.0204574	0.0918176	-0.496883	0.330236	0.474604	0.399683	0.984818	-0.388217	-1.98046	0.173347	-1.32429	-5.1408	0.582996	-2.77277	-0.659692	-0.574034	-1.16637	-1.08616	-2.78374	0.232723	-0.632061	-2.02595	-5.1408	-2.81464	7	11	11	10	15	7	2	7	3	0	14	1	5
LMAN1L	chr15;chr15;chr15;chr15;chr15;chr15;chr15;chr15;chr15;chr15;chr15;chr15;chr15;chr15	74812853;74816157;74816427;74816632;74818718;74819152;74820044;74820635;74821075;74821829;74822642;74823559;74824351;74825476	74813029;74816311;74816534;74816690;74818817;74819272;74820099;74820767;74821226;74821900;74822709;74823682;74824478;74825758	+;+;+;+;+;+;+;+;+;+;+;+;+;+	1736	lectin, mannose binding 1 like	-2.6944	-1.42996	0.0135032	0.0654869	-2.47608	-1.30806	0.0271643	0.112022	6.29278	4.25507	6.62877	6.73362	5.74572	6.85354	3.70074	4.73359	6.44842	4.49392	5.2676	5.36164	6.01991	6.35256	1.52039	2.64279	1.9467	5.40386	5.15703	2.15361	5.2697	3.52026	3234	685	3206	3305	1654	4411	463	679	2831	713	1471	1397	2151
LINC01629	chr14;chr14;chr14	76959638;76962331;76965615	76959753;76962607;76965802	+;+;+	581	long intergenic non-protein coding RNA 1629	-2.69304	-1.42923	0.0540598	0.170595	-2.08718	-1.06155	0.183856	0.384499	-1.38358	0.88971	-5.56497	0.959929	0.357371	-0.626448	-2.40463	-0.721819	0.172623	0.701194	0.734659	-1.42342	-3.1681	-0.285797	-5.56497	-5.56497	-3.20791	-5.56497	-0.657125	-0.0110741	-1.97294	-0.202261	5	22	0	20	13	8	2	5	12	17	21	4	1
SERPINB9P1	chr6;chr6	2854657;2876293	2855690;2876510	-;-	1252	serpin family B member 9 pseudogene 1	-2.68739	-1.4262	0.00518169	0.0331693	-2.79896	-1.48489	0.00409195	0.0304483	3.1781	0.525423	2.56456	0.227196	3.30154	3.30699	1.64308	2.2434	2.32593	2.28456	2.16196	3.00862	1.01248	-0.918649	-1.7448	2.09025	0.289696	-0.44051	1.77547	2.31254	0.129463	2.21838	269	37	138	26	219	272	80	87	117	111	123	197	48
DCUN1D3	chr16;chr16;chr16	20854925;20862108;20900204	20860369;20862643;20900358	-;-;-	6136	defective in cullin neddylation 1 domain containing 3	-2.68485	-1.42484	2.5484e-06	0.000106249	-2.75477	-1.46193	3.98582e-06	0.000171568	1.46769	2.08519	1.70836	3.673	4.2154	1.99453	1.73523	1.96047	1.75299	2.03408	1.67901	1.74006	1.62022	1.54365	1.35801	1.11452	1.53855	1.48567	1.17072	1.08733	1.59344	2.16439	403	538	374	1400	2024	537	419	351	386	458	432	401	360
HBEGF	chr5;chr5;chr5;chr5;chr5;chr5	140332843;140334658;140335872;140342635;140345911;140346283	140334280;140334748;140336027;140342812;140346084;140346603	-;-;-;-;-;-	2358	heparin binding EGF like growth factor	-2.67748	-1.42088	0.000397833	0.0052154	-2.96378	-1.56744	0.000212689	0.00366013	1.83048	1.97965	2.06567	4.75513	4.74413	1.92879	2.71277	2.08558	1.51931	2.66785	1.95594	2.21456	2.18829	1.70231	2.15954	2.27555	1.42644	1.76953	1.55173	2.27833	1.79028	3.1172	199	192	184	1139	1122	197	317	147	126	273	201	214	205
OSMR-AS1	chr5;chr5;chr5;chr5	38693213;38743927;38796353;38845668	38693499;38744017;38796469;38845829	-;-;-;-	657	OSMR antisense RNA 1 (head to head)	-2.66435	-1.41378	0.000135626	0.00230017	-2.4978	-1.32066	0.000586489	0.00758551	-1.09841	0.0696463	-0.261486	-0.918291	-0.191377	0.172479	-1.36028	-1.20859	-0.977944	0.0291273	0.557304	-0.476994	-0.794368	-1.42647	-2.67892	-2.07407	-1.61362	-1.58392	-1.23359	-2.62747	-1.76548	-2.03701	7	14	10	6	10	16	5	4	6	12	21	9	7
HPD	chr12;chr12;chr12;chr12;chr12;chr12;chr12;chr12;chr12;chr12;chr12;chr12;chr12;chr12;chr12;chr12;chr12;chr12;chr12;chr12;chr12;chr12;chr12;chr12;chr12;chr12;chr12;chr12;chr12;chr12	121839527;121839527;121839932;121839932;121843710;121843710;121846862;121846862;121847052;121847052;121848999;121848999;121849687;121849687;121854703;121854703;121856324;121856324;121856583;121856583;121857328;121857328;121857757;121857757;121858687;121858687;121858821;121858925;121863532;121888425	121839838;121839838;121840048;121840048;121843832;121843832;121846933;121846933;121847214;121847214;121849076;121849076;121849790;121849790;121854792;121854792;121856406;121856406;121856625;121856625;121857432;121857432;121857819;121857819;121858713;121858713;121858863;121859191;121863596;121888611	-;-;-;-;-;-;-;-;-;-;-;-;-;-;-;-;-;-;-;-;-;-;-;-;-;-;-;-;-;-	1942	4-hydroxyphenylpyruvate dioxygenase	-2.64826	-1.40505	0.00151834	0.0139266	-2.06693	-1.04749	0.017168	0.0821099	1.77821	2.20616	0.974729	2.15016	1.04618	2.88523	0.733197	1.50722	1.81072	0.183907	0.543442	0.117478	0.723455	2.02533	-1.59122	-1.00052	-1.64829	1.29664	0.581538	0.163713	1.16531	-0.202623	158	185	71	154	71	315	66	81	127	40	62	41	61
FCN1	chr9;chr9;chr9;chr9;chr9;chr9;chr9;chr9;chr9	134903236;134911133;134912486;134913016;134913581;134914385;134914756;134916348;134917769	134910045;134911267;134912615;134913143;134913613;134914420;134914809;134916461;134918003	-;-;-;-;-;-;-;-;-	7675	ficolin 1	-2.64695	-1.40433	0.00732348	0.0425833	-2.6917	-1.42852	0.00787111	0.0482565	-1.39625	0.11017	-1.42815	1.55053	2.72991	-2.57665	-0.885656	-1.00647	-0.302363	-1.47839	-0.477568	-0.541265	0.190289	-0.458856	-1.70097	0.00080965	-0.88293	-1.48433	-0.00938237	-1.56245	-1.07953	0.486591	69	171	53	402	904	28	85	56	116	50	121	103	167
ADAMTS9	chr3;chr3;chr3;chr3;chr3;chr3;chr3;chr3;chr3;chr3;chr3;chr3;chr3;chr3;chr3;chr3;chr3;chr3;chr3;chr3;chr3;chr3;chr3;chr3;chr3;chr3;chr3;chr3;chr3;chr3;chr3;chr3;chr3;chr3;chr3;chr3;chr3;chr3;chr3;chr3;chr3;chr3;chr3;chr3;chr3;chr3;chr3;chr3;chr3;chr3;chr3;chr3;chr3;chr3;chr3;chr3;chr3;chr3;chr3;chr3;chr3;chr3;chr3;chr3;chr3;chr3;chr3;chr3;chr3;chr3;chr3;chr3;chr3;chr3;chr3;chr3;chr3;chr3;chr3	64515655;64515655;64522166;64522166;64533166;64533166;64539203;64539203;64541095;64541095;64541320;64541320;64541526;64541526;64541838;64541838;64546758;64546758;64550892;64550892;64561578;64561578;64568368;64568368;64594258;64594258;64596830;64596830;64601944;64601944;64603922;64603922;64604227;64604227;64606960;64606960;64613345;64613345;64615321;64615321;64615960;64615960;64621114;64621114;646…	64517121;64517121;64522260;64522260;64533270;64533270;64539294;64539294;64541228;64541228;64541414;64541414;64541620;64541620;64541970;64541970;64546952;64546952;64551062;64551062;64561751;64561751;64568535;64568535;64594434;64594434;64596991;64596991;64602213;64602213;64604089;64604089;64604331;64604331;64607079;64607079;64613509;64613509;64615485;64615485;64616170;64616170;64621240;64621240;646…	-;-;-;-;-;-;-;-;-;-;-;-;-;-;-;-;-;-;-;-;-;-;-;-;-;-;-;-;-;-;-;-;-;-;-;-;-;-;-;-;-;-;-;-;-;-;-;-;-;-;-;-;-;-;-;-;-;-;-;-;-;-;-;-;-;-;-;-;-;-;-;-;-;-;-;-;-;-;-	7312	ADAM metallopeptidase with thrombospondin type 1 motif 9	-2.63117	-1.39571	0.00250657	0.0200233	-2.70357	-1.43487	0.00180065	0.017025	0.46167	2.06216	1.15188	2.18344	4.80592	1.22769	1.82655	0.852693	1.97072	1.29534	1.3401	0.811698	0.541463	1.61466	1.21276	1.15695	1.18816	0.541995	0.908419	1.29768	1.6615	2.74557	239	631	303	594	3632	376	532	194	535	327	407	251	203
SGK1	chr6;chr6;chr6;chr6;chr6;chr6;chr6;chr6;chr6;chr6;chr6;chr6;chr6;chr6;chr6;chr6;chr6;chr6;chr6;chr6;chr6;chr6;chr6;chr6;chr6;chr6;chr6;chr6;chr6;chr6;chr6;chr6;chr6;chr6;chr6;chr6;chr6;chr6;chr6;chr6;chr6;chr6;chr6;chr6;chr6;chr6;chr6;chr6;chr6;chr6;chr6;chr6;chr6;chr6;chr6;chr6;chr6;chr6;chr6;chr6;chr6	134169246;134169246;134169246;134169246;134169246;134170826;134170826;134170826;134170826;134170826;134171023;134171023;134171023;134171023;134171023;134171637;134171637;134171637;134171637;134171637;134172193;134172193;134172193;134172193;134172193;134172662;134172662;134172662;134172662;134172662;134173023;134173023;134173023;134173023;134173274;134173274;134173274;134173274;134173274;134173462…	134170435;134170435;134170435;134170435;134170435;134170915;134170915;134170915;134170915;134170915;134171178;134171178;134171178;134171178;134171178;134171732;134171732;134171732;134171732;134171732;134172316;134172316;134172316;134172316;134172316;134172774;134172774;134172774;134172774;134172774;134173154;134173154;134173154;134173154;134173357;134173357;134173357;134173357;134173357;134173566…	-;-;-;-;-;-;-;-;-;-;-;-;-;-;-;-;-;-;-;-;-;-;-;-;-;-;-;-;-;-;-;-;-;-;-;-;-;-;-;-;-;-;-;-;-;-;-;-;-;-;-;-;-;-;-;-;-;-;-;-;-	3965	serum/glucocorticoid regulated kinase 1	-2.6308	-1.3955	0.00027706	0.00396785	-2.69322	-1.42933	0.000263095	0.00427204	1.28931	1.8242	2.7101	3.25075	4.4323	2.65375	3.00282	2.20681	2.5619	3.02927	2.82296	2.81511	1.03571	1.52212	0.675996	1.54384	0.556632	0.974515	1.76301	0.996768	2.03543	3.21312	230	290	484	675	1520	548	652	269	437	590	617	546	155
TIMP4	chr3;chr3;chr3;chr3;chr3	12153068;12154327;12156820;12157385;12158702	12153712;12154451;12156934;12157482;12159351	-;-;-;-;-	1633	TIMP metallopeptidase inhibitor 4	-2.61409	-1.38631	6.66024e-05	0.00134022	-2.17126	-1.11853	0.000861307	0.00996565	1.29606	1.6677	1.50046	2.59256	2.33401	3.14891	1.00483	1.41824	2.16989	-0.422019	1.3131	1.05115	0.33125	2.04626	0.4464	-0.035236	0.749252	1.00663	0.716587	-0.247086	1.38504	0.684086	95	107	86	176	146	318	67	64	137	22	89	66	39
SIGLEC5	chr19;chr19;chr19;chr19;chr19;chr19;chr19;chr19;chr19	51611503;51626032;51627149;51627462;51627834;51629038;51629358;51629833;51630299	51612422;51626113;51627248;51627746;51628091;51629076;51629636;51630216;51630474	-;-;-;-;-;-;-;-;-	2523	sialic acid binding Ig like lectin 5	-2.60829	-1.3831	0.0106505	0.0554148	-2.60232	-1.3798	0.0137498	0.0708179	-1.97116	-2.21247	-4.40083	-0.57887	0.747419	-1.7687	-5.3702	-2.84035	-1.2198	-2.16981	-1.86199	-2.26992	-3.89692	-2.27021	-3.40562	-1.30859	-2.02589	-3.5251	-2.09382	-1.55491	-2.58855	-2.4689	15	11	2	30	75	16	1	5	20	10	15	10	3
GRIA2	chr4;chr4;chr4;chr4;chr4;chr4;chr4;chr4;chr4;chr4;chr4;chr4;chr4;chr4;chr4;chr4;chr4;chr4;chr4;chr4;chr4;chr4;chr4;chr4;chr4;chr4;chr4;chr4;chr4;chr4;chr4;chr4;chr4;chr4;chr4;chr4;chr4;chr4;chr4;chr4;chr4;chr4;chr4;chr4;chr4;chr4;chr4;chr4	157220584;157220584;157220668;157221667;157221667;157221667;157303552;157303552;157303552;157312679;157312679;157312679;157317658;157317658;157317658;157321438;157321438;157321438;157332819;157332819;157332819;157333249;157333249;157333249;157334010;157334010;157334010;157335671;157335671;157335671;157336377;157336377;157336377;157341264;157341264;157341264;157359896;157359896;157359896;157361010…	157221130;157221130;157220725;157221807;157221807;157221807;157303791;157303791;157303791;157312875;157312875;157312875;157317711;157317711;157317711;157321599;157321599;157321599;157332986;157332986;157332986;157333353;157333353;157333353;157334120;157334120;157334120;157335877;157335877;157335877;157336747;157336747;157336747;157341462;157341462;157341462;157360143;157360143;157360143;157361124…	+;+;+;+;+;+;+;+;+;+;+;+;+;+;+;+;+;+;+;+;+;+;+;+;+;+;+;+;+;+;+;+;+;+;+;+;+;+;+;+;+;+;+;+;+;+;+;+	5869	glutamate ionotropic receptor AMPA type subunit 2	-2.60513	-1.38136	0.0169784	0.0765169	-2.64681	-1.40425	0.016393	0.0792818	2.153	0.626081	3.85342	2.03132	1.91562	2.85537	1.11703	1.77892	1.61286	2.32505	1.95685	2.65426	2.25564	1.94965	-2.42067	-1.37394	-1.56334	0.992925	1.63442	-0.374704	2.77394	-1.03203	620	187	1583	429	393	933	261	296	335	536	501	723	535
TEX15	chr8;chr8;chr8;chr8;chr8;chr8;chr8;chr8;chr8;chr8;chr8;chr8;chr8;chr8;chr8;chr8;chr8;chr8	30831544;30836803;30839906;30842004;30848727;30858668;30858668;30859911;30859911;30867265;30867265;30874937;30874937;30887167;30887167;30888636;30898742;30912879	30833323;30838061;30839964;30849316;30849316;30858830;30858830;30860057;30860057;30867502;30867502;30875102;30875102;30887311;30887311;30888706;30898817;30913012	-;-;-;-;-;-;-;-;-;-;-;-;-;-;-;-;-;-	11551	testis expressed 15	-2.6031	-1.38023	0.00710713	0.0417318	-2.58684	-1.37119	0.00831217	0.0499339	1.19236	0.0734005	2.11865	1.22843	0.544661	1.119	-0.610628	-1.29595	-0.375941	0.0838748	0.0673202	0.0509392	0.758721	0.732221	-1.53483	-2.6938	-2.65491	0.0956301	-0.928954	-2.84192	1.43071	-1.71822	627	251	936	484	299	551	155	69	166	223	266	234	373
SUSD5	chr3;chr3;chr3;chr3;chr3	33150045;33174886;33207808;33213928;33218686	33154033;33175074;33207926;33214105;33219215	-;-;-;-;-	5005	sushi domain containing 5	-2.59951	-1.37824	0.00026904	0.00390589	-2.45941	-1.29831	0.000688592	0.00846545	1.35525	0.848101	1.0261	1.80191	3.41526	2.94734	-0.218964	-0.110379	1.5047	-0.000558266	1.34782	0.307395	0.152465	1.18017	0.787346	0.351429	-0.0850299	0.450515	0.369887	0.553975	1.65037	1.8224	304	186	190	312	948	848	88	68	265	91	280	121	106
NEDD9	chr6;chr6;chr6;chr6;chr6;chr6;chr6;chr6;chr6;chr6;chr6;chr6;chr6;chr6;chr6;chr6;chr6;chr6;chr6;chr6;chr6;chr6;chr6;chr6;chr6;chr6;chr6;chr6;chr6;chr6;chr6;chr6;chr6;chr6	11183298;11183298;11183298;11183298;11188218;11188218;11188218;11188218;11189964;11189964;11189964;11189964;11192345;11192345;11192345;11192345;11193591;11193591;11193591;11193591;11200271;11200373;11213281;11213281;11213281;11213281;11232504;11232504;11232504;11305066;11305992;11305992;11382139;11382139	11185671;11185671;11185671;11185671;11188307;11188307;11188307;11188307;11191205;11191205;11191205;11191205;11192446;11192446;11192446;11192446;11193692;11193692;11193692;11193692;11200421;11201046;11213727;11213727;11213727;11213727;11232682;11232682;11232682;11305159;11306155;11306155;11382348;11382348	-;-;-;-;-;-;-;-;-;-;-;-;-;-;-;-;-;-;-;-;-;-;-;-;-;-;-;-;-;-;-;-;-;-	5780	neural precursor cell expressed, developmentally down-regulated 9	-2.59247	-1.37433	6.26454e-05	0.00127625	-2.69214	-1.42875	8.87636e-05	0.00186631	1.78178	1.5182	1.27045	3.39156	3.43641	2.20175	2.64165	0.949774	2.59735	2.35782	2.33199	2.67829	0.56446	0.881044	0.859836	0.907484	1.37011	0.841398	0.610902	0.180109	1.37026	2.49491	472	342	260	1085	1111	584	740	164	653	540	640	724	163
CEBPB	chr20;chr20;chr20	50190583;50190583;50190583	50192691;50192691;50192691	+;+;+	2109	CCAAT/enhancer binding protein beta	-2.59216	-1.37415	4.32285e-06	0.00016186	-2.44725	-1.29116	3.78165e-05	0.000951213	4.36857	5.26825	4.25635	6.18448	6.22792	5.18796	5.15978	4.44214	5.95263	4.9628	5.10806	5.04953	3.66319	3.95671	3.43273	3.59073	3.68829	3.68221	4.40886	4.05457	3.90697	5.28967	1035	1680	752	2744	2807	1689	1547	674	2439	1199	1600	1367	510
MLXIPL	chr7;chr7;chr7;chr7;chr7;chr7;chr7;chr7;chr7;chr7;chr7;chr7;chr7;chr7;chr7;chr7;chr7;chr7;chr7;chr7;chr7;chr7;chr7;chr7;chr7;chr7;chr7;chr7;chr7;chr7;chr7;chr7;chr7;chr7;chr7;chr7;chr7;chr7;chr7;chr7;chr7;chr7;chr7;chr7;chr7;chr7;chr7;chr7;chr7;chr7;chr7;chr7;chr7;chr7;chr7;chr7;chr7;chr7;chr7;chr7;chr7;chr7;chr7;chr7;chr7;chr7;chr7;chr7;chr7;chr7;chr7;chr7;chr7;chr7;chr7;chr7;chr7;chr7;chr7;chr7…	73593194;73593194;73593194;73593194;73593194;73594274;73594274;73594274;73594274;73594274;73595637;73595637;73595637;73595637;73595637;73595842;73595842;73595842;73595842;73595842;73596153;73596153;73596153;73596153;73596153;73596364;73596364;73596364;73596364;73596364;73596639;73596639;73596639;73596639;73596865;73596865;73596865;73596865;73596865;73597182;73597182;73597182;73597182;73597182;735…	73593983;73593983;73593983;73593983;73593983;73594403;73594403;73594403;73594403;73594403;73595760;73595760;73595760;73595760;73595760;73595912;73595969;73595912;73595969;73595969;73596272;73596266;73596266;73596272;73596272;73596479;73596479;73596479;73596479;73596479;73596789;73596789;73596789;73596789;73596932;73596932;73596932;73596932;73596932;73597713;73597713;73597713;73597713;73597713;735…	-;-;-;-;-;-;-;-;-;-;-;-;-;-;-;-;-;-;-;-;-;-;-;-;-;-;-;-;-;-;-;-;-;-;-;-;-;-;-;-;-;-;-;-;-;-;-;-;-;-;-;-;-;-;-;-;-;-;-;-;-;-;-;-;-;-;-;-;-;-;-;-;-;-;-;-;-;-;-;-;-;-;-;-	3281	MLX interacting protein like	-2.57902	-1.36682	0.00180869	0.0158284	-2.00897	-1.00645	0.0412853	0.147431	-1.06404	0.187742	-1.3984	0.195533	-0.273083	1.55795	-1.66377	-0.49733	-1.28014	-1.97441	-2.44352	-1.81604	-0.0810442	-0.303325	-2.56563	-2.48196	-1.60983	-1.25186	-1.23656	-2.39549	-2.15606	-0.322525	37	77	23	67	48	212	21	34	25	15	13	18	59
GACAT2	chr18;chr18	8695856;8707070	8696121;8707621	-;-	818	gastric cancer associated transcript 2 (non-protein coding)	-2.57809	-1.3663	0.00135713	0.0127913	-2.72017	-1.4437	0.00139103	0.0141871	1.25182	-3.75361	0.332922	1.18265	0.158901	0.601384	0.197606	0.51423	-0.207544	0.0295559	-0.145509	-1.6115	-0.923784	-0.77936	-0.561667	0.446107	-1.37262	-1.65062	-2.10341	-1.07433	-1.12824	-0.695823	46	1	19	33	16	27	19	17	13	15	16	5	8
TGFBR1	chr9;chr9;chr9;chr9;chr9;chr9;chr9;chr9;chr9;chr9;chr9;chr9;chr9;chr9;chr9;chr9;chr9;chr9;chr9;chr9;chr9;chr9;chr9;chr9;chr9;chr9	99105089;99105089;99105089;99128855;99128855;99128855;99132497;99132509;99137859;99137859;99137859;99142536;99142536;99142536;99144732;99144732;99144732;99146485;99146485;99146485;99147654;99147654;99147654;99149180;99149180;99149180	99105302;99105302;99105302;99129100;99129100;99129100;99132739;99132739;99138089;99138089;99138089;99142703;99142703;99142703;99144888;99144888;99144888;99146609;99146609;99146609;99147784;99147784;99147784;99154191;99154191;99154191	+;+;+;+;+;+;+;+;+;+;+;+;+;+;+;+;+;+;+;+;+;+;+;+;+;+	6527	transforming growth factor beta receptor 1	-2.57771	-1.36609	2.25439e-07	1.6145e-05	-2.38114	-1.25165	7.83055e-06	0.00028538	3.92825	5.52854	3.82737	5.78869	5.5185	4.85037	3.67358	3.80134	4.23749	3.83061	3.53997	4.28121	3.2758	3.95114	3.0778	3.18907	3.57607	3.62729	3.67091	3.50174	3.9517	4.72045	2361	6228	1729	6455	5313	4137	1709	1338	2299	1693	1670	2484	1207
FGR	chr1;chr1;chr1;chr1;chr1;chr1;chr1;chr1;chr1;chr1;chr1;chr1;chr1;chr1;chr1;chr1;chr1;chr1;chr1;chr1;chr1;chr1;chr1;chr1;chr1;chr1;chr1;chr1;chr1;chr1;chr1;chr1;chr1;chr1;chr1;chr1;chr1;chr1;chr1	27612290;27612290;27612290;27613219;27613219;27613219;27614430;27614430;27614430;27614850;27614850;27614850;27615434;27615434;27615434;27615689;27615689;27615689;27616857;27616857;27616857;27617193;27617193;27617193;27621559;27621559;27621559;27623042;27623042;27623042;27623691;27623691;27623691;27625089;27625089;27625089;27626046;27626460;27635065	27613122;27613122;27613122;27613350;27613350;27613350;27614583;27614583;27614583;27614926;27614926;27614926;27615613;27615613;27615613;27615844;27615844;27615844;27617006;27617006;27617006;27617296;27617296;27617296;27621657;27621657;27621657;27623144;27623144;27623144;27623929;27623929;27623929;27625151;27625151;27625151;27626240;27626595;27635216	-;-;-;-;-;-;-;-;-;-;-;-;-;-;-;-;-;-;-;-;-;-;-;-;-;-;-;-;-;-;-;-;-;-;-;-;-;-;-	2773	FGR proto-oncogene, Src family tyrosine kinase	-2.57739	-1.36591	0.00124763	0.0119936	-2.62668	-1.39324	0.00136957	0.0140118	0.0515	1.05679	0.398745	2.56816	4.12667	1.73813	1.29096	0.843644	1.90714	0.252288	1.20114	1.11092	0.563012	1.33116	1.15013	0.981421	0.751336	0.477277	1.30853	0.531898	0.44212	1.85258	68	119	68	294	860	203	139	73	194	60	140	117	78
LOC101928101	chr1;chr1	154402323;154406439	154403957;154406564	-;-	1761	uncharacterized LOC101928101	-2.57446	-1.36427	3.81395e-06	0.00014822	-2.35838	-1.2378	3.54747e-05	0.000904797	-0.726495	-1.5709	-0.564142	0.489077	-0.629276	-0.797056	-2.31719	-1.6625	-1.55024	-2.36713	-1.00759	-1.75118	-1.86465	-1.62875	-2.63629	-2.15419	-2.07788	-1.57382	-1.68806	-2.3667	-1.44753	-1.66773	25	12	22	44	20	22	7	8	11	6	19	10	9
TEAD4	chr12;chr12;chr12;chr12;chr12;chr12;chr12;chr12;chr12;chr12;chr12;chr12;chr12;chr12;chr12;chr12;chr12;chr12;chr12;chr12;chr12;chr12;chr12;chr12;chr12;chr12;chr12;chr12;chr12;chr12;chr12;chr12;chr12;chr12;chr12;chr12	2959312;2959312;2959582;2959948;2959948;2994738;2994738;3011004;3011004;3011004;3012170;3012170;3012170;3017398;3017398;3018545;3018545;3018545;3019115;3019115;3019115;3020634;3020634;3020634;3021844;3021844;3021844;3037968;3037968;3037968;3040107;3040107;3040107;3040365;3040365;3040365	2959481;2959481;2960040;2960040;2960040;2994992;2994992;3011068;3011068;3011068;3012232;3012232;3012232;3017526;3017526;3018588;3018588;3018588;3019170;3019170;3019170;3020773;3020773;3020773;3022017;3022017;3022017;3038108;3038108;3038108;3040259;3040259;3040259;3040676;3040676;3040676	+;+;+;+;+;+;+;+;+;+;+;+;+;+;+;+;+;+;+;+;+;+;+;+;+;+;+;+;+;+;+;+;+;+;+;+	2161	TEA domain transcription factor 4	-2.57358	-1.36378	2.06606e-06	9.18251e-05	-2.67176	-1.41779	2.76273e-06	0.000133654	1.228	2.54795	1.65746	1.69548	3.34229	2.11902	1.19096	0.991413	0.503956	0.261216	1.06211	0.384989	0.163924	1.75659	0.380043	1.40296	0.655027	0.54682	0.613727	1.38786	0.4056	0.907155	120	261	127	125	389	206	101	63	57	47	99	55	46
EMP1	chr12;chr12;chr12;chr12;chr12	13196668;13211469;13213479;13213681;13214534	13196872;13211588;13213575;13213821;13216774	+;+;+;+;+	2804	epithelial membrane protein 1	-2.57268	-1.36327	0.00099422	0.0101024	-2.71872	-1.44293	0.000404532	0.00581448	4.36314	4.91208	3.75846	6.33337	7.94165	4.58649	5.4366	4.34016	4.7614	5.40095	4.8893	4.98994	4.55786	4.5197	4.47135	4.78143	4.53801	4.47428	4.73846	4.62292	4.63624	5.66791	1371	1745	708	4045	12242	1480	2492	835	1420	2160	1828	1744	1261
CDC20	chr1;chr1;chr1;chr1;chr1;chr1;chr1;chr1;chr1;chr1;chr1	43358955;43359167;43359490;43359725;43359969;43360193;43360499;43360733;43361120;43362195;43362951	43359006;43359396;43359638;43359821;43360097;43360389;43360593;43360961;43361245;43362312;43363202	+;+;+;+;+;+;+;+;+;+;+	1674	cell division cycle 20	-2.5677	-1.36048	0.00198597	0.0169635	-2.61051	-1.38433	0.00203721	0.0186097	-2.91027	-2.25423	-0.308407	-1.86538	-0.0249621	-1.84065	-3.40118	-1.58941	-2.11249	-2.54673	-1.58571	-2.17822	-2.35833	-2.31122	-4.02825	-2.08109	-4.7346	-2.4711	-2.18381	-1.53776	-2.81133	-2.99922	5	7	25	8	29	10	3	8	7	5	12	7	6
TMPRSS2	chr21;chr21;chr21;chr21;chr21;chr21;chr21;chr21;chr21;chr21;chr21;chr21;chr21;chr21;chr21;chr21;chr21;chr21;chr21;chr21;chr21;chr21;chr21;chr21;chr21;chr21;chr21;chr21	41464551;41464551;41467734;41467734;41468396;41468396;41470648;41470648;41471806;41471806;41473325;41473325;41476577;41476577;41479172;41479172;41480476;41480476;41488394;41488394;41489507;41489507;41494356;41494356;41498119;41498119;41507950;41508081	41466153;41466153;41467886;41467886;41468538;41468538;41470743;41470743;41471981;41471981;41473496;41473496;41476620;41476620;41479282;41479282;41480602;41480602;41488513;41488513;41489593;41489593;41494578;41494578;41498189;41498189;41508065;41508158	-;-;-;-;-;-;-;-;-;-;-;-;-;-;-;-;-;-;-;-;-;-;-;-;-;-;-;-	3320	transmembrane protease, serine 2	-2.55923	-1.35571	0.151467	0.335411	-2.12955	-1.09055	0.321744	0.539586	-5.93265	0.472865	-3.87297	-4.20545	-2.05199	-1.41963	0.912504	-4.48483	-2.34195	-5.62836	-5.00796	-2.29529	-3.34621	-3.76369	-5.85312	-4.9406	-3.6455	-0.890029	-5.03428	-4.05046	-1.09843	-8.07954	1	95	4	3	14	27	128	2	12	1	2	13	6
SIGLEC7	chr19;chr19;chr19;chr19;chr19;chr19;chr19;chr19;chr19;chr19;chr19;chr19;chr19;chr19;chr19;chr19;chr19;chr19	51142301;51142301;51142301;51142301;51144406;51144912;51144912;51145855;51145855;51146754;51146754;51147221;51147221;51147221;51153063;51153063;51153063;51153063	51142802;51142802;51142802;51142802;51144684;51144959;51144959;51146121;51146121;51146850;51146850;51147317;51147317;51147317;51153526;51153526;51153526;51153526	+;+;+;+;+;+;+;+;+;+;+;+;+;+;+;+;+;+	1754	sialic acid binding Ig like lectin 7	-2.55476	-1.35319	0.000594563	0.00694503	-2.3744	-1.24756	0.00238682	0.0208102	-2.01794	-0.359935	-2.17896	-1.14198	-0.194608	-0.447135	-3.0817	-2.31586	-2.64708	-1.27411	-1.77571	-1.74543	-2.6779	-2.37857	-2.88113	-0.853622	-3.41811	-3.00061	-1.36688	-2.57472	-2.22872	-2.76166	10	28	7	14	27	28	4	5	5	13	11	10	5
IER3	chr6;chr6;chr6_GL000253v2_alt;chr6_GL000253v2_alt;chr6_GL000255v2_alt;chr6_GL000255v2_alt;chr6_GL000251v2_alt;chr6_GL000251v2_alt;chr6_GL000252v2_alt;chr6_GL000252v2_alt;chr6_GL000256v2_alt;chr6_GL000256v2_alt	30743199;30744309;2053450;2054560;1998309;1999419;2222939;2224049;1999050;2000160;2043995;2045105	30744196;30744550;2054447;2054801;1999306;1999660;2223936;2224290;2000047;2000401;2044992;2045346	-;-;-;-;-;-;-;-;-;-;-;-	7440	immediate early response 3	-2.55388	-1.35269	0.479737	0.678521	-8.78695	-3.13536	0.34504	0.561888	-1.75748	-9.24366	-2.85221	-9.24366	-4.96921	-9.24366	-9.24366	-9.24366	-9.24366	-9.24366	-9.24366	-3.35436	-9.24366	-9.24366	-9.24366	-9.24366	-9.24366	-9.24366	-2.61515	-9.24366	-2.95065	-6.9175	52	0	19	0	4	0	0	0	0	0	0	14	0
RN7SK	chr6	52995620	52995951	+	332	RNA, 7SK small nuclear	-2.54632	-1.34841	0.0127122	0.0626817	-2.21189	-1.14528	0.0429675	0.150873	4.63691	4.09458	5.5397	6.58751	4.73692	2.66507	3.14453	5.04498	4.70961	3.08096	5.42253	3.88835	5.93997	1.70204	2.74467	2.30578	3.02068	3.60003	2.91579	3.64398	4.07026	3.20765	196	117	288	571	157	46	60	161	162	51	313	96	389
VDR	chr12;chr12;chr12;chr12;chr12;chr12;chr12;chr12;chr12;chr12;chr12;chr12;chr12;chr12;chr12;chr12;chr12;chr12;chr12;chr12;chr12;chr12;chr12;chr12;chr12;chr12;chr12;chr12;chr12;chr12;chr12	47841537;47841537;47841537;47846335;47846335;47846335;47846657;47846657;47846657;47855630;47855630;47855630;47857129;47857129;47857129;47857504;47857504;47857504;47865047;47865047;47865047;47878968;47878968;47878968;47882694;47882694;47882694;47899837;47904564;47904955;47904955	47845005;47845005;47845005;47846451;47846451;47846451;47846808;47846808;47846808;47855801;47855801;47855801;47857249;47857249;47857249;47857688;47857688;47857688;47865177;47865177;47865177;47879115;47879115;47879115;47882774;47882774;47882774;47899958;47905031;47905031;47905031	-;-;-;-;-;-;-;-;-;-;-;-;-;-;-;-;-;-;-;-;-;-;-;-;-;-;-;-;-;-;-	5166	vitamin D (1,25- dihydroxyvitamin D3) receptor	-2.54525	-1.34781	0.000512507	0.00623141	-2.63179	-1.39605	0.000357337	0.00534702	-1.88265	-0.950703	-1.93415	-1.03131	1.05958	-1.68636	-2.46127	-2.42151	-1.87897	-2.02004	-1.95718	-1.44122	-1.85696	-2.13877	-3.10752	-1.61251	-2.94652	-1.90677	-1.84606	-2.17895	-1.91535	-1.0901	33	55	25	45	191	35	19	14	26	23	29	37	27
TLR8	chrX;chrX;chrX;chrX;chrX	12906620;12906620;12910306;12919044;12919044	12906709;12906709;12910442;12923169;12923169	+;+;+;+;+	4353	toll like receptor 8	-2.52627	-1.33701	0.00336588	0.0245263	-2.52336	-1.33535	0.00411272	0.0305751	-1.82028	-1.52571	-3.95758	0.0246337	1.64771	-0.715006	-1.4258	-1.89761	-1.4757	-1.71218	-1.28613	-1.40218	-1.36675	-1.33104	-2.11363	-2.23802	-1.6588	-1.65973	-0.722034	-1.71174	-1.11989	-1.4539	29	31	5	79	242	58	33	17	29	24	39	32	32
BTG2	chr1;chr1	203305536;203307104	203305748;203309601	+;+	2711	BTG anti-proliferation factor 2	-2.51743	-1.33195	0.0289261	0.11022	-2.50107	-1.32255	0.0592735	0.185548	6.39437	6.51549	5.4562	8.87559	7.73747	5.89193	8.98626	5.24529	9.65051	7.65215	8.10436	8.16031	7.21133	4.48255	4.57448	4.65795	5.03898	4.66076	5.61446	4.90163	3.8768	8.05279	5419	5127	2221	22781	10274	3537	28216	1512	40689	9943	16414	15182	7672
SLC7A8	chr14;chr14;chr14;chr14;chr14;chr14;chr14;chr14;chr14;chr14;chr14;chr14;chr14;chr14;chr14;chr14;chr14;chr14;chr14;chr14;chr14;chr14;chr14;chr14;chr14;chr14;chr14;chr14;chr14;chr14;chr14;chr14;chr14;chr14;chr14;chr14;chr14;chr14;chr14;chr14;chr14;chr14;chr14;chr14	23125295;23125295;23125295;23125295;23125295;23128019;23128019;23128019;23128019;23128019;23129650;23129650;23129650;23129650;23129650;23131461;23131461;23131461;23131461;23131461;23137921;23137921;23137921;23137921;23139424;23139424;23139424;23139424;23140471;23140471;23140471;23140471;23143079;23143079;23143079;23143079;23143079;23154259;23154259;23155166;23155166;23165285;23166336;23182764	23127343;23127343;23127343;23127343;23127343;23128196;23128196;23128196;23128196;23128364;23129799;23129799;23129799;23129799;23129799;23131557;23131557;23131557;23131557;23131557;23138024;23138024;23138024;23138024;23139547;23139547;23139547;23139547;23140624;23140624;23140624;23140624;23143204;23143204;23143204;23143204;23143204;23154450;23154450;23155458;23155458;23165436;23166540;23183660	-;-;-;-;-;-;-;-;-;-;-;-;-;-;-;-;-;-;-;-;-;-;-;-;-;-;-;-;-;-;-;-;-;-;-;-;-;-;-;-;-;-;-;-	4889	solute carrier family 7 member 8	-2.51733	-1.33189	2.17257e-08	2.24089e-06	-2.14424	-1.10046	8.63612e-08	8.48098e-06	2.43736	3.47042	2.34703	3.36185	3.38532	3.72169	1.98522	2.16836	3.29032	1.5946	2.15868	1.81713	1.98748	2.17732	1.59163	1.56205	1.30821	2.22995	2.41157	1.45106	1.83401	1.81136	629	1120	464	899	907	1417	397	323	893	269	480	337	370
SLA	chr8;chr8;chr8;chr8;chr8;chr8;chr8;chr8;chr8;chr8;chr8;chr8;chr8;chr8;chr8;chr8;chr8;chr8;chr8;chr8;chr8;chr8;chr8;chr8;chr8;chr8;chr8;chr8;chr8;chr8;chr8;chr8;chr8;chr8;chr8;chr8;chr8;chr8	133036728;133036728;133036728;133036728;133036728;133039998;133039998;133039998;133039998;133039998;133044984;133044984;133044984;133044984;133047830;133047830;133047830;133047830;133047830;133049902;133049902;133049902;133049902;133049902;133050816;133050816;133050816;133050816;133050816;133060100;133060100;133060100;133060100;133074853;133102553;133102553;133102553;133102553	133038737;133038737;133038737;133038737;133038737;133040130;133040130;133040130;133040130;133040130;133045115;133045115;133045115;133045115;133047933;133047933;133047933;133047933;133047933;133049988;133049988;133049988;133049988;133049988;133050915;133050915;133050915;133050915;133050915;133060200;133060200;133060358;133060200;133075130;133103066;133103066;133103066;133103066	-;-;-;-;-;-;-;-;-;-;-;-;-;-;-;-;-;-;-;-;-;-;-;-;-;-;-;-;-;-;-;-;-;-;-;-;-;-	3617	Src-like-adaptor	-2.51557	-1.33089	0.000137743	0.00232645	-2.35831	-1.23775	0.000539095	0.00710704	-0.0628091	1.75428	0.3021	2.10932	3.24321	2.37498	0.865562	0.573984	2.27634	1.03589	2.04447	1.77454	0.687394	0.785384	0.0904384	0.873147	0.941214	0.386817	0.735573	0.198442	1.17305	0.793644	82	252	83	279	608	412	135	79	327	135	328	242	111
CCR1	chr3;chr3	46201709;46208282	46204324;46208341	-;-	2676	C-C motif chemokine receptor 1	-2.51171	-1.32867	0.00113428	0.011139	-2.57133	-1.36251	0.00106892	0.0117181	0.40655	2.17751	-0.0207613	1.95187	4.22099	1.55913	0.510826	0.379148	1.23009	0.934022	1.11219	1.02015	1.23436	1.65312	0.869671	1.64998	0.908232	0.90729	1.18091	0.81707	1.1168	0.0247267	84	250	49	185	886	173	78	51	117	93	127	106	120
ARID5A	chr2;chr2;chr2;chr2;chr2;chr2;chr2;chr2;chr2;chr2;chr2;chr2;chr2;chr2;chr2;chr2;chr2;chr2;chr2;chr2;chr2;chr2;chr2;chr2;chr2;chr2;chr2;chr2;chr2;chr2;chr2;chr2;chr2;chr2;chr2;chr2;chr2;chr2;chr2;chr2;chr2;chr2;chr2;chr2;chr2;chr2;chr2	96536719;96536719;96536719;96536719;96536719;96536719;96537879;96547402;96547402;96547402;96547402;96547402;96547402;96547405;96549321;96549321;96549321;96549321;96549321;96549753;96549753;96549753;96549753;96549753;96549753;96549753;96550026;96550029;96550188;96550188;96550188;96550188;96550188;96550574;96550574;96550574;96550574;96550574;96550574;96550605;96551099;96551099;96551099;96551099;965…	96536830;96536830;96536830;96536830;96536830;96536830;96538321;96547517;96547517;96547517;96547517;96547517;96547517;96547517;96549459;96549459;96549459;96549459;96549459;96549805;96549805;96549805;96549805;96549805;96549805;96549805;96550285;96550285;96550285;96550285;96550285;96550285;96550285;96550733;96550733;96550733;96550733;96550733;96550733;96550733;96552638;96552638;96552638;96552638;965…	+;+;+;+;+;+;+;+;+;+;+;+;+;+;+;+;+;+;+;+;+;+;+;+;+;+;+;+;+;+;+;+;+;+;+;+;+;+;+;+;+;+;+;+;+;+;+	2823	AT-rich interaction domain 5A	-2.51	-1.32769	0.00061625	0.00713232	-2.64974	-1.40585	0.000325425	0.00498316	4.34602	3.49562	2.76941	5.21139	6.19437	2.68993	3.89893	4.1026	3.35717	3.89963	3.22387	3.20118	3.32761	3.26449	3.07367	2.86521	2.5302	3.55394	3.23079	3.16178	3.05694	4.55443	1364	658	359	1871	3671	400	864	713	540	768	580	508	541
ZNF331	chr19;chr19;chr19;chr19;chr19;chr19;chr19;chr19;chr19;chr19;chr19;chr19;chr19;chr19;chr19;chr19;chr19;chr19;chr19;chr19;chr19;chr19;chr19;chr19;chr19;chr19;chr19;chr19;chr19;chr19;chr19;chr19;chr19;chr19;chr19;chr19;chr19;chr19;chr19;chr19;chr19;chr19;chr19;chr19;chr19;chr19;chr19;chr19;chr19;chr19;chr19;chr19;chr19;chr19;chr19;chr19;chr19;chr19;chr19;chr19;chr19;chr19;chr19;chr19;chr19;chr19;chr…	53520923;53520923;53522617;53537685;53538079;53538079;53538079;53538286;53538286;53538788;53539216;53539216;53539216;53539216;53539216;53539216;53539216;53539216;53539216;53554499;53554499;53554613;53554613;53555240;53555307;53555307;53555845;53555845;53555845;53555845;53555845;53555845;53555845;53555845;53555845;53555845;53555845;53555845;53555845;53555845;53555845;53563763;53563763;53563763;535…	53522084;53522084;53522684;53537755;53538296;53538296;53538296;53538491;53538491;53538952;53539282;53539282;53539282;53539282;53539282;53539282;53539282;53539282;53539282;53554693;53554693;53554888;53554888;53555418;53555581;53555581;53555908;53555908;53555908;53555908;53555908;53555908;53555908;53555908;53555908;53555908;53555908;53555908;53555908;53555908;53555908;53563792;53563792;53563792;535…	+;+;+;+;+;+;+;+;+;+;+;+;+;+;+;+;+;+;+;+;+;+;+;+;+;+;+;+;+;+;+;+;+;+;+;+;+;+;+;+;+;+;+;+;+;+;+;+;+;+;+;+;+;+;+;+;+;+;+;+;+;+;+;+;+;+;+;+;+;+;+;+;+;+;+;+;+;+;+;+;+;+;+;+;+;+;+;+;+;+;+;+;+;+;+	6554	zinc finger protein 331	-2.50992	-1.32764	5.76393e-06	0.000200272	-2.463	-1.30042	4.19981e-05	0.00104109	2.94971	2.42031	2.85378	5.26002	4.38642	2.81191	2.68378	2.33764	2.83482	2.81544	2.44703	2.45659	2.58547	2.42352	2.76324	2.54688	2.36512	2.56496	2.47114	2.33507	2.2608	2.81221	1203	725	884	4493	2434	1011	864	487	873	841	786	704	751
RPPH1	chr14	20343071	20343411	-	341	ribonuclease P RNA component H1	-2.50448	-1.32451	0.00322012	0.023799	-2.41704	-1.27324	0.00578068	0.0389775	2.16303	1.59214	2.6602	2.44498	0.44049	1.1186	2.52399	2.851	0.182967	-0.251275	0.709742	0.469128	1.31787	0.335088	0.131587	0.661535	0.104073	-0.637801	0.995928	1.07347	1.27748	-0.703765	36	21	40	33	8	16	40	36	7	5	12	9	16
SNAI1	chr20;chr20;chr20	49982976;49983824;49987872	49983141;49984351;49988883	+;+;+	1706	snail family transcriptional repressor 1	-2.50376	-1.3241	5.1338e-05	0.00110782	-2.56221	-1.35739	5.38962e-05	0.00125755	1.61628	2.33752	1.61058	2.41005	3.46358	1.54346	2.55149	0.749591	1.14036	1.38469	2.09426	1.83615	1.33578	0.935348	-0.0989401	0.280956	0.219152	1.04877	1.40213	0.683372	1.17719	1.97641	124	178	97	162	334	109	205	42	70	81	160	119	82
TLR2	chr4;chr4;chr4;chr4;chr4;chr4;chr4;chr4;chr4;chr4;chr4;chr4;chr4;chr4;chr4;chr4;chr4;chr4;chr4;chr4;chr4;chr4;chr4;chr4;chr4	153684252;153684252;153684252;153684252;153684252;153684252;153684252;153684252;153687902;153687902;153687902;153687917;153687917;153687917;153687917;153687936;153702227;153702892;153702892;153702892;153702892;153702892;153702892;153702892;153702892	153684360;153684360;153684360;153684337;153684360;153684360;153684337;153684360;153687988;153688047;153688047;153687988;153687988;153688047;153688047;153688047;153702510;153706260;153706260;153706260;153706260;153706260;153706260;153706260;153706260	+;+;+;+;+;+;+;+;+;+;+;+;+;+;+;+;+;+;+;+;+;+;+;+;+	3908	toll like receptor 2	-2.49951	-1.32165	0.000251805	0.00370204	-2.59862	-1.37775	0.00025544	0.00417252	0.139424	1.72598	-0.754622	1.26663	3.10282	1.51413	0.000883879	-0.552663	0.972727	0.492124	0.422963	1.07568	0.663804	0.596499	0.29642	0.697501	0.208653	0.0428594	0.0243727	-0.393655	0.352303	0.475119	102	267	43	168	596	245	80	39	143	100	115	161	118
MCL1	chr1;chr1;chr1;chr1;chr1;chr1;chr1;chr1;chr1	150574551;150574551;150574551;150578244;150578244;150578843;150578843;150578843;150579423	150577491;150577491;150577491;150578491;150578491;150579738;150578963;150579738;150579738	-;-;-;-;-;-;-;-;-	4085	BCL2 family apoptosis regulator	-2.49727	-1.32035	5.61586e-06	0.000197508	-2.63357	-1.39702	4.03972e-06	0.00017298	5.88965	6.64291	5.81337	7.69434	8.22165	6.20967	6.63327	5.81596	6.29792	6.63994	6.19652	6.32577	5.43217	5.48535	5.55661	5.36787	5.88251	5.59026	5.54241	5.55152	5.58439	6.72318	5755	8439	4287	15137	21655	6643	8322	3384	6002	7428	6591	6414	3368
IFI30	chr19;chr19;chr19;chr19;chr19;chr19;chr19	18173780;18175040;18175311;18175605;18177140;18177711;18177849	18173973;18175222;18175385;18175697;18177292;18177764;18178124	+;+;+;+;+;+;+	1028	IFI30, lysosomal thiol reductase	-2.49557	-1.31937	0.000423383	0.00545442	-2.62616	-1.39296	0.000310375	0.00479751	2.4261	4.29182	2.5224	4.25113	5.81845	3.23903	3.39706	3.01473	3.0967	3.07746	3.05734	3.01119	2.70753	2.88247	2.46031	4.1363	2.97067	2.02757	3.13095	2.88294	2.18428	2.93223	131	416	110	350	1030	213	222	122	164	158	188	162	128
FBN3	chr19;chr19;chr19;chr19;chr19;chr19;chr19;chr19;chr19;chr19;chr19;chr19;chr19;chr19;chr19;chr19;chr19;chr19;chr19;chr19;chr19;chr19;chr19;chr19;chr19;chr19;chr19;chr19;chr19;chr19;chr19;chr19;chr19;chr19;chr19;chr19;chr19;chr19;chr19;chr19;chr19;chr19;chr19;chr19;chr19;chr19;chr19;chr19;chr19;chr19;chr19;chr19;chr19;chr19;chr19;chr19;chr19;chr19;chr19;chr19;chr19;chr19;chr19;chr19;chr19;chr19;chr…	8065402;8065402;8072048;8072048;8073063;8073063;8075071;8075071;8075283;8075283;8081003;8081003;8081358;8081358;8083247;8083247;8085363;8085363;8086200;8086200;8087077;8087077;8087825;8087825;8088060;8088060;8089545;8089545;8089894;8089894;8090099;8090099;8091465;8091465;8094446;8094446;8095375;8095375;8095964;8095964;8096444;8096444;8096881;8096881;8097289;8097289;8100901;8100901;8102724;8102724…	8066260;8066260;8072198;8072198;8073297;8073297;8075190;8075190;8075411;8075411;8081119;8081119;8081480;8081480;8083372;8083372;8085569;8085569;8086325;8086325;8087211;8087211;8087947;8087947;8088179;8088179;8089670;8089670;8089959;8089959;8090251;8090251;8091590;8091590;8094565;8094565;8095503;8095503;8096080;8096080;8096569;8096569;8097006;8097006;8097414;8097414;8100972;8100972;8102873;8102873…	-;-;-;-;-;-;-;-;-;-;-;-;-;-;-;-;-;-;-;-;-;-;-;-;-;-;-;-;-;-;-;-;-;-;-;-;-;-;-;-;-;-;-;-;-;-;-;-;-;-;-;-;-;-;-;-;-;-;-;-;-;-;-;-;-;-;-;-;-;-;-;-;-;-;-;-;-;-;-;-;-;-;-;-;-;-;-;-;-;-;-;-;-;-;-;-;-;-;-;-;-;-;-;-;-;-;-;-;-;-;-;-;-;-;-;-;-;-;-;-;-;-;-;-;-;-;-;-	9485	fibrillin 3	-2.49531	-1.31922	0.00452985	0.0303967	-2.6202	-1.38968	0.00301169	0.024573	-2.80325	-5.91321	-0.764155	-1.44749	-2.3863	-4.20894	-3.33787	-3.1998	-5.08208	-4.08032	-3.59493	-4.04601	-2.8436	-2.70796	-3.78162	-4.01348	-4.05933	-3.1798	-3.1336	-3.63277	-4.35128	-3.8609	32	3	104	62	32	11	19	15	5	10	17	11	25
CCDC173	chr2;chr2;chr2;chr2;chr2;chr2;chr2;chr2;chr2	169645425;169649182;169650329;169654075;169662280;169674576;169674867;169681007;169694261	169646182;169649346;169650521;169654214;169662436;169674769;169675040;169681233;169694421	-;-;-;-;-;-;-;-;-	2169	coiled-coil domain containing 173	-2.49021	-1.31627	0.00772867	0.0442873	-2.29797	-1.20036	0.0191481	0.0881167	-3.284	-0.346981	-0.120794	0.954865	1.19552	-1.73982	-1.54526	0.842125	-0.470717	-1.58049	-0.244876	-1.14193	-1.18371	-0.489881	-0.15044	-1.56897	-1.31371	-2.49535	-0.890766	-1.79838	-2.08863	-2.25079	5	35	37	75	88	14	15	57	29	13	40	19	18
LGALS4	chr19;chr19;chr19;chr19;chr19;chr19;chr19;chr19;chr19;chr19	38801671;38801992;38802316;38803522;38803742;38803869;38806461;38808744;38812431;38812842	38801910;38802157;38802404;38803551;38803780;38803895;38806595;38808948;38812519;38813100	-;-;-;-;-;-;-;-;-;-	1279	galectin 4	-2.48418	-1.31277	0.00542318	0.0343797	-2.47718	-1.3087	0.00587089	0.0394225	-0.51349	0.145877	0.856792	-0.588301	3.39672	0.719309	-0.374181	1.77075	0.386783	-0.0060115	0.0568552	1.29043	-0.271551	0.0371396	0.232446	0.48113	-0.250709	0.417908	-0.184731	0.290275	0.771897	-0.675803	21	29	43	15	239	46	20	64	31	23	29	61	20
SACS-AS1	chr13;chr13	23418971;23426967	23419301;23428869	+;+	2234	SACS antisense RNA 1	-2.48414	-1.31274	0.00100339	0.010175	-2.29188	-1.19653	0.00611903	0.0403994	-2.67866	-1.18917	-1.89259	-0.722669	-2.45849	-2.40478	-3.43068	-1.43143	-2.52882	-2.1428	-2.12469	-1.61869	-2.77465	-2.72755	-2.97952	-2.33248	-2.82208	-5.37991	-5.29776	-3.17476	-2.97705	-2.29339	8	20	11	24	7	9	4	12	7	9	11	14	6
GSTT1	chr22_KI270879v1_alt;chr22_KI270879v1_alt;chr22_KI270879v1_alt;chr22_KI270879v1_alt;chr22_KI270879v1_alt;chr22_KI270879v1_alt;chr22_KI270879v1_alt;chr22_KI270879v1_alt;chr22_KI270879v1_alt;chr22_KI270879v1_alt;chr22_KI270879v1_alt;chr22_KI270879v1_alt;chr22_KI270879v1_alt;chr22_KI270879v1_alt;chr22_KI270879v1_alt;chr22_KI270879v1_alt;chr22_KI270879v1_alt;chr22_KI270879v1_alt;chr22_KI270879v1_alt;…	270308;270308;270308;270308;270308;270308;270308;270308;270308;270997;270997;270997;270997;270997;270997;270997;273536;273536;273536;273536;275875;275875;275875;275875;275875;277148;278295;278295;278295;278295;278295;278295;278295;278295;278295	270792;270792;270792;270792;270792;270792;270792;270792;270792;271173;271173;271173;271173;271173;271173;271173;273686;273625;273686;273625;275962;275962;275962;275962;275962;277256;278486;278486;278486;278486;278486;278486;278486;278486;278486	-;-;-;-;-;-;-;-;-;-;-;-;-;-;-;-;-;-;-;-;-;-;-;-;-;-;-;-;-;-;-;-;-;-;-	1202	glutathione S-transferase theta 1	-2.48263	-1.31187	0.156676	0.343468	-3.04845	-1.60808	0.136299	0.317298	5.52284	5.32673	4.29127	4.1667	4.18112	4.39653	-0.215067	5.03663	5.48915	4.4016	4.51174	5.25456	5.37143	4.48139	-2.08533	0.71784	3.89858	-2.45539	-6.6138	4.75091	0.63545	-2.52136	1313	997	439	386	387	556	21	580	1008	463	603	898	950
PDK4	chr7;chr7;chr7;chr7;chr7;chr7;chr7;chr7;chr7;chr7;chr7	95583497;95587010;95587418;95587727;95589640;95591988;95592511;95592760;95593699;95595023;95596164	95585781;95587123;95587528;95587825;95589716;95592065;95592597;95592944;95593770;95595164;95596613	-;-;-;-;-;-;-;-;-;-;-	3700	pyruvate dehydrogenase kinase 4	-2.48024	-1.31048	0.000502373	0.0061761	-2.19607	-1.13492	0.00458028	0.0328594	5.33184	7.35894	7.6271	7.0682	5.8592	7.54642	8.00534	7.02334	9.99982	8.14895	8.79734	8.89767	4.09827	5.71068	6.14835	5.27092	6.65069	5.33255	5.672	5.22373	5.50904	6.15641	3541	12556	13651	8883	3814	15198	19511	7078	70746	19149	36216	34544	1210
BCL3	chr19;chr19;chr19;chr19;chr19;chr19;chr19;chr19;chr19	44748721;44751227;44756232;44757017;44757327;44757646;44758246;44758724;44759428	44749046;44751380;44756340;44757221;44757415;44757723;44758413;44758841;44760044	+;+;+;+;+;+;+;+;+	1864	B-cell CLL/lymphoma 3	-2.47634	-1.30821	0.000928748	0.00962798	-2.58333	-1.36923	0.000497699	0.00672838	3.40832	3.98284	2.9468	4.3418	6.17287	2.93979	3.8979	3.19588	2.36424	3.06902	2.98317	2.43445	2.82495	3.24749	2.70575	3.35589	2.25023	2.32225	3.51992	3.26576	2.71368	4.29234	470	609	268	676	2388	314	570	251	179	285	324	197	252
MT3	chr16;chr16;chr16	56589337;56589870;56590840	56589621;56589935;56591088	+;+;+	600	metallothionein 3	-2.4708	-1.30498	0.000125292	0.00218721	-2.2877	-1.1939	0.000477262	0.00651784	0.768665	0.390009	1.61199	1.49324	1.06017	1.1991	-0.264367	-0.51361	0.988325	-3.16021	0.468891	-0.346063	-0.476646	-0.0753928	0.2925	-1.2523	-0.524524	-0.641357	-0.134696	0.594108	0.462291	-0.962463	24	16	34	30	22	30	10	6	22	1	18	9	8
TIPARP	chr3;chr3;chr3;chr3;chr3;chr3;chr3;chr3;chr3;chr3;chr3;chr3;chr3;chr3;chr3;chr3;chr3;chr3	156674416;156674926;156676664;156677657;156677657;156677657;156694020;156694020;156694020;156695865;156695865;156695865;156703424;156703424;156703424;156704684;156704684;156704684	156674796;156675391;156676694;156678614;156678614;156678614;156694188;156694188;156694188;156696025;156696025;156696025;156703702;156703702;156703702;156706768;156706768;156706768	+;+;+;+;+;+;+;+;+;+;+;+;+;+;+;+;+;+	4530	TCDD inducible poly(ADP-ribose) polymerase	-2.45992	-1.29861	4.12137e-07	2.51266e-05	-2.27416	-1.18533	9.15964e-06	0.000322356	2.68712	3.48047	2.92756	3.71086	3.81625	3.89544	2.5415	1.91477	4.37573	3.16767	3.53752	3.44278	2.17341	2.28432	2.01091	1.49931	2.10179	2.46696	1.902	2.11483	2.30929	2.6996	693	1045	643	1061	1133	1481	541	251	1756	742	1157	964	390
HOMER1	chr5;chr5;chr5;chr5;chr5;chr5;chr5;chr5;chr5;chr5;chr5;chr5;chr5;chr5;chr5;chr5;chr5;chr5;chr5;chr5;chr5	79373824;79373824;79373824;79396823;79396823;79397527;79397527;79401899;79439010;79439010;79447053;79447053;79450990;79450990;79450990;79456862;79456862;79456862;79512770;79512770;79512770	79376197;79376197;79376197;79396903;79396903;79397637;79397637;79402055;79439149;79439149;79447145;79447145;79451121;79451121;79451121;79457018;79457018;79457018;79513836;79513836;79513836	-;-;-;-;-;-;-;-;-;-;-;-;-;-;-;-;-;-;-;-;-	4312	homer scaffolding protein 1	-2.45816	-1.29758	2.92412e-05	0.000711183	-2.45658	-1.29665	5.80373e-05	0.00132935	0.799048	2.02284	0.919621	2.52563	3.44548	0.63629	1.17094	1.57697	1.24021	1.24401	0.996465	0.960347	0.604858	0.813954	0.554959	0.477121	0.93794	0.971136	0.614389	0.128791	1.24098	1.35108	178	362	152	444	834	147	199	189	190	186	189	164	125
LOC105371433	chr1;chr1;chr1;chr1	150160728;150164196;150173730;150180912	150160810;150164302;150173814;150181228	+;+;+;+	592	uncharacterized LOC105371433	-2.45578	-1.29618	0.000109838	0.00197733	-2.57188	-1.36283	0.000154752	0.00283057	1.4446	0.726791	0.722377	2.27381	1.14305	0.231259	1.0555	0.0766055	-0.260489	-1.0471	0.488257	0.486873	0.766675	-0.460737	-0.217792	-0.0114977	-0.691752	0.50447	-0.3719	0.455306	-0.661739	-0.728944	38	20	18	51	23	15	25	9	9	5	18	16	19
PMFBP1	chr16;chr16;chr16;chr16;chr16;chr16;chr16;chr16;chr16;chr16;chr16;chr16;chr16;chr16;chr16;chr16;chr16;chr16;chr16;chr16;chr16;chr16;chr16;chr16;chr16;chr16;chr16;chr16;chr16;chr16;chr16;chr16;chr16;chr16;chr16;chr16;chr16;chr16;chr16;chr16;chr16;chr16;chr16	72119097;72119097;72119851;72119851;72122914;72122914;72123546;72123546;72124767;72124767;72125238;72125238;72125968;72125968;72128657;72128657;72129066;72129066;72130213;72130213;72130533;72130533;72132748;72132748;72136448;72136448;72136693;72136693;72139289;72139289;72140412;72140412;72150608;72150608;72154211;72154211;72164371;72164764;72164764;72171197;72171197;72172054;72172277	72119354;72119354;72120089;72120149;72122988;72122988;72123649;72123649;72124934;72124934;72125405;72125405;72126132;72126132;72128794;72128794;72129233;72129233;72130357;72130357;72130722;72130722;72132991;72132991;72136605;72136605;72136819;72136819;72139399;72139399;72140582;72140582;72150829;72150829;72154459;72154459;72164486;72164916;72164916;72171268;72171268;72172165;72172450	-;-;-;-;-;-;-;-;-;-;-;-;-;-;-;-;-;-;-;-;-;-;-;-;-;-;-;-;-;-;-;-;-;-;-;-;-;-;-;-;-;-;-	3787	polyamine modulated factor 1 binding protein 1	-2.45145	-1.29364	0.00600381	0.0369649	-2.58931	-1.37257	0.00748634	0.046559	-4.77293	-3.08068	-4.45206	-2.25239	-2.71847	-2.88435	-2.25767	-4.6747	-4.0637	-2.62109	-5.19783	-3.57041	-3.78831	-5.17073	-6.04299	-4.21478	-4.14071	-4.11101	-4.01109	-5.99696	-4.67738	-3.62048	3	9	3	14	10	11	16	2	4	11	2	6	5
APOBR	chr16;chr16;chr16;chr16	28494649;28495099;28498081;28498436	28494738;28497996;28498349;28498970	+;+;+;+	3792	apolipoprotein B receptor	-2.44604	-1.29045	0.00419161	0.0288349	-2.4364	-1.28475	0.00516072	0.0359388	-1.12587	-0.613029	-1.80672	1.01624	2.79146	-0.000909023	-0.322062	0.46891	-0.0119847	-0.711501	0.0976647	-0.746632	-0.647336	-0.487173	-0.38561	-0.256236	-0.156233	-1.11552	0.411343	-0.240438	-0.681192	-0.703818	41	51	20	137	466	83	62	77	70	42	89	44	46
ADARB2	chr10;chr10;chr10;chr10;chr10;chr10;chr10;chr10;chr10;chr10	1177313;1184861;1199966;1216951;1233694;1242131;1270955;1363028;1379074;1737051	1183369;1185039;1200147;1217119;1233845;1242299;1271069;1363917;1379160;1737476	-;-;-;-;-;-;-;-;-;-	8426	adenosine deaminase, RNA specific B2 (inactive)	-2.44217	-1.28816	0.0014256	0.0132985	-2.17908	-1.12372	0.0154152	0.0763281	-0.886759	-0.855732	-1.08306	0.696046	-0.829238	0.000965657	-2.61372	-2.18864	-0.376279	-1.64209	-1.359	-1.77364	-2.99138	-1.32839	-0.255699	-1.14966	-1.56583	-2.48811	-2.26868	-1.62086	-3.81079	-1.68324	108	96	74	244	84	185	28	27	121	49	72	48	20
STOX1	chr10;chr10;chr10;chr10;chr10;chr10;chr10;chr10;chr10;chr10;chr10;chr10;chr10;chr10;chr10;chr10	68827537;68827537;68827537;68827537;68881958;68881958;68881958;68881958;68884260;68884260;68884260;68892589;68892589;68892589;68892589;68895242	68827933;68827933;68827933;68827933;68882110;68882110;68882110;68882110;68886618;68886618;68884459;68893060;68893060;68892773;68893060;68895453	+;+;+;+;+;+;+;+;+;+;+;+;+;+;+;+	3593	storkhead box 1	-2.44078	-1.28734	0.000919336	0.00956063	-2.3999	-1.26298	0.00194314	0.0179839	2.75728	2.66245	3.37818	2.43752	1.72695	3.26561	2.22298	1.59104	2.27266	2.20576	2.44107	2.16873	2.02487	2.37087	0.0128676	-0.0140101	0.497586	2.79651	1.27479	0.936744	2.02969	-0.857379	577	470	697	348	211	759	344	159	324	302	429	316	279
KCNH1	chr1;chr1;chr1;chr1;chr1;chr1;chr1;chr1;chr1;chr1;chr1;chr1;chr1;chr1;chr1;chr1;chr1;chr1;chr1;chr1;chr1;chr1	210678315;210678315;210775348;210775348;210797508;210797508;210803967;210803967;210919640;210919640;211018783;211018864;211082780;211082780;211090562;211090562;211103496;211103496;211107254;211107254;211133867;211133867	210684138;210684138;210775544;210775544;210797760;210797760;210804166;210804166;210920069;210920069;211019256;211019256;211082898;211082898;211090690;211090690;211103602;211103602;211107377;211107377;211134115;211134115	-;-;-;-;-;-;-;-;-;-;-;-;-;-;-;-;-;-;-;-;-;-	8106	potassium voltage-gated channel subfamily H member 1	-2.43861	-1.28606	0.00440806	0.0298235	-2.0841	-1.05943	0.0228953	0.099229	-2.29353	-1.04428	-1.87552	-1.55897	-1.35648	-1.16796	-3.88605	-4.83362	-2.37268	-5.51876	-2.25853	-3.47805	-2.73607	-1.19481	-3.87048	-3.47093	-3.59646	-2.21155	-3.6729	-3.81345	-2.15349	-4.50426	39	81	41	49	56	79	11	4	29	3	37	14	23
DUSP2	chr2;chr2;chr2;chr2	96143169;96144154;96144761;96144967	96144037;96144373;96144882;96145440	-;-;-;-	1685	dual specificity phosphatase 2	-2.43833	-1.2859	0.0503444	0.162146	-2.72082	-1.44404	0.0321563	0.125164	-2.91972	-3.03368	-3.28376	0.224416	0.960198	-2.8127	-0.771914	-1.28331	-2.33673	-0.467242	-1.99966	-1.55311	-2.36777	-4.84313	-2.35921	-2.74201	-3.36021	-3.24458	-1.88098	-2.76788	-2.82078	0.198765	5	4	3	35	58	5	20	10	6	22	9	11	6
LOC643201	chr5;chr5;chr5;chr5;chr5;chr5;chr5;chr5;chr5;chr5;chr5;chr5;chr5;chr5;chr5;chr5;chr5;chr5;chr5;chr5;chr5;chr5;chr5;chr5;chr5;chr5	176143085;176145025;176146089;176146966;176147539;176147686;176148014;176154751;176156862;176158864;176167663;176171753;176173506;176174974;176175148;176175834;176176282;176176759;176180324;176180816;176182685;176183231;176185101;176186162;176187403;176199236	176143626;176145195;176146207;176147105;176147566;176147870;176148138;176155632;176156989;176159196;176167717;176171863;176173563;176175060;176175212;176175901;176176450;176176823;176180348;176180886;176182763;176183301;176185342;176186380;176187596;176199295	-;-;-;-;-;-;-;-;-;-;-;-;-;-;-;-;-;-;-;-;-;-;-;-;-;-	4292	centrosomal protein 192kDa pseudogene	-2.43658	-1.28486	0.0340246	0.123918	-2.30312	-1.20359	0.0525813	0.171574	0.490471	1.67973	2.33526	0.521445	0.669364	1.69934	-1.16611	-0.419827	0.419879	-1.19325	0.223767	0.443317	0.785026	1.72823	-4.47558	-1.34511	-3.04973	0.875428	-0.6538	-1.69138	1.25408	-2.83012	143	284	404	110	121	306	39	47	107	34	110	114	141
UBXN10-AS1	chr1;chr1	20184243;20186360	20184624;20186486	-;-	509	UBXN10 antisense RNA 1	-2.4359	-1.28446	1.23176e-08	1.44292e-06	-2.21485	-1.14721	1.04568e-06	6.29357e-05	4.17369	4.40715	4.97725	5.45777	3.93462	5.54524	3.5838	4.44629	4.19608	3.99737	3.48368	3.8456	3.7876	3.81477	3.36686	4.06881	3.74909	3.37128	3.64752	3.57794	3.31893	2.9576	218	223	299	400	138	522	125	163	174	148	125	143	134
RRM2	chr2;chr2;chr2;chr2;chr2;chr2;chr2;chr2;chr2;chr2;chr2;chr2;chr2;chr2;chr2;chr2;chr2;chr2;chr2;chr2	10122568;10122736;10122983;10122983;10123387;10123387;10123736;10123736;10124717;10124717;10126875;10126875;10127087;10127087;10128848;10128848;10129041;10129041;10129234;10129234	10122897;10122897;10123057;10123057;10123530;10123530;10123852;10123852;10124850;10124850;10126969;10126969;10127220;10127220;10128952;10128952;10129154;10129154;10131419;10131419	+;+;+;+;+;+;+;+;+;+;+;+;+;+;+;+;+;+;+;+	3434	ribonucleotide reductase regulatory subunit M2	-2.43367	-1.28314	0.00241828	0.0195368	-2.2896	-1.19509	0.00667534	0.0429484	-3.69714	-1.88248	-2.07326	-1.46727	-1.21785	-3.83984	-4.43777	-3.03047	-3.36387	-4.8154	-3.84156	-3.9867	-4.34167	-3.16175	-3.20046	-4.07361	-8.12825	-2.75473	-3.4062	-3.14404	-2.75149	-2.76554	6	19	15	22	26	5	3	6	6	2	5	4	3
ADAMTS15	chr11;chr11;chr11;chr11;chr11;chr11;chr11;chr11	130448974;130461489;130462087;130462497;130469262;130470920;130471208;130473047	130449930;130461621;130462254;130462780;130469439;130471101;130471383;130476645	+;+;+;+;+;+;+;+	5677	ADAM metallopeptidase with thrombospondin type 1 motif 15	-2.42967	-1.28076	5.29202e-05	0.00112907	-2.28305	-1.19096	0.000236713	0.00390947	-0.277617	0.139278	-0.966256	1.42765	1.83314	0.846293	-0.245865	-0.33509	0.648876	-0.135636	0.463919	0.1609	-0.710892	-0.421904	-1.50558	-0.753836	-0.849876	0.260002	-0.222692	-0.843899	-0.134989	-0.305185	111	129	54	273	359	224	98	66	166	94	172	124	66
MT2A	chr16;chr16;chr16	56608533;56608992;56609263	56608683;56609057;56609497	+;+;+	452	metallothionein 2A	-2.429	-1.28036	1.82217e-08	1.92797e-06	-2.35802	-1.23758	3.82117e-08	4.32187e-06	6.10687	5.54828	6.63984	7.03325	6.6715	5.61651	5.90085	5.83785	5.69812	5.38008	5.7743	5.2861	4.73101	5.24536	4.35823	4.66476	4.70672	4.58563	5.65699	4.9604	5.68861	5.57154	740	437	841	1059	818	487	554	380	438	343	544	345	229
GLUL	chr1;chr1;chr1;chr1;chr1;chr1;chr1;chr1;chr1;chr1;chr1;chr1;chr1;chr1;chr1;chr1;chr1;chr1;chr1;chr1;chr1;chr1	182378093;182378093;182378093;182385357;182385357;182385357;182385760;182385760;182385760;182386256;182386256;182386256;182387131;182387131;182387131;182388572;182388572;182388572;182390497;182391175;182391679;182391679	182384723;182384723;182384723;182385556;182385556;182385556;182385887;182385887;182385887;182386402;182386402;182386402;182387292;182387292;182387292;182388750;182388750;182388750;182390852;182391404;182392206;182392206	-;-;-;-;-;-;-;-;-;-;-;-;-;-;-;-;-;-;-;-;-;-	8561	glutamate-ammonia ligase	-2.41692	-1.27317	3.85754e-09	5.45376e-07	-2.18624	-1.12845	1.90936e-07	1.56568e-05	5.81589	6.63776	5.88333	6.51269	6.89046	7.4099	6.02956	5.52157	6.94907	5.56334	6.42772	6.27084	5.04442	5.67471	5.17118	4.98306	5.49118	5.64067	5.28325	5.31815	5.52487	5.2773	11460	17623	9431	13985	18037	31990	11477	5783	19754	7381	16214	12940	5395
C15orf62	chr15	40769961	40772449	+	2489	chromosome 15 open reading frame 62	-2.41499	-1.27201	0.00128039	0.0122368	-2.07195	-1.05099	0.00642839	0.0417693	-1.34451	-1.34511	-2.18309	-1.06938	-3.08253	-1.29623	-3.28188	-3.52462	-5.24087	-3.81534	-1.7509	-2.96492	-3.87735	-2.25063	-3.13546	-3.99567	-3.22988	-2.5465	-2.59151	-2.23277	-2.05151	-4.4893	23	20	10	21	5	22	5	3	1	3	16	6	3
RASL11A	chr13;chr13;chr13;chr13;chr13;chr13;chr13;chr13	27270327;27271177;27271484;27271484;27271639;27271639;27273027;27273027	27271068;27271204;27271540;27271540;27271718;27271718;27273690;27273690	+;+;+;+;+;+;+;+	1571	RAS like family 11 member A	-2.41197	-1.27021	0.000284769	0.00403405	-2.41581	-1.2725	0.000415752	0.0059187	2.28773	3.28816	2.32811	3.6998	4.86537	1.63575	2.95063	3.378	1.88324	2.38112	2.07143	1.53698	1.83767	2.05157	2.02188	1.73663	1.92935	1.90605	2.42327	2.69448	2.38414	2.35617	182	317	147	365	813	107	249	240	108	149	145	89	107
FGF5	chr4;chr4;chr4;chr4;chr4;chr4;chr4;chr4	80266588;80266588;80268265;80274909;80274909;80286325;80286325;80286325	80267179;80267179;80268568;80275012;80275012;80291017;80291017;80291017	+;+;+;+;+;+;+;+	5693	fibroblast growth factor 5	-2.40644	-1.2669	0.0767482	0.215694	-3.05777	-1.61248	0.0261289	0.10912	-3.71648	-2.11046	-6.43376	-1.20372	0.77681	-4.87273	-3.82362	-4.0144	-2.46699	-1.82864	-3.13375	-3.44397	-4.68231	-4.07711	-1.35526	-2.78341	-2.79206	-3.07772	-5.81229	-2.26082	-3.61483	-0.915647	10	27	1	44	173	4	8	5	19	29	14	10	4
MTHFD2	chr2;chr2;chr2;chr2;chr2;chr2;chr2;chr2;chr2;chr2;chr2;chr2;chr2;chr2;chr2;chr2;chr2	74198563;74198563;74201382;74205705;74205705;74207704;74207704;74208569;74208569;74209942;74209942;74211199;74211199;74211741;74211741;74214079;74214079	74198742;74198742;74201479;74205889;74205889;74207826;74207826;74208721;74208721;74210049;74210049;74211291;74211291;74211866;74211866;74215297;74215297	+;+;+;+;+;+;+;+;+;+;+;+;+;+;+;+;+	2285	methylenetetrahydrofolate dehydrogenase (NADP+ dependent) 2, methenyltetrahydrofolate cyclohydrolase	-2.40211	-1.2643	7.03213e-10	1.34101e-07	-2.30682	-1.2059	1.34874e-08	1.90684e-06	2.08443	2.91086	2.32194	2.2921	3.60051	3.64767	2.05785	1.40817	2.29372	1.65516	1.98691	1.71887	1.62114	1.74768	1.49155	1.59704	1.71505	1.69091	1.79638	1.55984	1.90594	1.67661	230	355	213	200	492	629	195	89	209	131	199	147	134
SLC26A7	chr8;chr8;chr8;chr8;chr8;chr8;chr8;chr8;chr8;chr8;chr8;chr8;chr8;chr8;chr8;chr8;chr8;chr8;chr8;chr8;chr8;chr8;chr8;chr8;chr8;chr8;chr8;chr8;chr8;chr8;chr8;chr8;chr8;chr8;chr8;chr8;chr8;chr8;chr8;chr8;chr8;chr8;chr8;chr8;chr8;chr8;chr8;chr8;chr8;chr8;chr8;chr8;chr8;chr8;chr8;chr8;chr8;chr8;chr8;chr8;chr8;chr8;chr8;chr8;chr8;chr8;chr8;chr8;chr8;chr8;chr8;chr8;chr8;chr8;chr8;chr8;chr8	91209494;91209494;91218890;91218890;91249288;91249288;91249539;91249539;91249539;91249619;91289136;91289136;91289136;91289136;91295531;91295531;91295531;91295531;91318216;91318216;91318216;91318216;91334295;91334295;91334295;91334295;91338150;91338150;91338150;91340404;91340404;91340404;91340404;91343353;91343353;91343353;91343353;91351810;91351810;91351810;91351810;91352901;91352901;91352901;913…	91209542;91209542;91219005;91219005;91249413;91249413;91249844;91249844;91249844;91249844;91289246;91289246;91289246;91289246;91295703;91295703;91295703;91295703;91318380;91318380;91318380;91318380;91334447;91334447;91334447;91334447;91338232;91338232;91338232;91340551;91340551;91340551;91340551;91343466;91343466;91343466;91343466;91351887;91351887;91351887;91351887;91352996;91352996;91352996;913…	+;+;+;+;+;+;+;+;+;+;+;+;+;+;+;+;+;+;+;+;+;+;+;+;+;+;+;+;+;+;+;+;+;+;+;+;+;+;+;+;+;+;+;+;+;+;+;+;+;+;+;+;+;+;+;+;+;+;+;+;+;+;+;+;+;+;+;+;+;+;+;+;+;+;+;+;+	5933	solute carrier family 26 member 7	-2.4018	-1.26412	0.00170084	0.0150859	-2.49307	-1.31792	0.00216133	0.0194665	-3.64227	-3.44609	-3.43628	-4.09309	-4.33572	-2.83505	-3.09483	-8.91712	-4.4052	-3.55193	-3.81567	-3.81703	-4.43601	-4.9052	-5.85372	-5.24887	-6.56006	-3.5436	-4.6588	-5.80227	-4.63679	-4.51977	11	11	10	6	5	18	14	0	5	9	9	8	5
FLJ31356	chr2;chr2	28384409;28394548	28387133;28394672	-;-	2850	uncharacterized protein FLJ31356	-2.39425	-1.25957	0.00147798	0.013625	-2.47202	-1.30569	0.000649227	0.00812497	-0.785501	-2.38829	-1.01999	-3.59501	-1.83177	-3.10674	-2.82539	-3.72001	-1.9032	-2.49413	-3.32197	-3.41229	-4.07274	-3.07889	-3.58144	-2.27879	-3.73061	-2.4858	-2.7869	-3.52609	-2.92903	-2.8098	39	11	26	4	14	7	8	3	14	9	6	5	3
GHRL	chr3;chr3;chr3;chr3;chr3;chr3;chr3;chr3;chr3;chr3;chr3;chr3;chr3;chr3;chr3;chr3;chr3;chr3;chr3;chr3;chr3;chr3;chr3;chr3;chr3;chr3;chr3;chr3;chr3;chr3;chr3;chr3;chr3;chr3;chr3;chr3;chr3;chr3;chr3;chr3;chr3;chr3;chr3;chr3;chr3;chr3;chr3;chr3;chr3;chr3;chr3;chr3;chr3;chr3;chr3	10285750;10285750;10285750;10285750;10285750;10285750;10285750;10285750;10285750;10285750;10285750;10286704;10286704;10286704;10286704;10286704;10286704;10286704;10286704;10286704;10286704;10289762;10289762;10289762;10289762;10289762;10289762;10289762;10289762;10289762;10290073;10290073;10290073;10290073;10290073;10290073;10290073;10290716;10290716;10290716;10290716;10290716;10290716;10291240;102…	10285894;10285894;10285894;10285894;10285894;10285894;10285894;10285894;10285894;10285894;10285894;10286812;10286812;10286812;10286812;10286812;10286812;10286812;10286812;10286812;10286812;10289878;10289875;10289878;10289878;10289878;10289878;10289878;10289875;10289875;10290209;10290209;10290209;10290209;10290209;10290209;10290209;10291451;10291451;10290912;10290990;10290990;10290990;10291451;102…	-;-;-;-;-;-;-;-;-;-;-;-;-;-;-;-;-;-;-;-;-;-;-;-;-;-;-;-;-;-;-;-;-;-;-;-;-;-;-;-;-;-;-;-;-;-;-;-;-;-;-;-;-;-;-	1350	ghrelin and obestatin prepropeptide	-2.39158	-1.25796	0.0700896	0.202459	-2.39562	-1.2604	0.132326	0.311355	-0.233261	2.72294	-1.61435	-0.25642	-0.753763	-1.05575	2.4295	-4.07188	-1.61523	-2.23639	-1.05752	-2.08232	0.181363	-0.520844	-1.40708	-1.08763	-1.52925	0.0720071	-1.08686	-0.575817	0.11304	-1.04821	27	184	8	20	14	14	149	1	8	5	14	6	29
LINC00032	chr9;chr9;chr9;chr9;chr9;chr9;chr9;chr9;chr9;chr9;chr9;chr9;chr9;chr9;chr9;chr9;chr9	27245684;27247390;27258412;27258695;27261830;27262712;27263209;27268421;27271927;27274090;27275782;27276964;27277551;27278361;27280428;27280768;27282330	27245762;27247510;27258519;27258768;27262036;27262803;27263265;27268517;27272088;27274286;27275950;27277110;27277776;27278728;27280615;27280924;27282793	-;-;-;-;-;-;-;-;-;-;-;-;-;-;-;-;-	2913	long intergenic non-protein coding RNA 32	-2.38195	-1.25214	0.00220553	0.0183514	-2.53873	-1.34411	0.00177535	0.0168941	-2.27609	-1.88946	-2.41003	-3.06683	-2.20521	-1.89001	-1.71168	-7.89086	-3.37894	-2.52567	-3.35352	-3.44383	-4.10429	-4.26447	-4.82746	-2.31033	-4.68196	-2.92083	-2.81845	-3.86178	-3.91402	-3.24193	14	16	10	6	11	17	18	0	5	9	6	5	3
ALPK2	chr18;chr18;chr18;chr18;chr18;chr18;chr18;chr18;chr18;chr18;chr18;chr18;chr18	58481250;58498049;58503931;58514993;58516908;58523806;58523935;58529091;58534834;58578814;58607322;58611689;58628764	58482039;58498097;58504148;58515081;58517182;58523841;58524062;58529238;58538224;58580548;58607439;58611817;58628957	-;-;-;-;-;-;-;-;-;-;-;-;-	7300	alpha kinase 2	-2.38031	-1.25115	0.0191175	0.0830331	-2.33538	-1.22366	0.0245986	0.104761	2.09531	2.74152	3.96135	2.50277	3.11636	3.04105	-1.24401	1.8655	3.24249	2.3191	2.58891	3.29774	2.1857	2.7009	-1.77375	-1.07611	1.22944	2.31235	2.15698	2.20799	2.4329	-0.362359	741	1009	2122	740	1124	1320	63	391	1290	664	966	1405	634
IL10	chr1;chr1;chr1;chr1;chr1	206767603;206769829;206770907;206771356;206772271	206768728;206769894;206771059;206771415;206772494	-;-;-;-;-	1629	interleukin 10	-2.37828	-1.24992	0.0506273	0.162706	-2.71237	-1.43955	0.0297856	0.119084	-3.55586	-1.71557	-4.62856	-0.0465036	0.824145	-2.11382	-0.653617	-3.45763	-2.54042	-1.85271	-1.95089	-1.38139	-2.57124	-2.08584	-3.98894	-1.06433	-1.65206	-4.0995	-1.57565	-3.9375	-3.98666	-0.707276	3	10	1	28	51	8	21	2	5	8	9	12	5
KLF6	chr10;chr10;chr10;chr10;chr10;chr10;chr10;chr10;chr10;chr10;chr10;chr10;chr10;chr10;chr10	3775996;3775996;3775996;3775996;3780106;3780106;3780106;3781641;3781641;3781767;3781795;3784913;3784913;3784913;3784913	3779590;3779590;3779590;3779590;3780229;3780229;3780229;3782214;3782214;3782214;3782214;3785281;3785281;3785281;3785281	-;-;-;-;-;-;-;-;-;-;-;-;-;-;-	4662	Kruppel like factor 6	-2.36664	-1.24284	0.00027695	0.00396785	-2.47836	-1.30938	0.000266105	0.00430812	4.94319	5.00057	4.56762	6.87474	7.26933	4.84213	5.18654	5.56928	4.77836	5.6577	5.16986	4.77536	4.62853	4.18181	4.74245	4.28473	5.11393	4.74831	4.22134	4.47007	4.66782	5.7947	3408	3085	2063	9788	12772	2938	3484	3255	2389	4291	3692	2499	2202
ARHGAP20	chr11;chr11;chr11;chr11;chr11;chr11;chr11;chr11;chr11;chr11;chr11;chr11;chr11;chr11;chr11;chr11;chr11;chr11;chr11;chr11;chr11;chr11;chr11;chr11;chr11;chr11;chr11;chr11;chr11;chr11;chr11;chr11;chr11;chr11;chr11;chr11;chr11;chr11;chr11;chr11;chr11;chr11;chr11;chr11;chr11;chr11;chr11;chr11;chr11;chr11;chr11;chr11;chr11;chr11;chr11;chr11;chr11;chr11;chr11;chr11;chr11;chr11;chr11;chr11;chr11;chr11;chr…	110577035;110577035;110577035;110577035;110577035;110582321;110582321;110582321;110582321;110582321;110583548;110583548;110583548;110583548;110583548;110586216;110586216;110586216;110586216;110586216;110590648;110590648;110590648;110590648;110590648;110591977;110591977;110591977;110591977;110591977;110606561;110606561;110606561;110606561;110606561;110608984;110608984;110608984;110608984;110608984…	110581225;110581225;110581225;110581225;110581225;110582435;110582435;110582435;110582435;110582435;110583737;110583737;110583737;110583737;110583737;110586325;110586325;110586325;110586325;110586325;110590809;110590809;110590809;110590809;110590809;110592155;110592155;110592155;110592155;110592155;110606749;110606749;110606749;110606749;110606749;110609050;110609050;110609050;110609050;110609050…	-;-;-;-;-;-;-;-;-;-;-;-;-;-;-;-;-;-;-;-;-;-;-;-;-;-;-;-;-;-;-;-;-;-;-;-;-;-;-;-;-;-;-;-;-;-;-;-;-;-;-;-;-;-;-;-;-;-;-;-;-;-;-;-;-;-;-;-;-;-;-;-;-;-;-;-;-	6868	Rho GTPase activating protein 20	-2.36635	-1.24266	0.000169438	0.00272966	-2.43349	-1.28303	0.00022199	0.00378444	2.4378	2.10608	3.13014	2.36097	2.12011	3.19004	1.1429	0.30968	1.02072	2.3427	2.23893	2.05389	2.16263	2.29173	-0.3385	0.809866	1.35948	1.68928	1.12422	0.605752	1.70892	0.537025	884	611	1122	631	530	1377	311	125	260	635	713	558	587
C2CD4B	chr15;chr15	62163538;62165195	62165024;62165283	-;-	1576	C2 calcium dependent domain containing 4B	-2.36109	-1.23945	0.224176	0.43136	-3.97169	-1.98975	0.0500867	0.166347	-0.0453914	0.505575	-1.83766	0.00121545	2.7648	-3.01981	0.691995	-4.29519	-7.00463	-1.35631	-2.25379	-3.25112	-3.21805	-2.9927	-3.94122	-2.18033	-3.26372	-4.87654	-3.95937	-2.6714	-1.90968	2.66776	36	46	8	28	190	4	52	1	0	11	7	3	3
MEG9	chr14;chr14	101069911;101070442	101070055;101072936	+;+	2640	maternally expressed 9 (non-protein coding)	-2.36065	-1.23918	0.0127361	0.0627431	-2.35064	-1.23305	0.0142682	0.0724624	-0.535211	0.301349	-0.366062	-0.644268	3.16057	-1.03702	-1.22041	-0.0623598	-0.0619556	-1.75883	-0.359534	-0.92383	-0.188713	0.88858	-0.161342	-0.564392	-0.565869	-0.0578303	0.436961	-0.553204	-0.76779	-1.14375	43	67	38	30	419	28	23	37	47	14	45	27	44
ADAMTS8	chr11;chr11;chr11;chr11;chr11;chr11;chr11;chr11;chr11	130404923;130408464;130408768;130411417;130414531;130416163;130416940;130419053;130427567	130406128;130408639;130408940;130411600;130414832;130416330;130417075;130419292;130428993	-;-;-;-;-;-;-;-;-	4012	ADAM metallopeptidase with thrombospondin type 1 motif 8	-2.35501	-1.23573	0.000348707	0.00472628	-2.16286	-1.11294	0.00200149	0.018389	2.27139	3.63621	3.13381	5.18505	5.12323	3.61385	2.54718	2.65724	3.27495	2.25102	3.30648	2.25254	2.99126	4.09856	2.11665	2.4743	2.64018	2.65874	2.46998	3.17066	3.27479	2.52374	460	1031	657	2611	2483	1079	481	372	725	348	873	374	609
GSN-AS1	chr9	121280768	121285530	-	4763	GSN antisense RNA 1	-2.35475	-1.23557	0.00140888	0.0131807	-2.20946	-1.14369	0.00453523	0.0327079	-2.88789	-3.00638	-4.39366	-3.7762	-3.04928	-3.09251	-3.75267	-4.46092	-2.28672	-4.36186	-2.68721	-4.1532	-4.11912	-4.97384	-4.07176	-3.77593	-4.16618	-4.19232	-5.02947	-5.48538	-5.0082	-4.89491	15	12	4	6	10	12	7	3	18	4	16	5	5
XPNPEP2	chrX;chrX;chrX;chrX;chrX;chrX;chrX;chrX;chrX;chrX;chrX;chrX;chrX;chrX;chrX;chrX;chrX;chrX;chrX;chrX;chrX	129738970;129742108;129743961;129745203;129746236;129746595;129747607;129750468;129751745;129752150;129753159;129754472;129755294;129756484;129759180;129760512;129761172;129762006;129762694;129767603;129768291	129739262;129742181;129744071;129745266;129746340;129746681;129747753;129750569;129751826;129752345;129753248;129754581;129755371;129756555;129759240;129760581;129761276;129762065;129762770;129767692;129769549	+;+;+;+;+;+;+;+;+;+;+;+;+;+;+;+;+;+;+;+;+	3333	X-prolyl aminopeptidase 2	-2.35457	-1.23547	0.000571843	0.00678493	-2.35672	-1.23678	0.00107711	0.011781	0.529065	0.340669	0.568207	0.498121	1.50692	1.91021	0.0588859	-2.26738	-0.000326405	0.67789	0.614527	0.333991	0.503513	0.377678	-1.54613	-1.02179	-0.675337	-0.136174	-0.265617	0.249503	0.244434	-1.48004	114	87	92	84	168	275	71	10	62	97	112	82	90
GCOM1	chr15;chr15;chr15;chr15;chr15;chr15;chr15;chr15;chr15;chr15;chr15;chr15;chr15;chr15;chr15;chr15;chr15;chr15;chr15;chr15;chr15;chr15;chr15;chr15;chr15;chr15;chr15;chr15;chr15;chr15;chr15;chr15;chr15;chr15;chr15;chr15;chr15;chr15;chr15;chr15;chr15;chr15;chr15;chr15;chr15;chr15;chr15;chr15;chr15;chr15;chr15;chr15;chr15;chr15;chr15;chr15;chr15;chr15;chr15;chr15;chr15;chr15;chr15;chr15;chr15;chr15;chr…	57591904;57591904;57591904;57591904;57591904;57591904;57591904;57591904;57604269;57604269;57604269;57604269;57604269;57604269;57604269;57604269;57618033;57618033;57618033;57618033;57618033;57618033;57618033;57618033;57621608;57621608;57621608;57621608;57621608;57621608;57621608;57621608;57625779;57625779;57625779;57625779;57625779;57625779;57625779;57625779;57629702;57629702;57629702;57629702;576…	57592109;57592109;57592109;57592109;57592109;57592109;57592109;57592109;57604355;57604355;57604355;57604355;57604355;57604355;57604355;57604355;57618188;57618188;57618188;57618188;57618188;57618188;57618188;57618188;57621700;57621700;57621700;57621700;57621700;57621700;57621700;57621700;57625892;57625892;57625892;57625892;57625892;57625892;57625892;57625892;57629854;57629854;57629854;57629854;576…	+;+;+;+;+;+;+;+;+;+;+;+;+;+;+;+;+;+;+;+;+;+;+;+;+;+;+;+;+;+;+;+;+;+;+;+;+;+;+;+;+;+;+;+;+;+;+;+;+;+;+;+;+;+;+;+;+;+;+;+;+;+;+;+;+;+;+;+;+;+;+;+;+;+;+;+;+;+;+;+;+;+;+;+;+;+;+;+;+;+;+;+;+;+;+;+;+;+;+;+;+;+;+;+;+;+;+;+;+;+;+;+;+;+	6788	GRINL1A complex locus 1	-2.35325	-1.23465	0.0177623	0.0789222	-2.20669	-1.14188	0.0571275	0.180972	-4.46743	-2.94252	-4.34609	-3.09432	-4.52995	-2.74365	-3.28906	-4.97204	-4.34696	-4.56642	-3.11227	-3.03244	-5.32477	-6.85337	-9.11135	-4.75225	-2.80134	-4.95294	-4.85302	-5.46814	-6.04566	-3.89675	7	18	6	14	5	22	14	3	6	5	17	16	3
C1QB	chr1;chr1;chr1	22652981;22659440;22660812	22653303;22659643;22661636	+;+;+	1352	complement C1q B chain	-2.34615	-1.2303	4.95374e-06	0.000179341	-2.19811	-1.13626	8.1854e-05	0.00175478	4.19705	6.84327	4.74841	5.55759	6.40401	5.48907	4.60076	4.23805	4.79562	4.86467	5.08023	4.51769	4.7174	4.79126	3.98267	5.21954	4.56466	4.06342	4.48972	4.45424	4.56485	4.5689	589	3209	678	1139	2033	1334	673	375	701	718	1006	606	679
TRPM6	chr9;chr9;chr9;chr9;chr9;chr9;chr9;chr9;chr9;chr9;chr9;chr9;chr9;chr9;chr9;chr9;chr9;chr9;chr9;chr9;chr9;chr9;chr9;chr9;chr9;chr9;chr9;chr9;chr9;chr9;chr9;chr9;chr9;chr9;chr9;chr9;chr9;chr9;chr9;chr9;chr9;chr9;chr9;chr9;chr9;chr9;chr9;chr9;chr9;chr9;chr9;chr9;chr9;chr9;chr9;chr9;chr9;chr9;chr9;chr9;chr9;chr9;chr9;chr9;chr9;chr9;chr9;chr9;chr9;chr9;chr9;chr9;chr9;chr9;chr9;chr9;chr9;chr9;chr9;chr9…	74722495;74722495;74722495;74728239;74728239;74728239;74732685;74732685;74732685;74738407;74738407;74738407;74739367;74739367;74739367;74739723;74739723;74739723;74742561;74742561;74742561;74744095;74744095;74744095;74747889;74747889;74747889;74750664;74750664;74750664;74752277;74752277;74752277;74755353;74755353;74755353;74761696;74761696;74761696;74761999;74761999;74761999;74771703;74771703;747…	74724746;74724746;74724746;74728345;74728345;74728345;74732736;74732736;74732736;74738612;74738612;74738612;74739449;74739449;74739449;74740009;74740009;74740009;74742626;74742626;74742626;74744145;74744145;74744145;74747914;74747914;74747914;74750722;74750722;74750722;74752368;74752368;74752368;74755473;74755473;74755473;74761808;74761808;74761808;74763134;74763134;74763134;74771835;74771835;747…	-;-;-;-;-;-;-;-;-;-;-;-;-;-;-;-;-;-;-;-;-;-;-;-;-;-;-;-;-;-;-;-;-;-;-;-;-;-;-;-;-;-;-;-;-;-;-;-;-;-;-;-;-;-;-;-;-;-;-;-;-;-;-;-;-;-;-;-;-;-;-;-;-;-;-;-;-;-;-;-;-;-;-;-;-;-;-;-;-;-;-;-;-;-;-;-;-;-;-;-;-;-;-;-;-;-;-;-;-;-;-;-;-;-;-;-;-	8632	transient receptor potential cation channel subfamily M member 6	-2.33262	-1.22195	0.00133301	0.012622	-2.41587	-1.27255	0.000811992	0.00953233	-3.20195	-2.0446	-2.23467	-3.54623	-0.598819	-3.15664	-2.0679	-3.16216	-2.15364	-2.89061	-2.31103	-2.07009	-4.15795	-3.12809	-3.96119	-4.00032	-2.40338	-2.88217	-3.33038	-4.16106	-3.09876	-3.04344	22	43	34	13	101	21	42	14	36	21	38	40	9
CLEC5A	chr7;chr7;chr7;chr7;chr7;chr7;chr7;chr7;chr7;chr7;chr7;chr7;chr7	141927357;141927357;141931720;141931720;141935814;141935814;141943896;141945341;141945341;141946214;141946214;141946807;141946807	141930218;141930218;141931826;141931826;141935950;141935950;141943964;141945400;141945400;141946312;141946312;141946983;141947007	-;-;-;-;-;-;-;-;-;-;-;-;-	3535	C-type lectin domain family 5 member A	-2.32718	-1.21858	0.0135699	0.0656478	-2.51732	-1.33189	0.0028714	0.0238175	-1.29261	-2.57622	-3.40482	-4.29598	-0.265682	-3.88166	-2.68877	-4.03076	-2.83853	-3.62514	-4.18695	-3.47107	-3.68896	-2.05951	-2.26618	-2.71233	-3.73602	-3.36422	-3.44802	-3.83684	-3.88974	-3.52114	34	12	6	3	52	5	11	3	9	5	4	6	5
SGCZ	chr8;chr8;chr8;chr8;chr8;chr8;chr8;chr8;chr8;chr8;chr8;chr8;chr8;chr8;chr8;chr8;chr8;chr8;chr8;chr8;chr8;chr8;chr8;chr8;chr8;chr8;chr8;chr8;chr8	14084835;14084835;14084835;14084835;14102376;14102376;14102376;14102376;14108163;14108163;14108163;14108163;14164580;14164580;14237592;14237592;14237592;14237592;14324103;14324103;14324103;14554732;14554732;14554732;14554826;15237585;15237585;15237585;15237585	14090637;14090637;14090637;14090637;14102499;14102499;14102499;14102499;14108235;14108235;14108235;14108235;14164702;14164702;14237679;14237679;14237679;14237679;14324204;14324204;14324204;14554926;14554926;14554926;14554926;15238283;15238283;15238283;15238283	-;-;-;-;-;-;-;-;-;-;-;-;-;-;-;-;-;-;-;-;-;-;-;-;-;-;-;-;-	7207	sarcoglycan zeta	-2.31589	-1.21157	0.00838442	0.0470906	-2.23072	-1.15751	0.0116307	0.0629932	-2.27883	-4.57434	-3.14277	-2.90456	-3.27542	-3.47219	-6.03742	-2.01727	-3.58324	-2.85017	-2.08894	-3.78418	-5.02252	-3.54867	-5.22333	-6.90368	-3.94569	-4.22772	-3.97763	-5.16868	-3.48054	-4.33467	35	6	15	17	13	14	2	26	11	18	37	10	4
PRSS8	chr16;chr16;chr16;chr16;chr16;chr16	31131433;31132429;31132682;31133226;31135154;31135414	31132335;31132595;31132953;31133388;31135171;31135762	-;-;-;-;-;-	1872	protease, serine 8	-2.31072	-1.20834	0.241852	0.45098	-2.61374	-1.38612	0.319105	0.537613	-4.27888	1.05226	-7.25294	-4.77934	-2.20344	-4.17976	0.471031	-4.5435	-4.82989	-7.25294	-5.01921	-1.58198	-2.11819	-2.93709	-3.27851	-4.95886	-4.89588	-0.35815	-3.68218	-2.91971	-2.01022	-7.25294	2	80	0	1	7	2	53	1	1	0	1	12	8
GLB1L2	chr11;chr11;chr11;chr11;chr11;chr11;chr11;chr11;chr11;chr11;chr11;chr11;chr11;chr11;chr11;chr11;chr11;chr11;chr11;chr11	134331874;134342754;134344387;134345034;134347325;134356301;134359060;134364328;134367257;134368644;134369805;134370293;134371008;134371421;134371752;134373721;134374145;134374602;134374972;134375955	134332147;134342951;134344455;134345129;134347433;134356393;134359141;134364398;134367341;134368781;134369885;134370399;134371148;134371492;134371830;134373808;134374256;134374718;134375744;134376324	+;+;+;+;+;+;+;+;+;+;+;+;+;+;+;+;+;+;+;+	3155	galactosidase beta 1 like 2	-2.31051	-1.20821	0.000379591	0.0050285	-2.23926	-1.16302	0.00144623	0.0145958	2.03982	3.61882	1.21013	1.61768	3.99478	3.69248	1.8856	2.32937	2.27531	2.13239	2.08877	2.08615	1.49847	1.93744	1.7082	0.592185	1.35287	1.7377	1.6876	2.22771	1.77264	2.98299	308	801	136	173	893	896	239	233	285	252	295	262	170
RND3	chr2;chr2;chr2;chr2;chr2;chr2;chr2;chr2;chr2;chr2;chr2	150468193;150468196;150471627;150471627;150474875;150474875;150486694;150486694;150487268;150487268;150487549	150470238;150470238;150471761;150471761;150474984;150474984;150486781;150486781;150487695;150487455;150487695	-;-;-;-;-;-;-;-;-;-;-	2807	Rho family GTPase 3	-2.31046	-1.20818	0.000607803	0.00705448	-2.37889	-1.25029	0.000543815	0.00715776	3.37968	3.53203	2.91904	5.17735	6.19627	2.87753	3.60561	3.73381	4.03652	3.72167	3.7524	3.65514	3.18121	3.14902	3.25719	3.15356	3.47141	3.70433	3.09646	3.33475	3.49244	3.9232	694	671	396	1817	3655	453	701	549	860	675	832	692	486
LOC102724596	chr17;chr17;chr17;chr17;chr17;chr17;chr17;chr17;chr17;chr17;chr17	49361165;49361370;49362382;49364279;49364279;49364279;49365699;49365699;49373013;49375310;49379980	49361221;49361399;49362517;49364349;49364349;49364349;49366115;49366115;49373154;49375509;49380094	+;+;+;+;+;+;+;+;+;+;+	1168	uncharacterized LOC102724596	-2.30957	-1.20763	0.00242813	0.0195586	-2.24961	-1.16967	0.00571262	0.0386338	-0.451915	0.325345	0.42317	-1.03192	-0.446784	0.57642	-0.652274	-2.03867	0.563231	-1.55981	-1.47095	0.0235532	-0.290723	-0.242432	-1.33219	-1.96203	-2.44369	-1.19888	-2.06366	-1.58819	-0.579917	-2.17505	20	30	29	10	15	38	15	4	32	7	9	23	18
GPR4	chr19;chr19	45589765;45602095	45592697;45602208	-;-	3047	G protein-coupled receptor 4	-2.30808	-1.20669	0.00140062	0.0131351	-2.42652	-1.27889	0.000677474	0.00836639	0.25307	0.84637	-0.298783	0.258702	2.58743	0.0281141	0.764806	0.0744333	-0.238579	-0.0619166	-0.153501	-0.759197	-0.683374	-0.196579	-0.544094	-0.58956	-0.65486	-0.413298	-0.388714	-0.760055	-0.233829	1.17106	86	113	46	65	325	68	106	47	48	53	60	35	36
ISG20	chr15;chr15;chr15;chr15;chr15;chr15;chr15;chr15;chr15;chr15;chr15;chr15;chr15;chr15;chr15;chr15;chr15;chr15;chr15;chr15;chr15;chr15;chr15;chr15;chr15;chr15;chr15	88635637;88635637;88635637;88635637;88636167;88638743;88638743;88638743;88639343;88639343;88639343;88639343;88639343;88650235;88650235;88652110;88652110;88652110;88652110;88652170;88655415;88655415;88655415;88655415;88655415;88655415;88655415	88635700;88635700;88635700;88635700;88636292;88639178;88639076;88639076;88639594;88639594;88639594;88639594;88639594;88652310;88652310;88652310;88652310;88652310;88652310;88652310;88656344;88656344;88656344;88656344;88656344;88656344;88656344	+;+;+;+;+;+;+;+;+;+;+;+;+;+;+;+;+;+;+;+;+;+;+;+;+;+;+	3884	interferon stimulated exonuclease gene 20	-2.30801	-1.20665	0.000137255	0.0023206	-2.29034	-1.19556	0.000247825	0.00406839	-0.0640278	0.404172	-0.961307	0.225071	1.68784	-0.600927	-0.528741	-0.1304	-0.0261712	-0.746086	-0.503655	-0.847957	-0.59122	-0.678543	-0.489157	-1.1214	-0.794757	-1.63149	-0.251673	-1.95787	-1.09204	-0.436454	88	106	37	81	222	56	55	52	71	42	60	42	49
ETS2	chr21;chr21;chr21;chr21;chr21;chr21;chr21;chr21;chr21;chr21;chr21;chr21;chr21;chr21;chr21;chr21;chr21;chr21;chr21;chr21;chr21	38805307;38805831;38805971;38810035;38810035;38813003;38813003;38814273;38814273;38814781;38814781;38817008;38817008;38818425;38818425;38819503;38819503;38821586;38821586;38822674;38822674	38805616;38806120;38806120;38810106;38810106;38813114;38813114;38814392;38814392;38814981;38814981;38817091;38817091;38818646;38818646;38819766;38819766;38821704;38821704;38824954;38824954	+;+;+;+;+;+;+;+;+;+;+;+;+;+;+;+;+;+;+;+;+	4075	ETS proto-oncogene 2, transcription factor	-2.2996	-1.20138	7.92206e-07	4.27374e-05	-2.3231	-1.21605	2.33276e-06	0.000118811	5.20877	5.55929	4.8997	6.61926	7.03513	5.2512	5.13872	4.84911	5.84433	5.18461	4.92431	5.072	4.7522	4.70322	4.58677	4.58235	4.89699	4.86264	4.71459	4.86152	4.56925	5.23155	3581	3972	2270	7167	9491	3410	2946	1727	4372	2702	2722	2683	2097
AKR1C1	chr10;chr10;chr10;chr10;chr10;chr10;chr10;chr10;chr10	4963262;4965914;4966927;4968309;4968822;4972201;4972584;4975851;4977700	4963528;4966081;4967043;4968386;4968944;4972310;4972749;4975933;4977966	+;+;+;+;+;+;+;+;+	1379	aldo-keto reductase family 1 member C1	-2.29904	-1.20103	3.50192e-07	2.25222e-05	-2.19998	-1.13749	1.40595e-06	7.81614e-05	4.82568	5.72825	5.23941	4.30662	5.75686	5.39076	3.99821	4.36951	4.56419	4.13322	4.50582	4.04709	3.74559	4.46356	3.17233	3.28372	3.68813	4.36404	3.6442	4.24553	4.96694	4.31289	929	1511	972	488	1324	1271	452	419	609	441	689	446	353
LAMA2	chr6;chr6;chr6;chr6;chr6;chr6;chr6;chr6;chr6;chr6;chr6;chr6;chr6;chr6;chr6;chr6;chr6;chr6;chr6;chr6;chr6;chr6;chr6;chr6;chr6;chr6;chr6;chr6;chr6;chr6;chr6;chr6;chr6;chr6;chr6;chr6;chr6;chr6;chr6;chr6;chr6;chr6;chr6;chr6;chr6;chr6;chr6;chr6;chr6;chr6;chr6;chr6;chr6;chr6;chr6;chr6;chr6;chr6;chr6;chr6;chr6;chr6;chr6;chr6;chr6;chr6;chr6;chr6;chr6;chr6;chr6;chr6;chr6;chr6;chr6;chr6;chr6;chr6;chr6;chr6…	128883141;128883141;129049918;129049918;129059784;129059784;129098173;129098173;129143901;129143901;129146959;129146959;129148979;129148979;129154505;129154505;129165576;129165576;129177706;129177706;129190205;129190205;129192680;129192680;129250112;129250112;129252084;129252084;129260711;129260711;129267106;129267106;129270624;129270624;129280061;129280061;129287847;129287847;129291614;129291614…	128883357;128883357;129050088;129050088;129059896;129059896;129098415;129098415;129144080;129144080;129147048;129147048;129149096;129149096;129154683;129154683;129165675;129165675;129177866;129177866;129190345;129190345;129192853;129192853;129250213;129250213;129252295;129252295;129260822;129260822;129267219;129267219;129270751;129270751;129280147;129280147;129288058;129288058;129291720;129291720…	+;+;+;+;+;+;+;+;+;+;+;+;+;+;+;+;+;+;+;+;+;+;+;+;+;+;+;+;+;+;+;+;+;+;+;+;+;+;+;+;+;+;+;+;+;+;+;+;+;+;+;+;+;+;+;+;+;+;+;+;+;+;+;+;+;+;+;+;+;+;+;+;+;+;+;+;+;+;+;+;+;+;+;+;+;+;+;+;+;+;+;+;+;+;+;+;+;+;+;+;+;+;+;+;+;+;+;+;+;+;+;+;+;+;+;+;+;+;+;+;+;+;+;+;+;+;+;+	9692	laminin subunit alpha 2	-2.29605	-1.19915	9.38524e-08	7.89323e-06	-2.09387	-1.06617	4.36974e-06	0.000183753	3.52009	4.28955	3.30862	4.45317	4.46614	5.22938	3.40452	2.1807	3.47476	3.55234	3.83986	3.32421	3.45181	3.07275	2.87399	2.73254	3.11146	3.07895	3.29942	3.04088	3.35721	3.34321	2642	3918	1792	3798	3804	7989	2106	646	2012	2073	3053	1900	2025
HOXA-AS3	chr7;chr7;chr7;chr7;chr7;chr7	27140364;27147163;27151575;27151575;27152294;27152294	27140539;27147412;27151681;27151681;27155928;27155928	+;+;+;+;+;+	4168	HOXA cluster antisense RNA 3	-2.29169	-1.19641	0.000181838	0.00286845	-2.23421	-1.15976	0.000454092	0.00626192	0.0323265	-0.6942	-0.210464	-0.38206	-0.250542	0.173248	-0.325707	-0.885388	-0.988524	-1.53508	-0.490487	-1.01975	-0.527132	-0.527776	-2.79783	-2.17537	-2.5318	-1.03097	-1.32858	-1.86926	-0.763418	-2.78783	101	53	67	57	62	103	68	33	39	26	65	40	55
GASAL1	chr8;chr8	102806822;102808934	102808553;102811214	+;+	4013	NA	-2.27799	-1.18776	0.00382096	0.0268253	-2.32228	-1.21554	0.00472475	0.0336645	-2.6407	-1.96469	-3.84025	-0.872321	-0.000957876	-2.73229	-2.87174	-1.86679	-3.0215	-2.26495	-2.12289	-2.56878	-3.87193	-2.02307	-2.54065	-2.36503	-2.37923	-2.32943	-2.76336	-3.05605	-2.85365	-3.13844	15	21	5	39	71	13	11	16	9	15	20	13	5
LIPF	chr10;chr10;chr10;chr10;chr10;chr10;chr10;chr10;chr10;chr10;chr10;chr10;chr10;chr10;chr10;chr10;chr10;chr10;chr10;chr10;chr10;chr10;chr10;chr10;chr10;chr10;chr10;chr10;chr10;chr10;chr10;chr10;chr10;chr10;chr10;chr10;chr10;chr10;chr10;chr10;chr10;chr10	88664389;88664389;88664389;88664389;88665479;88665479;88667287;88667287;88667287;88667287;88667569;88667569;88667569;88667569;88668558;88668558;88668657;88668657;88669837;88669837;88669837;88669837;88671829;88671829;88671829;88671829;88673588;88673588;88673588;88673588;88675586;88675586;88675586;88675586;88676209;88676209;88676209;88676209;88678445;88678445;88678445;88678445	88664491;88664491;88664491;88664491;88665559;88665559;88667402;88667402;88667402;88667402;88667686;88667686;88667686;88667686;88668756;88668756;88668756;88668756;88669946;88669946;88669946;88669946;88671965;88671965;88671965;88671965;88673734;88673734;88673734;88673734;88675657;88675657;88675657;88675657;88676280;88676280;88676280;88676280;88678815;88678815;88678815;88678815	+;+;+;+;+;+;+;+;+;+;+;+;+;+;+;+;+;+;+;+;+;+;+;+;+;+;+;+;+;+;+;+;+;+;+;+;+;+;+;+;+;+	1526	lipase F, gastric type	-2.27675	-1.18697	0.417871	0.626654	-1.03145	-0.0446693	0.983669	0.992279	-0.35814	9.94412	-0.0648013	0.879282	2.96239	1.8427	11.2033	1.89012	2.07686	-3.10953	-0.528835	2.26158	7.1883	2.80236	-0.419065	1.18203	2.7095	7.58725	2.76675	3.92598	8.47316	-4.63196	28	31076	27	50	211	120	73846	83	120	3	23	143	4250
PSMB8	chr6;chr6;chr6;chr6;chr6;chr6;chr6;chr6;chr6;chr6;chr6;chr6;chr6_GL000254v2_alt;chr6_GL000254v2_alt;chr6_GL000254v2_alt;chr6_GL000254v2_alt;chr6_GL000254v2_alt;chr6_GL000254v2_alt;chr6_GL000254v2_alt;chr6_GL000254v2_alt;chr6_GL000254v2_alt;chr6_GL000254v2_alt;chr6_GL000254v2_alt;chr6_GL000254v2_alt;chr6_GL000253v2_alt;chr6_GL000253v2_alt;chr6_GL000253v2_alt;chr6_GL000253v2_alt;chr6_GL000253v2_alt…	32840717;32840717;32841531;32841531;32842134;32842134;32842672;32842672;32842942;32842942;32843850;32844279;4139786;4139786;4140600;4140600;4141203;4141203;4141741;4141741;4142011;4142011;4142919;4143348;4260070;4260070;4260884;4260884;4261487;4261487;4262025;4262025;4262295;4262295;4263203;4263632;4035005;4035005;4035819;4035819;4036422;4036422;4036960;4036960;4037230;4037230;4038138;4038567;425…	32841047;32841047;32841735;32841735;32842263;32842263;32842783;32842783;32843089;32843089;32844039;32844935;4140116;4140116;4140804;4140804;4141332;4141332;4141852;4141852;4142158;4142158;4143108;4143994;4260400;4260400;4261088;4261088;4261616;4261616;4262136;4262136;4262442;4262442;4263392;4264288;4035335;4035335;4036023;4036023;4036551;4036551;4037071;4037071;4037377;4037377;4038327;4039223;425…	-;-;-;-;-;-;-;-;-;-;-;-;-;-;-;-;-;-;-;-;-;-;-;-;-;-;-;-;-;-;-;-;-;-;-;-;-;-;-;-;-;-;-;-;-;-;-;-;-;-;-;-;-;-;-;-;-;-;-;-;-;-;-;-;-;-;-;-;-;-;-;-;-;-;-;-;-;-;-;-;-;-;-;-;-;-;-;-;-;-;-;-;-;-;-;-	14174	proteasome subunit beta 8	-2.27673	-1.18697	0.0248889	0.0991446	-2.13094	-1.09149	0.0521281	0.170707	-5.17993	-4.26374	-7.74975	-6.29945	-5.59214	-5.88513	-6.48305	-5.6398	-5.00745	-4.9739	-4.35203	-4.28423	-10.1735	-6.54714	-7.11013	-6.11889	-4.77325	-8.04545	-6.60278	-7.90108	-6.5815	-7.84738	9	15	1	3	5	5	3	4	8	8	15	14	0
VMP1	chr17;chr17;chr17;chr17;chr17;chr17;chr17;chr17;chr17;chr17;chr17;chr17;chr17;chr17;chr17;chr17;chr17;chr17;chr17;chr17;chr17;chr17;chr17;chr17;chr17;chr17;chr17;chr17;chr17;chr17;chr17;chr17;chr17;chr17;chr17;chr17;chr17;chr17;chr17;chr17;chr17;chr17;chr17;chr17;chr17;chr17;chr17;chr17;chr17;chr17;chr17;chr17;chr17;chr17;chr17;chr17;chr17;chr17;chr17;chr17;chr17;chr17;chr17;chr17;chr17;chr17;chr…	59707465;59707465;59707465;59707465;59707465;59707465;59707465;59707465;59707465;59707465;59731421;59731421;59731421;59731421;59731421;59731421;59731421;59731421;59731421;59731421;59735338;59735338;59735338;59735338;59735338;59735338;59735338;59735338;59735338;59737453;59737453;59737453;59737453;59737453;59737453;59738837;59738837;59738837;59738837;59738837;59738837;59738837;59738837;59764971;597…	59707748;59708077;59707748;59707748;59707748;59707748;59707748;59707748;59707748;59707748;59731522;59731522;59731522;59731522;59731522;59731522;59731522;59731522;59731522;59731522;59735473;59735473;59735473;59735473;59735473;59735473;59735473;59735473;59735473;59737543;59737543;59737543;59737543;59737543;59737543;59738947;59738947;59738947;59738947;59738947;59738947;59738947;59738947;59765138;597…	+;+;+;+;+;+;+;+;+;+;+;+;+;+;+;+;+;+;+;+;+;+;+;+;+;+;+;+;+;+;+;+;+;+;+;+;+;+;+;+;+;+;+;+;+;+;+;+;+;+;+;+;+;+;+;+;+;+;+;+;+;+;+;+;+;+;+;+;+;+;+;+;+;+;+;+;+;+;+;+;+;+;+;+;+;+;+;+;+;+;+;+;+;+;+;+;+;+;+;+;+;+;+;+;+;+;+;+;+;+;+;+;+	4243	vacuole membrane protein 1	-2.27344	-1.18488	5.96421e-05	0.00122941	-2.36142	-1.23966	5.32963e-05	0.00124688	3.09626	4.02024	3.34426	5.10096	5.86093	3.45622	4.04687	3.65534	4.37421	4.17474	3.57602	3.68902	3.23563	3.37226	3.13313	3.45536	3.22917	3.39977	3.21061	3.16669	3.13221	3.90304	862	1423	804	2605	4379	1023	1439	786	1643	1397	1113	1071	763
LOC101927418	chr14;chr14;chr14	44898908;44899230;44911757	44899076;44899313;44911917	-;-;-	414	uncharacterized LOC101927418	-2.27248	-1.18427	0.000770539	0.0084761	-2.24473	-1.16654	0.00148657	0.0148566	1.04442	0.394972	1.52455	1.13082	1.59551	1.00601	-0.228497	1.41018	0.403894	-0.0634745	-0.325224	0.337516	0.372378	-0.509298	-1.4864	-1.93712	-0.947355	1.08982	-0.168218	0.355092	0.536353	-0.0265422	20	11	22	16	22	18	7	16	10	7	7	10	10
DPP6	chr7;chr7;chr7;chr7;chr7;chr7;chr7;chr7;chr7;chr7;chr7;chr7;chr7;chr7;chr7;chr7;chr7;chr7;chr7;chr7;chr7;chr7;chr7;chr7;chr7;chr7;chr7;chr7;chr7;chr7;chr7;chr7;chr7;chr7;chr7;chr7;chr7;chr7;chr7;chr7;chr7;chr7;chr7;chr7;chr7;chr7;chr7;chr7;chr7;chr7;chr7;chr7;chr7;chr7;chr7;chr7;chr7;chr7;chr7;chr7;chr7;chr7;chr7;chr7;chr7;chr7;chr7;chr7;chr7;chr7;chr7;chr7;chr7;chr7;chr7;chr7;chr7;chr7;chr7;chr7…	153887097;154052418;154052418;154305212;154305212;154446214;154446214;154446214;154446214;154446214;154474939;154474939;154474939;154474939;154474939;154540532;154540532;154540532;154540532;154540532;154566842;154566842;154566842;154566842;154566842;154587650;154637821;154637821;154637821;154669360;154669360;154669360;154727767;154727767;154727767;154727767;154769417;154769417;154769417;154769417…	153887734;154053063;154053063;154305551;154305551;154446328;154446328;154446328;154446328;154446328;154475037;154475037;154475037;154475037;154475037;154540626;154540626;154540626;154540626;154540626;154566916;154566916;154566916;154566916;154566916;154588630;154637873;154637873;154637873;154669441;154669441;154669441;154727887;154727887;154727887;154727887;154769571;154769571;154769571;154769571…	+;+;+;+;+;+;+;+;+;+;+;+;+;+;+;+;+;+;+;+;+;+;+;+;+;+;+;+;+;+;+;+;+;+;+;+;+;+;+;+;+;+;+;+;+;+;+;+;+;+;+;+;+;+;+;+;+;+;+;+;+;+;+;+;+;+;+;+;+;+;+;+;+;+;+;+;+;+;+;+;+;+;+;+;+;+;+;+;+;+;+;+;+;+;+;+;+;+;+;+;+;+;+;+;+;+;+;+	6770	dipeptidyl peptidase like 6	-2.27034	-1.18291	6.69175e-16	7.31631e-13	-2.23567	-1.16071	5.67817e-14	4.6561e-11	5.22217	4.58726	5.31484	5.43759	5.10275	5.54624	3.85414	4.24686	4.16326	4.23361	4.36222	4.02218	4.38871	4.10571	4.26457	3.95051	3.90078	3.98527	3.56064	3.44072	4.38212	4.20909	6005	3364	5029	5249	4131	6951	2009	1890	2265	2322	3063	2153	2708
SDC4	chr20;chr20;chr20;chr20;chr20	45325289;45330366;45333023;45335782;45348325	45327415;45330564;45333069;45335920;45348424	-;-;-;-;-	2612	syndecan 4	-2.26846	-1.18171	1.28329e-08	1.49262e-06	-2.20132	-1.13837	3.46472e-07	2.6185e-05	5.62738	6.23254	5.4529	7.2957	7.14612	6.30224	5.51382	5.83141	5.77835	5.68443	5.30972	5.41349	5.02955	5.78473	5.24298	5.34745	5.16455	5.45095	5.35444	5.32802	4.97463	5.41595	3068	4060	2135	7342	6570	4529	2449	2187	2677	2449	2279	2179	1629
FOXC1	chr6	1610446	1613894	+	3449	forkhead box C1	-2.26811	-1.18149	0.000426567	0.00547596	-2.34439	-1.22922	0.000272928	0.00436685	0.492276	-0.242855	-0.144632	1.46393	2.78863	0.958469	0.764589	0.0130483	0.145194	0.809587	0.472292	0.598681	0.0296777	-0.0198937	0.192501	-0.874592	-0.154292	0.223112	0.386574	-0.0826754	0.227766	0.731824	115	60	58	170	423	147	120	51	71	110	105	102	67
SNX22	chr15;chr15;chr15;chr15;chr15;chr15;chr15;chr15;chr15;chr15;chr15;chr15;chr15;chr15	64151717;64151717;64152243;64152243;64152638;64152638;64153245;64153245;64153652;64153652;64153935;64153935;64154387;64154387	64151850;64151850;64152326;64152326;64152742;64152742;64153339;64153386;64153684;64153684;64154002;64154002;64157481;64157481	+;+;+;+;+;+;+;+;+;+;+;+;+;+	3661	sorting nexin 22	-2.26654	-1.18049	0.00239329	0.0193827	-2.32897	-1.21969	0.0035344	0.0274712	-1.42984	-0.128073	-0.595181	-2.42226	-0.804757	-1.61458	-0.830443	-1.48897	-1.62088	-2.23053	-0.517423	-3.52159	-1.71918	-1.82433	-1.93013	-2.06519	-2.34468	-1.17093	-2.7439	-2.92361	-3.29031	-3.006	32	69	45	12	37	26	42	19	22	14	56	6	21
NFKBIL1	chr6;chr6;chr6;chr6;chr6;chr6;chr6;chr6;chr6;chr6;chr6;chr6;chr6;chr6;chr6;chr6;chr6_GL000254v2_alt;chr6_GL000254v2_alt;chr6_GL000254v2_alt;chr6_GL000254v2_alt;chr6_GL000254v2_alt;chr6_GL000254v2_alt;chr6_GL000254v2_alt;chr6_GL000254v2_alt;chr6_GL000254v2_alt;chr6_GL000254v2_alt;chr6_GL000254v2_alt;chr6_GL000254v2_alt;chr6_GL000254v2_alt;chr6_GL000254v2_alt;chr6_GL000254v2_alt;chr6_GL000254v2_alt…	31546851;31546851;31547576;31547576;31548163;31548163;31548163;31548163;31557628;31557628;31557628;31557628;31558022;31558022;31558022;31558022;2888786;2888786;2889510;2889510;2890097;2890097;2890097;2890097;2899554;2899554;2899554;2899554;2899947;2899947;2899947;2899947;2851900;2851900;2852624;2852624;2853211;2853211;2853211;2853211;2862675;2862675;2862675;2862675;2863069;2863069;2863069;2863069…	31546973;31546973;31547751;31547751;31548439;31548439;31548439;31548439;31557849;31557804;31557849;31557804;31558829;31558829;31558829;31558829;2888908;2888908;2889685;2889685;2890373;2890373;2890373;2890373;2899775;2899730;2899730;2899775;2900754;2900754;2900754;2900754;2852022;2852022;2852799;2852799;2853487;2853487;2853487;2853487;2862851;2862851;2862896;2862896;2863876;2863876;2863876;2863876…	+;+;+;+;+;+;+;+;+;+;+;+;+;+;+;+;+;+;+;+;+;+;+;+;+;+;+;+;+;+;+;+;+;+;+;+;+;+;+;+;+;+;+;+;+;+;+;+;+;+;+;+;+;+;+;+;+;+;+;+;+;+;+;+;+;+;+;+;+;+;+;+;+;+;+;+;+;+;+;+;+;+;+;+;+;+;+;+;+;+;+;+;+;+;+;+;+;+;+;+;+;+;+;+;+;+;+;+;+;+;+;+	11242	NFKB inhibitor like 1	-2.26621	-1.18028	0.410559	0.620283	-2.12469	-1.08725	0.457663	0.661008	-1.90586	-3.32109	-2.99985	-3.1147	-9.83919	-9.83919	-9.83919	-9.83919	-3.60707	-9.83919	-7.60546	-9.83919	-2.56681	-5.82726	-9.83919	-9.83919	-3.96327	-3.6071	-9.83919	-9.83919	-3.13574	-9.83919	71	23	26	23	0	0	0	0	17	0	1	0	36
ITPKB-IT1	chr1;chr1	226656080;226674917	226657274;226675068	-;-	1347	ITPKB intronic transcript 1	-2.2651	-1.17958	0.0838733	0.22834	-2.16011	-1.11111	0.141038	0.325228	-2.89891	-6.77811	-2.57154	0.627098	-0.750554	-3.70493	-1.74418	-1.93496	-3.49625	-1.98048	-2.24076	-3.55705	-1.32967	-2.46226	-1.28124	-6.77811	-3.03721	-2.61971	-4.56788	-2.19383	-1.84782	-4.45195	4	0	4	37	14	2	8	5	2	6	6	2	10
SRGN	chr10;chr10;chr10;chr10;chr10;chr10;chr10;chr10;chr10	69087446;69088028;69088028;69088028;69097084;69097084;69103871;69103871;69103871	69087660;69088236;69088236;69088236;69097231;69097231;69104811;69104811;69104811	+;+;+;+;+;+;+;+;+	1513	serglycin	-2.25559	-1.17351	0.00230076	0.0188739	-2.34364	-1.22875	0.0015036	0.0149994	3.2082	4.10775	3.41997	4.8174	6.69623	4.4008	4.1395	3.2737	4.40653	4.71036	4.18216	4.21029	3.72185	3.62942	3.25247	3.73102	3.67636	3.1708	3.57951	3.24129	4.10451	4.98914	332	539	302	763	2786	702	547	215	599	722	604	548	381
ABCC2	chr10;chr10;chr10;chr10;chr10;chr10;chr10;chr10;chr10;chr10;chr10;chr10;chr10;chr10;chr10;chr10;chr10;chr10;chr10;chr10;chr10;chr10;chr10;chr10;chr10;chr10;chr10;chr10;chr10;chr10;chr10;chr10	99782598;99784608;99792234;99793551;99793892;99794413;99797097;99799207;99800386;99804019;99805382;99807384;99808083;99810134;99811536;99813018;99817308;99818790;99819089;99830307;99830716;99831611;99831977;99834380;99836091;99841967;99843799;99844322;99845624;99846961;99850602;99851502	99782877;99784781;99792359;99793685;99793999;99794468;99797331;99799370;99800563;99804273;99805447;99807521;99808229;99810218;99811602;99813144;99817484;99818957;99819269;99830433;99830851;99831830;99832131;99834535;99836290;99842093;99843900;99844465;99845782;99847127;99850796;99852192	+;+;+;+;+;+;+;+;+;+;+;+;+;+;+;+;+;+;+;+;+;+;+;+;+;+;+;+;+;+;+;+	5446	ATP binding cassette subfamily C member 2	-2.2534	-1.1721	1.71634e-06	7.99658e-05	-2.30436	-1.20437	3.82329e-06	0.000167652	-1.83432	-1.08004	-1.30173	-1.94987	-0.97453	-1.14079	-2.53742	-2.97576	-2.19384	-3.0221	-2.08348	-1.597	-3.0876	-2.3339	-1.77352	-2.41865	-2.56054	-2.26957	-2.74274	-2.51503	-2.643	-3.29653	36	53	41	25	49	54	19	10	22	12	28	35	12
ZNF812P	chr19;chr19;chr19;chr19;chr19;chr19;chr19;chr19;chr19	9688860;9688860;9688860;9694779;9696094;9696094;9700388;9700388;9700388	9691269;9691269;9691269;9694867;9696248;9696248;9700776;9700776;9700776	-;-;-;-;-;-;-;-;-	3043	zinc finger protein 812, pseudogene	-2.25119	-1.17069	0.0193659	0.0837114	-1.72937	-0.790243	0.125768	0.301022	-2.96025	-0.295564	-2.33845	-1.42895	-2.40291	-1.09647	-1.30632	-2.28522	0.515407	-0.697093	0.00691722	0.29811	-3.0059	-2.19991	-3.42539	-7.95385	-1.37138	-3.54595	-2.36417	-2.39996	-1.96137	-3.86142	9	51	11	20	10	31	25	9	81	34	67	73	7
SLC12A8	chr3;chr3;chr3;chr3;chr3;chr3;chr3;chr3;chr3;chr3;chr3;chr3;chr3;chr3;chr3;chr3;chr3;chr3;chr3;chr3;chr3;chr3;chr3;chr3;chr3;chr3;chr3	125082636;125082636;125088310;125088310;125091439;125091439;125092101;125092101;125107481;125107481;125110189;125110189;125118769;125118769;125120599;125120599;125135669;125135669;125177743;125177743;125187237;125187237;125190375;125190375;125211299;125211299;125212700	125084052;125084052;125088370;125088370;125091556;125091556;125092198;125092198;125108126;125108126;125110335;125110335;125118856;125118856;125120686;125120686;125135782;125135782;125177974;125177974;125187428;125187428;125190521;125190521;125211394;125211399;125212765	-;-;-;-;-;-;-;-;-;-;-;-;-;-;-;-;-;-;-;-;-;-;-;-;-;-;-	3515	solute carrier family 12 member 8	-2.25074	-1.1704	0.000713168	0.00798904	-2.36374	-1.24107	0.000390995	0.00569984	-3.02081	-2.8251	-2.20488	-3.12275	-2.13433	-3.87348	-3.12795	-2.65963	-3.95617	-2.51356	-3.62454	-3.71485	-3.68078	-4.53549	-3.41998	-4.10724	-4.42098	-4.68757	-3.43984	-4.1328	-3.88155	-3.51295	10	10	14	7	14	5	8	8	4	11	6	5	5
ERRFI1	chr1;chr1;chr1;chr1	8011719;8015308;8015495;8026158	8014396;8015384;8015692;8026333	-;-;-;-	3129	ERBB receptor feedback inhibitor 1	-2.24719	-1.16812	8.69066e-06	0.000276723	-2.18972	-1.13075	8.80688e-05	0.00186125	6.24746	6.35975	6.12236	8.00275	7.43195	7.00667	6.76111	5.73055	7.48803	6.5784	6.65809	6.73935	5.95904	5.7844	5.34357	5.61501	6.437	5.81499	5.46634	5.64482	5.57911	6.50264	5649	5312	4068	14358	9595	8841	6965	2443	10490	5452	6952	6544	3717
LOC285556	chr4;chr4	99636531;99649231	99641196;99654679	-;-	10115	uncharacterized LOC285556	-2.23326	-1.15915	0.109546	0.271846	-2.54449	-1.34738	0.120415	0.292073	-9.68678	-3.44101	-5.174	-1.68657	-3.08166	-6.61361	-5.9963	-6.09207	-5.17486	-2.3088	-3.96299	-3.44033	-5.90021	-4.90635	-4.44658	-3.12141	-3.45377	-5.83025	-4.77894	-4.53773	-6.09475	-7.36063	0	19	5	56	21	2	3	2	5	37	14	18	3
DYRK3	chr1;chr1;chr1;chr1;chr1;chr1;chr1	206635536;206635536;206636875;206637650;206637650;206647388;206647388	206635780;206635780;206636968;206637761;206637761;206649197;206649197	+;+;+;+;+;+;+	2261	dual specificity tyrosine phosphorylation regulated kinase 3	-2.23043	-1.15732	7.63642e-05	0.00149908	-2.2655	-1.17983	0.000112564	0.00223763	1.28898	1.94727	1.46174	3.17846	3.71211	1.16329	1.42101	1.51734	1.52161	1.44475	1.30924	1.32961	1.15625	1.46322	1.45517	1.05826	1.27659	1.02628	1.34795	1.07451	1.23057	1.89147	131	180	116	366	526	111	124	95	121	112	123	111	96
LOC441081	chr5;chr5_GL339449v2_alt;chr5_GL339449v2_alt;chr5_KI270897v1_alt	70486501;920682;923406;103605	70491787;922595;926772;108882	+;-;-;-	15846	POM121 membrane glycoprotein (rat) pseudogene	-2.22599	-1.15445	0.0383016	0.134561	-2.23086	-1.1576	0.040981	0.146808	-4.71964	-4.08864	-5.82162	-4.42258	-1.90349	-5.39589	-5.48684	-6.73969	-6.12869	-6.09604	-4.03478	-4.08795	-4.75147	-4.14694	-8.10798	-5.1589	-5.64849	-4.84809	-3.81576	-4.46474	-5.09168	-6.24197	14	19	5	13	75	8	7	2	4	4	21	18	11
KLF4	chr9;chr9;chr9;chr9;chr9;chr9;chr9;chr9;chr9	107484852;107484857;107487028;107487028;107487295;107488930;107488930;107489168;107489168	107485926;107485926;107488267;107487192;107488267;107489050;107489050;107489720;107489720	-;-;-;-;-;-;-;-;-	2989	Kruppel like factor 4	-2.22336	-1.15274	0.0238617	0.0963872	-2.35231	-1.23408	0.0217755	0.0958009	2.92189	2.87486	2.5076	5.61081	5.71191	3.21123	4.95544	3.61934	3.94421	4.6925	4.28309	4.14791	2.28522	2.82214	2.05104	2.60791	2.30678	2.3772	3.47451	2.43723	2.87681	5.39595	538	453	317	2613	2782	608	1903	540	859	1409	1280	1037	278
DDIT4	chr10;chr10;chr10	72273919;72274157;72274695	72274060;72274421;72276036	+;+;+	1749	DNA damage inducible transcript 4	-2.21567	-1.14775	0.00326603	0.0240312	-1.82388	-0.867013	0.0160123	0.0782608	4.60191	5.71351	5.46143	4.11506	2.97505	6.5107	5.45018	5.51015	6.89311	5.53654	6.52078	6.71839	3.64981	3.37302	3.74505	2.78323	4.08916	3.76911	5.36699	4.28933	4.38062	4.51972	1009	1897	1438	542	244	3504	1569	1172	3882	1480	3533	3605	419
UAP1	chr1;chr1;chr1;chr1;chr1;chr1;chr1;chr1;chr1;chr1;chr1;chr1;chr1;chr1;chr1;chr1;chr1;chr1;chr1;chr1;chr1;chr1;chr1;chr1;chr1;chr1;chr1;chr1;chr1;chr1;chr1;chr1;chr1;chr1;chr1;chr1;chr1;chr1;chr1;chr1;chr1;chr1;chr1;chr1;chr1;chr1;chr1;chr1;chr1;chr1;chr1;chr1;chr1;chr1;chr1;chr1;chr1;chr1;chr1;chr1;chr1;chr1;chr1;chr1	162561440;162561440;162561440;162561506;162561899;162561899;162562473;162562473;162566012;162566012;162566012;162566012;162566012;162566012;162576777;162576777;162576777;162576777;162576777;162576777;162579428;162579428;162579428;162579428;162579428;162579428;162581287;162581287;162581287;162581287;162581287;162581287;162587475;162587475;162587475;162587475;162587475;162587475;162588693;162588693…	162561777;162561777;162561777;162561777;162562009;162562009;162562584;162562584;162566348;162566348;162566348;162566348;162566348;162566348;162576981;162576981;162576981;162576981;162576981;162576981;162579603;162579603;162579603;162579603;162579603;162579603;162581459;162581459;162581459;162581459;162581459;162581459;162587668;162587668;162587668;162587668;162587668;162587668;162588833;162588833…	+;+;+;+;+;+;+;+;+;+;+;+;+;+;+;+;+;+;+;+;+;+;+;+;+;+;+;+;+;+;+;+;+;+;+;+;+;+;+;+;+;+;+;+;+;+;+;+;+;+;+;+;+;+;+;+;+;+;+;+;+;+;+;+	2667	UDP-N-acetylglucosamine pyrophosphorylase 1	-2.21519	-1.14743	0.00015335	0.00252379	-2.3036	-1.20389	7.2971e-05	0.00159351	3.53627	4.40156	3.5481	4.7902	6.49848	3.7947	4.05417	3.91638	3.63841	3.99658	3.90053	3.69735	3.54925	3.95897	3.66151	3.72755	3.89904	3.79759	3.69023	3.59272	3.66409	3.70778	735	1165	582	1320	4282	813	909	592	620	776	876	677	596
LMNB1	chr5;chr5;chr5;chr5;chr5;chr5;chr5;chr5;chr5;chr5;chr5;chr5;chr5;chr5;chr5;chr5;chr5;chr5;chr5;chr5;chr5;chr5;chr5;chr5;chr5;chr5;chr5;chr5;chr5;chr5;chr5;chr5;chr5;chr5	126776623;126776623;126777153;126804776;126804776;126804776;126805571;126805571;126805571;126810180;126810180;126810180;126811773;126811773;126811773;126815170;126818922;126818922;126818922;126820910;126820910;126820910;126822781;126822781;126822781;126825988;126825988;126825988;126832694;126832694;126832694;126836223;126836223;126836223	126777867;126777867;126777244;126804932;126804932;126804932;126805696;126805696;126805696;126810350;126810350;126810350;126811898;126811898;126811898;126815247;126819142;126819142;126819142;126821135;126821135;126821135;126822885;126822885;126822885;126826107;126826107;126826107;126832801;126832801;126832801;126837020;126837020;126837020	+;+;+;+;+;+;+;+;+;+;+;+;+;+;+;+;+;+;+;+;+;+;+;+;+;+;+;+;+;+;+;+;+;+	3481	lamin B1	-2.20368	-1.13991	0.00487026	0.0318743	-2.26299	-1.17823	0.00238286	0.0207977	-0.607533	-0.407507	-0.765026	-0.339483	2.35026	-1.48795	-0.536544	-0.810865	-0.804164	-0.396355	-0.369751	-0.356017	0.0997285	-0.635371	-1.08749	-0.343403	-1.44629	-0.771113	-0.608691	-0.843263	-0.934002	-0.811692	54	54	38	49	315	27	49	29	37	48	59	53	71
VSIG4	chrX;chrX;chrX;chrX;chrX;chrX;chrX;chrX;chrX;chrX;chrX;chrX;chrX;chrX;chrX;chrX;chrX;chrX;chrX;chrX;chrX;chrX;chrX;chrX;chrX;chrX;chrX;chrX;chrX;chrX;chrX;chrX;chrX;chrX;chrX;chrX	66021738;66021738;66021738;66021738;66021738;66022841;66022841;66022841;66025025;66025025;66025025;66025025;66025025;66027449;66027449;66027449;66027449;66027449;66028050;66028050;66028050;66028050;66028050;66032468;66032468;66032468;66033474;66033474;66033474;66033474;66033474;66039944;66039944;66039944;66039944;66039944	66022166;66022500;66022500;66022862;66022862;66022862;66022862;66022862;66025129;66025129;66025129;66025129;66025129;66027526;66027526;66027526;66027526;66027526;66028112;66028112;66028112;66028112;66028112;66032749;66032749;66032749;66033830;66033830;66033830;66033830;66033830;66040125;66040125;66040125;66040125;66040125	-;-;-;-;-;-;-;-;-;-;-;-;-;-;-;-;-;-;-;-;-;-;-;-;-;-;-;-;-;-;-;-;-;-;-;-	2192	V-set and immunoglobulin domain containing 4	-2.20354	-1.13982	0.000115021	0.00204593	-1.91795	-0.939568	0.00265975	0.0225776	2.22361	4.78841	2.3683	4.24813	4.50393	4.73344	2.87603	1.8743	3.30376	3.00666	3.24833	2.94853	2.86152	3.37935	2.60489	3.35565	2.93927	2.62276	2.93784	3.13063	3.23532	2.6655	243	1252	211	745	883	1281	330	118	404	321	458	331	304
SLC25A18	chr22;chr22;chr22;chr22;chr22;chr22;chr22;chr22;chr22;chr22;chr22;chr22;chr22;chr22;chr22;chr22;chr22;chr22;chr22;chr22;chr22	17563439;17563439;17569924;17579745;17579745;17581037;17581037;17581358;17581358;17582563;17582563;17583416;17583416;17587136;17587136;17587925;17587925;17589590;17589590;17590095;17590095	17563713;17563713;17569986;17579964;17579964;17581159;17581159;17581413;17581413;17582653;17582653;17583534;17583534;17587301;17587301;17588079;17588079;17589665;17589665;17590890;17590890	+;+;+;+;+;+;+;+;+;+;+;+;+;+;+;+;+;+;+;+;+	2140	solute carrier family 25 member 18	-2.20245	-1.13911	0.0192726	0.0835502	-1.5871	-0.666393	0.154046	0.344097	-2.17112	0.183893	-1.48896	-1.53415	-1.41841	0.152622	-2.24701	-0.959723	-0.141555	-1.56107	-0.225457	-1.28086	-5.0491	-0.386228	-1.9491	-2.8356	-1.91129	-2.64012	-1.04625	-3.80277	-2.20325	-1.71286	11	50	14	13	14	52	9	16	36	13	40	17	1
TMEM100	chr17;chr17;chr17;chr17;chr17;chr17	55719627;55719627;55722619;55722619;55727801;55731671	55721135;55721135;55722729;55722864;55727982;55732121	-;-;-;-;-;-	2388	transmembrane protein 100	-2.20187	-1.13873	5.2579e-08	4.98437e-06	-2.03673	-1.02625	1.34728e-06	7.5929e-05	4.86289	5.28538	5.4026	5.49386	4.71038	5.75986	4.74398	4.42849	5.81132	4.2703	4.57505	5.13293	3.70381	4.46171	3.87399	3.71685	4.42296	4.49379	4.41754	4.40822	4.03669	3.6591	1651	1925	1885	1925	1110	2843	1313	756	2504	840	1252	1640	594
PFKFB3	chr10;chr10;chr10;chr10;chr10;chr10;chr10;chr10;chr10;chr10;chr10;chr10;chr10;chr10;chr10;chr10;chr10;chr10;chr10;chr10;chr10;chr10;chr10;chr10;chr10;chr10;chr10;chr10;chr10;chr10;chr10;chr10;chr10;chr10;chr10;chr10;chr10;chr10;chr10;chr10;chr10;chr10;chr10;chr10;chr10;chr10;chr10;chr10;chr10;chr10;chr10;chr10;chr10;chr10;chr10;chr10;chr10;chr10;chr10;chr10;chr10;chr10;chr10;chr10;chr10;chr10;chr…	6144878;6144878;6144878;6146248;6202877;6202877;6202877;6213623;6213623;6213623;6213623;6213623;6213623;6213623;6215221;6215221;6215221;6215221;6215221;6215221;6215221;6216125;6216125;6216125;6216125;6216125;6216125;6216125;6216706;6216706;6216706;6216706;6216706;6216706;6216706;6217135;6217135;6217135;6217135;6217135;6217135;6217135;6219519;6219519;6219569;6219569;6219569;6219569;6219569;6220658…	6145013;6145013;6145013;6146496;6203336;6203336;6203336;6213748;6213748;6213748;6213748;6213748;6213748;6213748;6215317;6215317;6215317;6215317;6215317;6215317;6215317;6216191;6216191;6216191;6216191;6216191;6216191;6216191;6216780;6216780;6216780;6216780;6216780;6216780;6216780;6217191;6217191;6217191;6217191;6217191;6217191;6217191;6219693;6219693;6219693;6219693;6219693;6219693;6219693;6220865…	+;+;+;+;+;+;+;+;+;+;+;+;+;+;+;+;+;+;+;+;+;+;+;+;+;+;+;+;+;+;+;+;+;+;+;+;+;+;+;+;+;+;+;+;+;+;+;+;+;+;+;+;+;+;+;+;+;+;+;+;+;+;+;+;+;+;+;+;+;+;+;+;+;+;+;+;+;+;+;+;+;+;+;+;+;+;+;+;+;+;+;+;+;+;+;+;+;+;+;+;+;+;+;+	5007	6-phosphofructo-2-kinase/fructose-2,6-biphosphatase 3	-2.19991	-1.13745	0.000134924	0.00229064	-2.29859	-1.20075	2.62902e-05	0.000722211	2.89863	3.0816	3.31227	3.85055	5.46894	2.53866	3.23614	2.57643	3.00806	3.53768	2.97191	2.91108	2.93497	2.68872	2.49563	2.60399	2.52184	2.92698	2.695	2.63029	2.7991	3.27439	887	876	928	1292	3938	639	968	439	752	1060	864	737	731
ART3	chr4;chr4;chr4;chr4;chr4;chr4;chr4;chr4;chr4;chr4;chr4;chr4;chr4;chr4;chr4;chr4;chr4;chr4;chr4;chr4;chr4;chr4;chr4;chr4;chr4;chr4;chr4;chr4;chr4;chr4;chr4;chr4;chr4	76011180;76074695;76074695;76075881;76075881;76075881;76081824;76081824;76081824;76097644;76097644;76097644;76098955;76098955;76098955;76100291;76100291;76100291;76100795;76100795;76100795;76100990;76100990;76100990;76103937;76103937;76103937;76104597;76107761;76107761;76112386;76112386;76112386	76011320;76074819;76074819;76075958;76075958;76075958;76082535;76082535;76082535;76097676;76097676;76097676;76098987;76098987;76098987;76100320;76100320;76100320;76100824;76100824;76100824;76101019;76101019;76101019;76103969;76103969;76103969;76104629;76107793;76107793;76112802;76112802;76112802	+;+;+;+;+;+;+;+;+;+;+;+;+;+;+;+;+;+;+;+;+;+;+;+;+;+;+;+;+;+;+;+;+	1728	ADP-ribosyltransferase 3	-2.19596	-1.13485	0.00402665	0.0279463	-1.84395	-0.882801	0.0372558	0.137611	2.8364	4.3376	1.53148	0.756274	2.04022	3.06279	1.28223	2.94127	1.96777	1.13557	1.48301	2.28836	1.86533	1.47234	1.90474	1.06137	1.1398	2.96148	1.29554	1.46236	1.87679	1.37956	293	722	93	52	126	317	86	195	126	69	106	165	120
LOC100132215	chr2;chr2;chr2;chr2;chr2;chr2;chr2;chr2	63043966;63043966;63046037;63046037;63046482;63046482;63047436;63048389	63045443;63045443;63046141;63046141;63046650;63046647;63047711;63048521	-;-;-;-;-;-;-;-	2161	uncharacterized LOC100132215	-2.18533	-1.12785	0.00155933	0.0141993	-1.99311	-0.995019	0.00693977	0.0441646	-2.06278	-2.27132	-3.64271	-1.91958	-2.41056	-1.83931	-2.2611	-1.64226	-2.69568	-3.22169	-2.52329	-2.76106	-3.28482	-3.44814	-3.48563	-3.7918	-4.25115	-2.34263	-3.8893	-3.43098	-2.71567	-4.28543	12	9	3	10	7	13	9	10	6	4	8	6	4
DUSP1	chr5;chr5;chr5;chr5	172768090;172769575;172770161;172770586	172769132;172769794;172770306;172771200	-;-;-;-	2024	dual specificity phosphatase 1	-2.18008	-1.12438	0.0794555	0.220897	-2.41999	-1.275	0.0790925	0.223757	5.32596	6.43581	5.01479	7.98879	7.8701	6.61565	8.38802	5.30929	8.27685	7.53557	7.52986	7.01213	6.9935	3.72712	3.93245	3.88321	3.60375	4.5927	5.37243	4.07468	3.74848	8.18447	1929	3622	1221	9198	8409	4361	13915	1180	11723	6847	8229	5114	4925
CLEC12B	chr12;chr12;chr12;chr12;chr12;chr12;chr12;chr12;chr12;chr12;chr12;chr12;chr12;chr12;chr12;chr12;chr12;chr12;chr12;chr12;chr12;chr12;chr12;chr12;chr12;chr12;chr12;chr12	10010627;10010627;10010627;10010627;10010627;10012785;10012785;10012785;10012785;10012785;10014523;10014523;10014523;10014531;10014531;10015252;10015252;10015252;10015252;10015252;10015612;10015612;10015612;10015612;10015612;10018331;10018331;10018331	10010850;10010850;10010850;10010850;10010850;10012883;10012883;10012883;10012883;10012883;10014741;10014741;10014741;10014741;10014741;10015406;10015406;10015406;10015406;10015406;10015874;10017949;10017949;10015727;10015727;10018800;10018800;10018800	+;+;+;+;+;+;+;+;+;+;+;+;+;+;+;+;+;+;+;+;+;+;+;+;+;+;+;+	3505	C-type lectin domain family 12 member B	-2.1778	-1.12287	0.0873247	0.234084	-2.42505	-1.27801	0.0459541	0.157074	-3.51386	-3.32035	-5.73399	-4.28369	-0.338747	-3.86937	-4.46729	-5.44833	-3.95206	-3.91941	-3.05632	-3.71074	-5.7609	-5.05909	-2.66091	-2.70004	-2.38688	-4.68346	-8.15777	-3.35972	-3.62684	-3.50884	7	7	1	3	49	5	3	1	4	4	9	5	1
REEP6	chr19;chr19;chr19;chr19;chr19;chr19;chr19;chr19;chr19;chr19;chr19	1491005;1491005;1495294;1495294;1495469;1495469;1496285;1496285;1496591;1497174;1497174	1491384;1491384;1495387;1495387;1495607;1495607;1496453;1496453;1496671;1497927;1497927	+;+;+;+;+;+;+;+;+;+;+	1617	receptor accessory protein 6	-2.17765	-1.12277	0.000669883	0.00760809	-2.10297	-1.07243	0.00159543	0.0156865	1.02678	-0.954139	0.094849	1.00897	-0.370111	0.144355	-0.64295	-1.22388	-1.30409	-2.80331	-0.140677	-0.445726	-0.12921	-1.09843	-0.68494	-1.34799	-1.6414	-1.09484	-0.413169	-0.763155	-0.288086	-1.2036	78	17	32	58	22	39	21	10	12	4	32	23	28
PHLDA1	chr12;chr12	76025447;76030510	76030092;76031776	-;-	5913	pleckstrin homology like domain family A member 1	-2.17607	-1.12173	0.00743097	0.0430648	-2.27354	-1.18494	0.00454167	0.0327079	1.086	1.08468	0.950249	2.72663	4.32747	0.694537	1.74674	1.76815	3.12632	2.84233	2.94569	3.31412	0.923885	1.1786	1.81369	1.60073	1.38061	0.630919	1.33592	1.28896	1.12612	2.13811	298	259	213	700	2108	210	407	296	964	773	1002	1151	214
CCDC144NL	chr17;chr17;chr17;chr17	20863395;20866548;20893392;20895677	20865509;20866703;20893462;20896140	-;-;-;-	2806	coiled-coil domain containing 144 family, N-terminal like	-2.17481	-1.12089	0.0502657	0.161991	-2.37957	-1.2507	0.0418462	0.148609	-0.91795	-2.12984	-1.87987	-3.01284	-4.48973	-1.60493	-3.20337	-7.83687	-1.11287	-3.98829	-4.76529	-2.28887	-2.70213	-2.18779	-4.24721	-4.69793	-3.15096	-2.05704	-5.62665	-3.03882	-3.55654	-2.78735	35	13	14	6	2	20	6	0	24	3	2	11	8
LOC100289511	chr14	69766283	69767713	-	1431	uncharacterized LOC100289511	-2.1744	-1.12062	0.00145214	0.0134854	-2.20497	-1.14076	0.00232969	0.0205083	-1.06165	-1.5286	-0.810391	-0.953561	-1.46302	-1.0421	-0.767491	-1.55124	-2.101	-2.06776	-0.20726	-2.16638	-1.91743	-2.08495	-1.77294	-2.81074	-2.17947	-1.49186	-2.14333	-2.53216	-4.63693	-2.46803	16	10	15	13	9	15	17	7	6	6	27	6	7
DDX21	chr10;chr10;chr10;chr10;chr10;chr10;chr10;chr10;chr10;chr10;chr10;chr10;chr10;chr10;chr10;chr10;chr10;chr10;chr10;chr10;chr10;chr10;chr10;chr10;chr10;chr10;chr10;chr10;chr10;chr10	68956123;68956440;68959806;68959806;68962082;68962082;68963291;68963291;68965377;68965377;68967018;68967018;68968976;68968976;68970201;68970201;68971891;68971891;68973545;68973545;68974670;68974670;68977529;68977529;68978842;68978842;68981537;68981537;68982543;68982543	68956312;68956748;68960249;68960249;68962157;68962157;68963469;68963469;68965494;68965494;68967203;68967203;68969121;68969121;68970350;68970350;68972052;68972052;68973664;68973664;68974743;68974743;68977688;68977688;68978976;68978976;68981581;68981581;68985069;68985069	+;+;+;+;+;+;+;+;+;+;+;+;+;+;+;+;+;+;+;+;+;+;+;+;+;+;+;+;+;+	5021	DEAD-box helicase 21	-2.17187	-1.11894	5.1244e-07	2.95916e-05	-2.24182	-1.16467	4.15247e-07	3.00003e-05	3.55182	4.34283	3.60754	4.52715	5.74655	4.03873	3.72888	3.83564	3.55259	3.6993	3.64223	3.51836	3.12106	3.52087	3.56221	3.67706	3.67151	3.30256	3.23964	3.20152	3.26556	3.28787	1399	2106	1142	2071	4787	1813	1366	1054	1100	1189	1379	1126	834
LOC101927989	chr18;chr18	76491652;76492757	76491689;76493915	+;+	1197	uncharacterized LOC101927989	-2.17047	-1.11801	5.28415e-05	0.00112907	-2.21887	-1.14982	5.85687e-05	0.00133592	0.905725	-0.153103	-0.0735762	-0.233147	0.188136	0.104091	-0.890447	-0.939149	-0.00806399	-0.183129	-1.10184	-1.05978	-2.82121	-0.853838	-1.23355	-1.28427	-0.374766	-0.375698	-0.72417	-1.31079	-0.995368	-0.58021	53	22	21	18	24	28	13	9	22	19	12	11	3
LOC100129148	chr7;chr7;chr7	139417463;139423285;139427401	139417695;139423385;139427526	-;-;-	460	uncharacterized LOC100129148	-2.1691	-1.1171	0.000771514	0.0084761	-2.16738	-1.11595	0.00221726	0.0198056	1.37191	1.66968	1.43603	1.36648	1.50702	1.67473	0.69206	0.274185	1.61037	0.543387	1.67294	-0.127978	0.69633	0.421019	0.584325	0.0954483	0.923618	1.4932	-0.320221	0.32583	-1.63603	-0.830713	28	30	23	21	23	32	15	8	26	12	32	8	14
ROM1	chr11;chr11;chr11	62612741;62614258;62614621	62613871;62614504;62615121	+;+;+	1879	retinal outer segment membrane protein 1	-2.16715	-1.1158	5.6572e-12	2.10859e-09	-2.12064	-1.0845	7.66194e-11	2.32696e-08	2.57078	2.24593	2.43951	2.18835	2.05039	2.32773	1.51555	1.96904	1.22859	1.44413	1.58789	1.26244	1.08713	1.47204	0.714488	0.571113	1.07534	1.09932	1.64805	1.32718	1.16722	1.49178	265	184	190	153	138	207	110	108	82	93	124	88	76
SCUBE3	chr6;chr6;chr6;chr6;chr6;chr6;chr6;chr6;chr6;chr6;chr6;chr6;chr6;chr6;chr6;chr6;chr6;chr6;chr6;chr6;chr6;chr6;chr6;chr6;chr6;chr6;chr6;chr6;chr6;chr6;chr6;chr6;chr6;chr6;chr6;chr6;chr6;chr6;chr6;chr6;chr6;chr6;chr6;chr6	35214062;35214062;35227580;35227580;35228614;35228614;35231725;35231725;35232850;35232853;35233185;35233185;35237902;35237902;35239752;35239752;35240374;35240374;35241141;35241141;35241543;35241543;35241806;35241806;35242204;35242204;35242622;35242622;35243021;35243021;35243594;35243594;35243963;35243963;35244650;35244650;35245228;35245228;35245944;35245944;35246206;35246206;35248556;35248556	35214503;35214503;35227702;35227702;35228739;35228739;35231859;35231859;35232975;35232975;35233301;35233301;35238018;35238018;35239874;35239874;35240490;35240490;35241266;35241266;35241659;35241659;35241910;35241910;35242320;35242320;35242780;35242780;35243236;35243236;35243755;35243755;35244130;35244130;35244811;35244811;35245425;35245425;35246096;35246096;35246285;35246285;35253079;35253079	+;+;+;+;+;+;+;+;+;+;+;+;+;+;+;+;+;+;+;+;+;+;+;+;+;+;+;+;+;+;+;+;+;+;+;+;+;+;+;+;+;+;+;+	7713	signal peptide, CUB domain and EGF like domain containing 3	-2.16436	-1.11394	0.00549335	0.0347171	-2.165	-1.11437	0.00638413	0.0415384	2.53362	0.0689476	3.42978	2.12571	2.37031	2.289	0.470004	0.812345	1.49228	1.3847	1.42063	1.55694	1.54642	2.63695	-0.243411	-0.327667	0.20955	1.17294	2.11074	1.04423	1.56458	0.187385	1061	167	1551	602	708	828	219	199	405	367	454	444	430
LOC101928728	chr1	26691910	26694131	-	2222	uncharacterized LOC101928728	-2.16397	-1.11368	0.013397	0.0651379	-2.10465	-1.07358	0.0209619	0.0931893	-1.06196	-4.34921	-2.01938	-1.20702	-0.765136	-0.894202	-1.58009	-1.20432	-2.02026	-3.65163	-2.11692	-1.82926	-3.01911	-2.53372	-7.50022	-2.32471	-4.29131	-2.24907	-1.61661	-1.83321	-2.40527	-2.0032	25	2	10	17	23	26	15	14	10	3	11	12	5
CFP	chrX;chrX;chrX;chrX;chrX;chrX;chrX;chrX;chrX;chrX;chrX;chrX;chrX;chrX;chrX;chrX;chrX;chrX;chrX	47624213;47624213;47626058;47626058;47626328;47626328;47626773;47626773;47627141;47627141;47627471;47627471;47628102;47628102;47629524;47629524;47629769;47629769;47630129	47624440;47624440;47626169;47626169;47626519;47626519;47626946;47626946;47627332;47627332;47627641;47627641;47628277;47628277;47629674;47629674;47629970;47629909;47630305	-;-;-;-;-;-;-;-;-;-;-;-;-;-;-;-;-;-;-	1775	complement factor properdin	-2.1636	-1.11343	0.00604737	0.0370893	-2.10368	-1.07291	0.0113198	0.0616758	-0.257254	0.666804	-1.69534	1.50641	2.57031	1.31843	0.107722	0.0583847	0.279327	-0.542313	0.244707	0.138241	0.282685	0.451181	-1.27228	0.468574	-0.166956	-1.22934	0.596293	-0.182528	-0.113243	0.834711	35	58	10	90	187	97	39	27	40	22	46	38	41
LINC01581	chr15;chr15;chr15;chr15;chr15;chr15;chr15;chr15;chr15	93905405;93947497;93949065;93962684;93974996;93982893;94001676;94082275;94107879	93906320;93947582;93949221;93962932;93975406;93983021;94001759;94083355;94107938	-;-;-;-;-;-;-;-;-	3173	long intergenic non-protein coding RNA 1581	-2.16356	-1.1134	0.000134749	0.00229004	-2.22013	-1.15065	0.000139115	0.00261938	-1.6948	-1.55953	-0.487805	-1.22889	-1.47873	-1.78227	-1.75807	-3.48047	-1.86835	-1.58955	-1.85704	-2.02699	-2.56577	-2.47821	-1.94307	-1.94007	-2.47953	-2.89678	-1.96339	-2.24231	-2.40179	-4.83958	23	22	42	24	20	20	19	4	16	19	19	15	10
SLAMF1	chr1;chr1;chr1;chr1;chr1;chr1;chr1;chr1;chr1;chr1;chr1;chr1;chr1;chr1;chr1;chr1;chr1;chr1;chr1;chr1;chr1;chr1;chr1;chr1;chr1;chr1;chr1;chr1;chr1;chr1;chr1;chr1	160608100;160608100;160608100;160608100;160608100;160612488;160612488;160612488;160612488;160612488;160619776;160619776;160623503;160624096;160624096;160624096;160624096;160634613;160634613;160634613;160634613;160634613;160637191;160637191;160637191;160637191;160637191;160646870;160646870;160646870;160646870;160646870	160610798;160610798;160610798;160610798;160610798;160612580;160612580;160612580;160612580;160612580;160619849;160619849;160623585;160624185;160624185;160624185;160624185;160634897;160634892;160634897;160634897;160634897;160637529;160637529;160637529;160637529;160637529;160647311;160647311;160647311;160647311;160647311	-;-;-;-;-;-;-;-;-;-;-;-;-;-;-;-;-;-;-;-;-;-;-;-;-;-;-;-;-;-;-;-	4105	signaling lymphocytic activation molecule family member 1	-2.1614	-1.11197	0.0360351	0.128893	-2.19723	-1.13569	0.0318538	0.124145	-4.20435	-2.57377	-5.10307	-2.84526	0.596387	-2.47094	-2.56345	-2.88349	-2.90579	-2.39568	-2.47272	-3.28565	-3.08564	-2.97245	-2.23773	-2.31161	-2.72813	-3.57989	-2.33492	-2.18024	-2.77333	-2.76585	5	14	2	10	110	16	14	8	10	14	16	8	9
HCLS1	chr3;chr3;chr3;chr3;chr3;chr3;chr3;chr3;chr3;chr3;chr3;chr3;chr3;chr3;chr3;chr3;chr3;chr3;chr3;chr3;chr3;chr3;chr3;chr3;chr3;chr3;chr3	121631398;121631398;121632101;121632101;121632332;121632332;121633067;121633067;121634207;121634207;121635735;121635735;121636434;121636434;121637146;121642927;121642927;121644818;121644818;121647319;121647319;121657279;121657279;121658264;121658264;121660820;121660820	121631982;121631982;121632184;121632184;121632563;121632563;121633171;121633171;121634418;121634418;121635804;121635804;121636489;121636489;121637256;121642981;121642981;121644928;121644928;121647448;121647448;121657352;121657352;121658347;121658347;121660948;121660948	-;-;-;-;-;-;-;-;-;-;-;-;-;-;-;-;-;-;-;-;-;-;-;-;-;-;-	2038	hematopoietic cell-specific Lyn substrate 1	-2.15923	-1.11052	5.2082e-05	0.00112233	-2.0173	-1.01243	0.000453513	0.00626192	2.48586	3.80594	2.28389	3.73122	4.79856	4.63965	3.05354	2.72522	3.56113	2.83539	3.56123	3.01388	2.73569	3.39354	2.70998	2.88079	2.91735	2.36819	2.72317	2.4828	2.86101	2.72384	271	589	185	484	1007	1116	347	198	449	265	529	322	259
LOC100505635	chr6;chr6;chr6;chr6	39888790;39891306;39891623;39897197	39889055;39891379;39891763;39897380	-;-;-;-	665	uncharacterized LOC100505635	-2.15613	-1.10844	0.000582226	0.00684481	-2.24541	-1.16698	0.00062638	0.00796234	0.496316	-0.165933	0.55462	0.257239	0.54397	0.607913	-1.12629	-0.662002	-0.593699	-0.246095	0.0617233	-1.31275	-0.811829	0.269541	-0.045099	-1.70515	-1.32574	-0.168852	-1.80467	-0.20589	-1.0154	-2.58516	22	12	18	14	17	22	6	6	8	10	15	5	7
CCDC13	chr3;chr3;chr3;chr3;chr3;chr3;chr3;chr3;chr3;chr3;chr3;chr3;chr3;chr3;chr3;chr3	42708382;42709684;42713162;42730467;42732887;42733470;42735707;42739634;42742896;42745923;42747257;42751936;42752575;42757066;42758125;42773176	42709139;42709798;42713316;42730589;42732970;42733609;42735913;42739810;42743057;42746027;42747373;42752025;42752717;42757214;42758351;42773253	-;-;-;-;-;-;-;-;-;-;-;-;-;-;-;-	2830	coiled-coil domain containing 13	-2.15483	-1.10757	1.25948e-07	1.00758e-05	-1.98511	-0.989218	3.57517e-07	2.66513e-05	0.920502	1.09825	1.5646	1.80745	0.710134	1.45321	0.635934	1.05019	0.96588	1.01421	0.985396	0.570011	0.132289	0.225552	0.392759	-0.416256	0.107332	0.213357	0.871211	0.263875	0.447006	-0.925056	127	125	156	177	82	170	90	86	103	104	123	82	59
RELT	chr11;chr11;chr11;chr11;chr11;chr11;chr11;chr11;chr11;chr11;chr11;chr11;chr11;chr11;chr11;chr11;chr11;chr11;chr11;chr11;chr11;chr11	73376360;73376668;73389112;73389112;73390551;73390551;73390755;73390755;73391144;73391144;73392211;73392211;73393837;73393837;73394236;73394236;73394477;73394477;73395087;73395087;73395444;73395444	73376499;73376869;73389181;73389181;73390625;73390625;73390921;73390921;73391223;73391223;73392468;73392468;73393917;73393917;73394317;73394317;73394734;73394734;73395285;73395285;73397474;73397474	+;+;+;+;+;+;+;+;+;+;+;+;+;+;+;+;+;+;+;+;+;+	3643	RELT tumor necrosis factor receptor	-2.15143	-1.1053	0.0161373	0.0738633	-2.20485	-1.14068	0.0174644	0.082995	-2.2427	-0.555197	-2.15849	1.12571	1.99127	-0.955786	-1.04429	-0.926798	-0.526545	-0.52309	-0.731552	-1.19075	-1.10987	-0.310561	-1.27766	-0.597159	-0.912597	-1.6895	-0.348318	-0.624228	-1.73013	0.153727	18	51	15	142	257	41	36	28	47	46	48	31	32
SLC43A2	chr17;chr17;chr17;chr17;chr17;chr17;chr17;chr17;chr17;chr17;chr17;chr17;chr17;chr17;chr17;chr17;chr17;chr17;chr17;chr17;chr17;chr17;chr17;chr17;chr17;chr17;chr17;chr17;chr17;chr17;chr17;chr17;chr17;chr17;chr17;chr17;chr17;chr17;chr17;chr17;chr17;chr17;chr17;chr17;chr17;chr17;chr17;chr17;chr17;chr17;chr17;chr17;chr17;chr17;chr17;chr17;chr17;chr17;chr17;chr17;chr17;chr17;chr17;chr17;chr17;chr17;chr…	1569254;1569254;1569254;1569254;1569254;1576597;1576597;1576597;1576597;1576597;1578250;1578250;1578250;1578250;1578250;1583204;1583204;1583204;1583204;1583204;1585913;1585913;1585913;1585913;1585913;1586949;1586949;1586949;1590802;1590802;1590802;1590802;1590802;1591269;1591269;1591269;1591269;1591269;1591566;1591566;1591566;1591566;1591566;1593187;1593187;1593187;1593187;1593187;1604740;1613195…	1575765;1575765;1575765;1575765;1575765;1576720;1576720;1576720;1576720;1576720;1578323;1578323;1578323;1578323;1578323;1583336;1583336;1583336;1583336;1583336;1586051;1586051;1586051;1586051;1586051;1586960;1586960;1586960;1590948;1590948;1590948;1590948;1590948;1591471;1591471;1591471;1591471;1591471;1591699;1591699;1591699;1591699;1591699;1593279;1593279;1593279;1593279;1593279;1605034;1613271…	-;-;-;-;-;-;-;-;-;-;-;-;-;-;-;-;-;-;-;-;-;-;-;-;-;-;-;-;-;-;-;-;-;-;-;-;-;-;-;-;-;-;-;-;-;-;-;-;-;-;-;-;-;-;-;-;-;-;-;-;-;-;-;-;-;-;-;-;-;-;-;-;-;-;-;-;-;-;-;-;-;-;-;-;-;-;-;-;-;-;-;-;-;-;-;-;-;-;-;-;-;-;-;-;-;-;-;-;-;-;-;-;-;-;-;-;-;-;-;-;-;-;-;-;-;-;-;-	16883	solute carrier family 43 member 2	-2.15102	-1.10502	0.000206433	0.00316995	-2.08607	-1.06079	0.000584743	0.00758086	-4.37828	-5.08908	-3.76176	-3.83132	-3.89038	-4.60257	-5.39193	-3.8531	-4.46974	-4.91217	-4.51284	-5.01228	-4.84292	-5.01256	-5.89739	-5.60156	-4.76825	-6.56933	-4.7314	-5.12887	-5.49557	-5.77693	19	10	23	21	20	15	8	17	14	10	16	10	11
CPA1	chr7;chr7;chr7;chr7;chr7;chr7;chr7;chr7;chr7;chr7	130380371;130381098;130381630;130382108;130383391;130383684;130384536;130385146;130385839;130387824	130380585;130381179;130381863;130382209;130383492;130383794;130384626;130385345;130385923;130388108	+;+;+;+;+;+;+;+;+;+	1507	carboxypeptidase A1	-2.14588	-1.10157	0.0249775	0.0993769	-1.89861	-0.924946	0.0540183	0.174552	-2.11071	-2.10261	-1.77307	-0.488316	-0.722605	-1.11675	-2.30654	-0.863475	-1.32552	-2.14241	-0.859754	-1.39204	-2.7648	-1.18609	-1.5658	-3.27178	-4.58298	-3.08351	-0.739394	-4.66758	-3.87436	-3.76541	8	7	8	19	16	15	6	12	11	6	18	11	4
LOC100128494	chr11;chr11;chr11;chr11	72014291;72017359;72018895;72020326	72016887;72018294;72019009;72020910	+;+;+;+	4233	uncharacterized LOC100128494	-2.1452	-1.10111	4.96212e-07	2.87557e-05	-2.26957	-1.18242	1.24956e-07	1.15128e-05	0.896773	0.320203	0.569385	0.315133	0.724604	0.406324	0.235154	-0.122525	-0.0524335	-0.0958047	0.392766	-0.841563	-0.0845821	-0.220152	-1.01838	-0.481807	-0.651749	0.257532	-1.03889	-0.869775	-1.21618	-0.86254	187	109	117	94	124	123	102	57	76	72	122	46	76
RNA28SN5	chr21;chr21;chr21;chr21;chr22_KI270733v1_random;chrUn_GL000220v1	8213888;8258859;8399068;8441146;130204;113348	8214635;8260268;8401980;8446211;135280;118417	+;+;+;+;+;+	20284	NA	-2.14044	-1.09791	0.0933021	0.244071	-1.53686	-0.619984	0.345515	0.562259	-4.64306	-4.30228	-3.06521	-1.09216	-6.10923	-5.43962	-4.7705	-5.37648	-4.37712	-5.32544	-3.83504	-5.59054	-2.83641	-6.37478	-5.45042	-7.02237	-6.94973	-5.72059	-3.65073	-3.88183	-3.07316	-3.58735	19	21	45	170	5	10	15	7	18	9	31	8	54
SLC39A14	chr8;chr8;chr8;chr8;chr8;chr8;chr8;chr8;chr8;chr8;chr8;chr8;chr8;chr8;chr8;chr8;chr8;chr8;chr8;chr8;chr8;chr8;chr8;chr8;chr8;chr8;chr8;chr8;chr8;chr8;chr8;chr8;chr8;chr8;chr8;chr8;chr8;chr8;chr8;chr8;chr8;chr8;chr8;chr8;chr8;chr8;chr8;chr8;chr8;chr8;chr8;chr8;chr8;chr8;chr8;chr8;chr8;chr8;chr8;chr8;chr8;chr8;chr8;chr8;chr8;chr8;chr8;chr8;chr8;chr8;chr8;chr8;chr8;chr8;chr8;chr8;chr8;chr8;chr8;chr8…	22367230;22367230;22367230;22367230;22367230;22367230;22367230;22367524;22379427;22390730;22390730;22390730;22392830;22392830;22393054;22393054;22404696;22404696;22404696;22404696;22404696;22404696;22404696;22404696;22404696;22404696;22408310;22408310;22408310;22408310;22408310;22408310;22408310;22408310;22408310;22408310;22409946;22412037;22412037;22412037;22412037;22412037;22412037;22412037;224…	22367408;22367408;22367408;22367408;22367408;22367408;22367408;22367737;22379514;22390847;22390847;22390847;22393232;22393419;22393232;22393232;22404980;22404980;22404980;22404980;22404980;22404980;22404980;22404980;22404980;22404980;22408496;22408496;22408496;22408496;22408496;22408496;22408496;22408496;22408496;22408496;22410115;22412206;22412206;22412206;22412206;22412206;22412206;22412206;224…	+;+;+;+;+;+;+;+;+;+;+;+;+;+;+;+;+;+;+;+;+;+;+;+;+;+;+;+;+;+;+;+;+;+;+;+;+;+;+;+;+;+;+;+;+;+;+;+;+;+;+;+;+;+;+;+;+;+;+;+;+;+;+;+;+;+;+;+;+;+;+;+;+;+;+;+;+;+;+;+;+;+;+;+;+;+;+;+;+;+;+;+;+;+;+;+	6128	solute carrier family 39 member 14	-2.13371	-1.09336	6.34102e-06	0.000217104	-2.21601	-1.14796	3.23015e-06	0.000148805	2.77866	3.86531	2.71941	3.43438	5.04158	3.23556	2.91912	2.22115	2.84671	2.83851	2.6208	2.87045	2.34905	3.10082	2.65268	2.71944	2.71344	2.62923	2.71102	2.52151	2.59836	2.52784	999	1846	753	1185	3584	1268	951	420	823	799	829	877	596
ABAT	chr16;chr16;chr16;chr16;chr16;chr16;chr16;chr16;chr16;chr16;chr16;chr16;chr16;chr16;chr16;chr16;chr16;chr16;chr16;chr16;chr16;chr16;chr16;chr16;chr16;chr16;chr16;chr16;chr16;chr16;chr16;chr16;chr16;chr16;chr16;chr16;chr16;chr16;chr16;chr16;chr16;chr16;chr16;chr16;chr16;chr16;chr16;chr16	8674587;8712969;8720716;8735699;8735699;8735699;8746001;8746001;8746001;8748108;8748108;8748108;8750422;8750422;8750422;8757757;8757757;8757757;8764069;8764069;8764069;8764738;8764738;8764738;8766208;8766208;8766208;8768193;8768193;8768193;8768825;8768825;8768825;8772780;8772780;8772780;8774890;8774890;8774890;8776344;8776344;8776344;8779479;8779479;8779479;8781309;8781309;8781309	8674711;8713865;8720934;8735809;8735809;8735809;8746098;8746098;8746098;8748137;8748137;8748137;8750539;8750539;8750539;8757806;8757806;8757806;8764149;8764149;8764149;8764830;8764830;8764830;8766270;8766270;8766270;8768256;8768256;8768256;8768973;8768973;8768973;8772917;8772917;8772917;8775057;8775057;8775057;8776490;8776490;8776490;8779590;8779590;8779590;8784575;8784575;8784575	+;+;+;+;+;+;+;+;+;+;+;+;+;+;+;+;+;+;+;+;+;+;+;+;+;+;+;+;+;+;+;+;+;+;+;+;+;+;+;+;+;+;+;+;+;+;+;+	5930	4-aminobutyrate aminotransferase	-2.13194	-1.09217	9.57132e-05	0.00178577	-2.08877	-1.06265	0.000397767	0.00578005	3.37923	1.56317	1.58153	2.7348	1.17159	3.3431	1.04006	0.533017	1.48148	0.881688	1.55094	1.76027	1.66548	1.58541	1.94412	0.93901	1.56719	1.65487	1.60889	0.81761	1.19591	1.34746	1466	362	331	706	237	1322	250	126	309	199	382	393	359
HERC2P3	chr15;chr15;chr15;chr15;chr15;chr15;chr15;chr15;chr15;chr15;chr15;chr15;chr15;chr15;chr15;chr15;chr15;chr15;chr15;chr15;chr15;chr15;chr15;chr15;chr15;chr15	20408396;20431093;20435849;20437294;20438592;20438927;20439508;20440474;20443371;20444227;20445859;20452368;20453351;20453620;20453840;20454540;20457305;20457593;20457827;20458233;20461192;20462343;20462831;20466195;20505391;20506108	20408729;20431235;20435992;20437432;20438822;20439123;20439655;20440642;20443521;20444419;20446046;20452559;20453502;20453762;20454010;20454673;20457500;20457720;20457959;20458447;20461342;20462446;20463001;20466370;20505493;20506180	-;-;-;-;-;-;-;-;-;-;-;-;-;-;-;-;-;-;-;-;-;-;-;-;-;-	4279	hect domain and RLD 2 pseudogene 3	-2.13026	-1.09103	0.0821266	0.225343	-2.18235	-1.12589	0.125046	0.299905	0.42259	2.3218	0.397994	0.943411	-0.626607	-1.83962	-1.44511	-0.880468	1.05673	-0.694127	0.921166	2.28504	-1.63916	0.284728	-0.239217	-1.18569	-1.34689	-2.21355	-2.75118	-1.79289	-0.388103	1.84621	136	442	105	147	49	26	32	34	166	48	178	408	26
CHD1	chr5;chr5;chr5;chr5;chr5;chr5;chr5;chr5;chr5;chr5;chr5;chr5;chr5;chr5;chr5;chr5;chr5;chr5;chr5;chr5;chr5;chr5;chr5;chr5;chr5;chr5;chr5;chr5;chr5;chr5;chr5;chr5;chr5;chr5;chr5	98855204;98858180;98858964;98859972;98863408;98868495;98869754;98870687;98872051;98872417;98873593;98875072;98876398;98879552;98881076;98881279;98881975;98883088;98885578;98888088;98889076;98892525;98893416;98894597;98896226;98897193;98898256;98898664;98899480;98900811;98901186;98902900;98903792;98904897;98926334	98856725;98858390;98859015;98860068;98863586;98868635;98869882;98870803;98872201;98872555;98873723;98875113;98876558;98879728;98881171;98881375;98882123;98883237;98885649;98888240;98889238;98892713;98893606;98894686;98896442;98897320;98898434;98898764;98899705;98901082;98901335;98902964;98903908;98905098;98926534	-;-;-;-;-;-;-;-;-;-;-;-;-;-;-;-;-;-;-;-;-;-;-;-;-;-;-;-;-;-;-;-;-;-;-	6457	chromodomain helicase DNA binding protein 1	-2.12819	-1.08963	1.97228e-06	8.9106e-05	-2.20446	-1.14042	1.28601e-06	7.3273e-05	2.70465	3.14069	2.75808	4.05279	4.61567	2.80169	2.83302	2.47025	2.10077	2.8197	2.4722	2.7051	2.21685	2.42971	2.4519	2.49432	2.70715	2.26927	2.27564	2.08914	2.68101	2.79776	1000	1177	815	1917	2811	989	944	526	517	831	788	824	573
KLF9	chr9;chr9	70384597;70412859	70388005;70414657	-;-	5208	Kruppel like factor 9	-2.12674	-1.08864	4.561e-06	0.00016885	-2.03186	-1.0228	5.40749e-05	0.0012597	5.17086	5.22627	4.9841	6.36186	5.82699	5.73579	5.40135	4.36502	6.26028	5.34484	5.44209	5.64353	3.76085	4.4457	4.59359	4.00854	4.9978	4.52672	4.46877	4.28512	4.56316	5.21734	4458	4030	3076	7663	5250	6098	4517	1578	7455	3859	4981	5096	1348
ANKRD33B	chr5;chr5;chr5;chr5	10564323;10618333;10638028;10649266	10564833;10618462;10638168;10657816	+;+;+;+	9333	ankyrin repeat domain 33B	-2.12044	-1.08437	7.54888e-07	4.10229e-05	-2.04317	-1.03081	7.6491e-06	0.000281267	2.1337	1.5067	1.53061	1.85783	0.547375	2.04837	0.379971	0.158452	1.29687	0.338827	0.711655	1.19833	-0.049383	0.685475	1.3784	0.530141	0.613875	0.354041	0.64263	0.423888	0.738881	0.275357	973	548	503	605	242	848	249	153	428	215	336	419	172
CDH19	chr18;chr18;chr18;chr18;chr18;chr18;chr18;chr18;chr18;chr18;chr18;chr18;chr18;chr18;chr18;chr18;chr18;chr18;chr18;chr18;chr18;chr18;chr18;chr18;chr18;chr18;chr18;chr18;chr18;chr18;chr18;chr18;chr18;chr18	66501187;66501187;66501187;66508995;66508995;66511568;66511568;66529845;66529845;66529845;66534986;66534986;66534986;66543971;66543971;66543971;66544719;66544719;66544719;66551094;66551094;66551094;66554405;66554405;66554405;66568416;66568416;66568416;66572010;66572010;66572010;66603954;66603954;66603954	66505302;66505302;66505302;66509246;66509218;66511685;66511685;66529966;66529966;66529966;66535107;66535107;66535107;66544224;66544224;66544224;66544903;66544903;66544903;66551258;66551258;66551258;66554524;66554524;66554524;66568710;66568710;66568710;66572316;66572316;66572316;66604138;66604138;66604138	-;-;-;-;-;-;-;-;-;-;-;-;-;-;-;-;-;-;-;-;-;-;-;-;-;-;-;-;-;-;-;-;-;-	6241	cadherin 19	-2.12018	-1.08419	3.12286e-09	4.65591e-07	-2.06353	-1.04511	4.09631e-08	4.57003e-06	3.78774	3.33425	3.56051	4.05989	3.88393	3.92311	2.9952	3.6299	3.12279	2.63979	2.48045	2.98201	2.02549	2.75644	3.20378	2.55665	3.00091	2.77484	2.24447	2.11583	3.12838	2.60994	2048	1301	1374	1862	1636	2080	1021	1136	1015	709	766	965	485
LOC646626	chr1;chr1	85276358;85277641	85276797;85278088	+;+	888	uncharacterized LOC646626	-2.11717	-1.08214	0.00163806	0.0146881	-2.28658	-1.19319	0.000825447	0.00964884	-0.666873	-1.33957	-2.35964	-0.63651	-0.051375	-0.925982	-0.695687	-1.33384	-1.41261	-1.37937	-1.63964	-2.03544	-2.00175	-2.16507	-1.89911	-1.56662	-2.04828	-1.37114	-2.60623	-1.37893	-2.58496	-2.08455	13	7	3	10	15	10	11	5	6	6	6	4	4
FGF14-AS2	chr13	102394578	102395705	+	1128	FGF14 antisense RNA 2	-2.11706	-1.08206	7.67705e-07	4.15523e-05	-2.07298	-1.0517	4.39798e-06	0.000184468	2.59799	1.32086	2.4015	3.23661	2.63252	2.69292	2.2386	2.25501	1.69553	1.13672	1.65714	1.86153	1.5306	1.31071	1.24674	1.95482	1.25616	1.67906	1.68159	1.37602	1.59408	1.16261	162	58	111	190	124	160	109	79	68	45	78	80	62
FAM153B	chr5;chr5;chr5;chr5;chr5;chr5;chr5;chr5;chr5;chr5;chr5;chr5;chr5;chr5;chr5;chr5;chr5;chr5;chr5;chr5	176063709;176089463;176090370;176093195;176093744;176096824;176097355;176098488;176099021;176101047;176101551;176103227;176103756;176106059;176106560;176108605;176109107;176113341;176113800;176113956	176063764;176089521;176090394;176093274;176093768;176096900;176097379;176098558;176099045;176101117;176101581;176103297;176103780;176106129;176106590;176108675;176109137;176113378;176113867;176114798	+;+;+;+;+;+;+;+;+;+;+;+;+;+;+;+;+;+;+;+	1794	family with sequence similarity 153 member B	-2.11548	-1.08099	0.0292197	0.111063	-2.11096	-1.0779	0.0367445	0.136269	0.761888	0.521976	0.334863	-0.66664	-0.124842	-0.531624	-1.27141	-0.895641	0.0309509	-2.95317	-0.587315	-0.0792808	-1.16919	0.862786	-3.21711	-0.626162	-3.45064	-0.517123	-0.921439	-3.16246	-0.967995	-1.82883	72	53	42	20	29	27	15	14	34	4	26	33	15
PPP1R15A	chr19;chr19;chr19	48872392;48873225;48875614	48872651;48874898;48876062	+;+;+	2383	protein phosphatase 1 regulatory subunit 15A	-2.1145	-1.08032	0.00757518	0.0436365	-2.33307	-1.22223	0.0034465	0.0269792	4.70625	4.31016	3.70309	6.26169	6.5972	3.80972	5.36696	4.65875	3.46445	4.87975	4.23942	3.32737	4.52156	3.70274	3.84883	3.56181	4.02053	4.34855	3.56452	4.13646	4.1191	5.60642	1478	977	579	3271	4097	734	2018	885	491	1279	990	468	1045
NOP16	chr5;chr5;chr5;chr5;chr5;chr5;chr5;chr5;chr5;chr5;chr5;chr5;chr5;chr5;chr5;chr5;chr5;chr5;chr5;chr5;chr5;chr5;chr5;chr5;chr5;chr5;chr5;chr5;chr5;chr5;chr5;chr5;chr5;chr5;chr5;chr5;chr5;chr5;chr5;chr5;chr5;chr5;chr5	176383937;176383937;176383937;176383937;176383937;176383937;176383937;176383937;176383937;176385221;176385221;176385221;176385221;176385221;176385221;176385221;176385221;176385221;176385930;176386840;176386840;176386840;176386840;176386840;176386840;176386840;176386840;176388235;176388235;176388235;176388235;176388235;176388235;176388235;176388235;176388235;176388433;176388433;176388433;176388433…	176384374;176384283;176384374;176384254;176384283;176384283;176384283;176384286;176384374;176385327;176385327;176385327;176385327;176385327;176385327;176385327;176385327;176385327;176386019;176386909;176386909;176386926;176386909;176386943;176386909;176386909;176386909;176388927;176388927;176388343;176388343;176388343;176388343;176388343;176388343;176388343;176388927;176388927;176388927;176388927…	-;-;-;-;-;-;-;-;-;-;-;-;-;-;-;-;-;-;-;-;-;-;-;-;-;-;-;-;-;-;-;-;-;-;-;-;-;-;-;-;-;-;-	1432	NOP16 nucleolar protein	-2.11299	-1.07929	4.28035e-08	4.20346e-06	-2.17494	-1.12098	4.91018e-08	5.33291e-06	2.8018	3.21693	2.6106	3.45124	4.30943	2.94477	2.65616	2.78538	2.5739	2.61739	2.66829	2.39304	2.1602	2.36849	2.24463	2.55203	2.46504	2.16582	2.20471	2.54123	1.8007	1.92352	237	275	163	280	504	242	185	145	159	160	200	147	122
TMED6	chr16;chr16;chr16;chr16	69343246;69347788;69349525;69351541	69343640;69347936;69349651;69351809	-;-;-;-	940	transmembrane p24 trafficking protein 6	-2.11296	-1.07926	0.0170624	0.0767481	-2.10403	-1.07316	0.0324194	0.125782	-0.861815	1.42707	-0.520613	-0.460752	-1.0224	-0.344288	1.26156	-1.16131	-1.27992	-0.745402	-2.27597	-0.845514	-0.236745	-1.47866	-1.3313	-0.935579	-1.17222	-1.14166	-0.782394	-1.92586	-0.882334	-1.61016	12	52	12	12	8	16	46	6	7	10	4	10	15
STX11	chr6;chr6	144150517;144186623	144150703;144191939	+;+	5504	syntaxin 11	-2.11135	-1.07817	0.00498147	0.0323165	-2.27427	-1.1854	0.00189495	0.0176075	-0.722073	-0.89341	-1.81327	0.0109311	1.47238	-1.66002	-1.11222	-1.33066	-1.1219	-1.05733	-1.55294	-1.69658	-1.89637	-1.29635	-1.46093	-1.13621	-1.33068	-1.75918	-1.38685	-0.981938	-1.87045	0.0198013	79	61	29	99	271	38	52	32	47	48	41	33	28
IQUB	chr7;chr7;chr7;chr7;chr7;chr7;chr7;chr7;chr7;chr7;chr7;chr7;chr7;chr7;chr7;chr7;chr7;chr7;chr7;chr7;chr7;chr7;chr7;chr7;chr7;chr7;chr7;chr7;chr7;chr7;chr7;chr7;chr7;chr7;chr7;chr7;chr7;chr7;chr7;chr7;chr7;chr7;chr7;chr7;chr7;chr7;chr7;chr7;chr7;chr7;chr7;chr7;chr7;chr7;chr7;chr7;chr7;chr7;chr7;chr7;chr7;chr7;chr7;chr7;chr7	123452182;123452182;123452182;123452182;123452182;123457381;123457381;123457381;123457381;123457381;123461357;123461357;123461357;123461357;123461357;123462648;123464833;123464833;123464833;123464833;123464833;123469214;123469214;123469214;123469214;123469214;123479795;123479795;123479795;123479795;123496696;123496696;123496696;123496696;123496696;123502597;123502597;123502597;123502597;123502597…	123452925;123452925;123452925;123452925;123452925;123457566;123457566;123457566;123457566;123457566;123461605;123461616;123461605;123461605;123461605;123462832;123465009;123465009;123465009;123465009;123465009;123469384;123469384;123469384;123469384;123469384;123479970;123479970;123479970;123479970;123496906;123496906;123496906;123496906;123496906;123502752;123502752;123502752;123502752;123502752…	-;-;-;-;-;-;-;-;-;-;-;-;-;-;-;-;-;-;-;-;-;-;-;-;-;-;-;-;-;-;-;-;-;-;-;-;-;-;-;-;-;-;-;-;-;-;-;-;-;-;-;-;-;-;-;-;-;-;-;-;-;-;-;-;-	3895	IQ motif and ubiquitin domain containing	-2.11061	-1.07766	0.00029324	0.00411038	-2.21353	-1.14635	0.000221314	0.00377684	-2.26241	-2.22244	-1.58508	-1.93535	-1.5749	-1.87891	-2.70584	-5.60054	-2.57239	-3.76505	-2.69101	-1.91343	-2.49068	-2.55604	-3.06978	-3.95088	-2.33617	-3.05883	-3.58793	-3.32578	-2.59276	-3.4469	19	17	24	18	23	23	12	1	12	5	13	20	13
LINC01605	chr8;chr8;chr8;chr8;chr8;chr8;chr8;chr8;chr8;chr8	37406464;37421341;37431132;37431749;37473078;37475842;37493438;37516406;37516803;37521308	37407019;37421569;37431176;37431787;37473210;37476012;37493913;37516700;37516956;37521386	-;-;-;-;-;-;-;-;-;-	2177	long intergenic non-protein coding RNA 1605	-2.10979	-1.0771	0.0062681	0.0380039	-2.21026	-1.14421	0.00327396	0.0261789	-2.07342	-2.63328	-1.73222	-2.24442	-0.308483	-2.08564	-1.9894	-1.80207	-3.26498	-1.95701	-2.53393	-1.5814	-2.02226	-2.5042	-4.4073	-4.33176	-3.03666	-2.66485	-3.21238	-2.17371	-1.85829	-2.82177	12	7	12	8	31	11	11	9	4	10	8	14	10
SNORD139	chr22	39316842	39316896	-	55	small nucleolar RNA, C/D box 139	-2.10834	-1.07611	0.00312591	0.0233553	-2.29621	-1.19926	0.00125495	0.0131762	3.23334	3.3071	3.89106	3.74789	5.13066	3.75087	0.996404	2.3698	3.57366	3.60752	3.55986	3.62032	2.97081	2.80257	3.33293	3.9102	3.08814	2.45662	1.79118	2.42035	2.58045	2.88558	12	11	15	13	34	16	2	4	12	12	14	13	8
BHLHE40	chr3;chr3;chr3;chr3;chr3	4979412;4979962;4980301;4981392;4982836	4979798;4980031;4980408;4981515;4985180	+;+;+;+;+	3034	basic helix-loop-helix family member e40	-2.10475	-1.07365	0.0158755	0.0730524	-2.21921	-1.15005	0.00896901	0.0524578	4.95627	4.47233	3.73552	5.74405	6.83358	2.2866	5.43423	4.2108	3.09232	4.35647	3.78991	3.59413	3.59726	3.88331	4.15072	4.06163	3.43459	3.84992	4.74959	4.17599	3.66438	5.49567	2238	1392	754	2909	6145	325	2692	826	483	1133	923	717	701
FLJ42393	chr3	188178543	188180808	+	2266	uncharacterized LOC401105	-2.10416	-1.07324	0.00668086	0.0400023	-2.07908	-1.05595	0.0276333	0.113197	-0.829989	-0.218753	-0.347896	1.8507	0.0346073	0.842281	0.615559	0.23362	-0.18481	-0.404101	-0.458923	-0.651427	0.186175	-0.389179	-0.281829	-1.63209	-0.664927	-0.478843	-2.30838	0.502373	-1.71358	-0.923363	30	40	33	146	41	89	71	39	37	31	36	28	49
NPTX2	chr7;chr7;chr7;chr7;chr7	98617285;98619643;98624922;98627165;98628402	98617887;98619859;98625166;98627344;98629869	+;+;+;+;+	2713	neuronal pentraxin 2	-2.10116	-1.07118	2.09056e-06	9.19172e-05	-2.03445	-1.02464	1.73108e-05	0.000533642	2.89117	3.41988	3.52343	3.88725	3.55233	3.42948	2.11536	2.15089	2.99612	2.91548	2.63306	2.35789	2.53958	2.7248	2.15351	1.02555	1.9851	3.07699	2.0207	2.83706	2.77437	1.89122	478	600	582	718	565	642	241	177	404	373	370	272	301
MIR4451	chr4	85722468	85722533	+	66	microRNA 4451	-2.10106	-1.07112	0.0338642	0.123554	-2.17429	-1.12055	0.028903	0.116751	3.28537	2.41046	3.62802	2.61216	2.62253	-0.191816	2.4206	3.39083	1.77875	1.42162	0.644613	1.71458	1.74827	-0.168995	1.16269	-2.42697	2.00708	3.16396	1.14379	1.90626	2.10397	1.27835	15	7	15	7	7	1	7	10	4	3	2	4	4
NDP	chrX;chrX;chrX	43948776;43958472;43973304	43950026;43958852;43973675	-;-;-	2004	NDP, norrin cystine knot growth factor	-2.10031	-1.07061	0.00691639	0.0410231	-2.10591	-1.07445	0.0118183	0.0636937	-0.104609	-1.88021	0.453887	0.427523	-1.32369	1.11339	-1.02205	-3.75653	-1.61365	-1.36118	-1.8453	-1.46194	-0.119242	-0.211914	-1.44735	-1.19583	-1.28575	-1.40441	-1.87454	-1.30391	-0.210872	-1.98853	44	11	51	48	14	95	20	2	12	14	12	14	35
NOCT	chr4;chr4;chr4	139015759;139043074;139044639	139016171;139043343;139045939	+;+;+	1984	nocturnin	-2.09972	-1.0702	0.0214979	0.0898077	-2.1338	-1.09342	0.0183906	0.0859278	-1.53304	-0.882092	-1.72137	0.637554	2.77534	-0.479389	-0.428608	-0.942562	-0.673569	0.0412144	-0.267187	-0.181751	-0.586365	-0.361263	-0.585739	0.190758	-0.282095	-0.526136	-0.145967	-0.527973	0.0459323	-0.365744	16	22	11	55	241	31	30	15	23	37	36	34	25
FAM46C	chr1;chr1	117605982;117622842	117606153;117628389	+;+	5720	family with sequence similarity 46 member C	-2.09952	-1.07006	0.00169563	0.0150478	-2.16649	-1.11536	0.0014136	0.0143282	2.3977	2.03693	1.68909	3.4106	4.10521	1.55093	1.88056	2.56911	1.05686	2.57443	1.35663	1.67781	2.04964	1.1599	1.87715	0.850636	0.773678	2.27546	1.76369	2.47495	1.96111	1.66545	716	485	344	1088	1748	368	432	499	222	621	322	358	452
TNFRSF11B	chr8;chr8;chr8;chr8;chr8	118923557;118926494;118928738;118932931;118951792	118924762;118926718;118928929;118933300;118952144	-;-;-;-;-	2346	TNF receptor superfamily member 11b	-2.09701	-1.06833	0.0139516	0.0669672	-1.73222	-0.792619	0.106325	0.269052	-1.25915	1.19785	-1.84008	-0.793243	-1.04308	-0.675765	-2.37961	-1.18435	-1.84097	-1.23098	-1.4214	-1.68926	-1.01075	-0.999928	-2.20433	-2.568	-2.89265	-0.172841	-1.98888	-0.769764	-1.58608	-2.71548	23	111	12	24	20	32	9	15	12	18	19	14	22
THEMIS2	chr1;chr1;chr1;chr1;chr1;chr1;chr1;chr1;chr1;chr1;chr1;chr1;chr1;chr1;chr1;chr1;chr1;chr1;chr1;chr1;chr1;chr1;chr1;chr1;chr1;chr1;chr1;chr1	27872543;27872543;27872543;27872543;27872543;27876588;27876588;27876588;27876588;27876588;27879644;27879644;27879644;27879644;27881971;27881971;27882468;27882513;27885295;27885295;27885295;27885295;27885295;27885867;27885867;27885867;27885867;27885867	27872665;27872665;27872665;27872665;27872665;27876728;27876728;27876728;27876728;27876728;27880054;27880054;27879963;27880054;27883043;27882125;27883043;27883043;27885451;27885451;27885451;27885451;27885451;27886685;27886685;27886685;27886685;27886685	+;+;+;+;+;+;+;+;+;+;+;+;+;+;+;+;+;+;+;+;+;+;+;+;+;+;+;+	2724	thymocyte selection associated family member 2	-2.0964	-1.06792	0.0090331	0.0494887	-2.18217	-1.12576	0.00638065	0.0415384	1.15643	1.38678	0.24454	2.38873	4.06421	1.55824	2.13324	1.08843	2.06073	2.05381	1.8448	1.77301	0.794607	1.37595	0.761773	0.91593	0.59386	0.677561	1.71072	1.20192	0.750175	2.65931	144	147	60	255	809	176	245	85	212	206	215	182	90
ENDOU	chr12;chr12;chr12;chr12;chr12;chr12;chr12;chr12;chr12;chr12;chr12;chr12;chr12;chr12;chr12;chr12;chr12;chr12;chr12;chr12;chr12;chr12;chr12;chr12;chr12;chr12;chr12	47709735;47709735;47709735;47711633;47711633;47711633;47712516;47712516;47712516;47713275;47713275;47713275;47716300;47716300;47716300;47716890;47716890;47716890;47717518;47717518;47717518;47718129;47718129;47720753;47725359;47725359;47725359	47710919;47710919;47710919;47711775;47711775;47711775;47712622;47712622;47712622;47713388;47713388;47713388;47716499;47716499;47716499;47717058;47717058;47717058;47717655;47717655;47717655;47718194;47718194;47720875;47725572;47725572;47725572	-;-;-;-;-;-;-;-;-;-;-;-;-;-;-;-;-;-;-;-;-;-;-;-;-;-;-	2459	endonuclease, poly(U) specific	-2.09441	-1.06655	0.000276274	0.00396785	-2.05463	-1.03888	0.000640561	0.00806129	-0.132924	-1.64503	-0.982335	-1.05189	-0.269884	-0.35419	-1.63469	-0.9148	-0.754014	-1.99811	-0.936351	-1.24988	-1.53236	-1.18678	-2.71864	-3.28733	-1.67262	-1.54993	-1.07181	-1.36791	-2.14704	-1.80835	53	16	23	21	36	42	16	19	27	11	28	20	16
FAM153C	chr5;chr5;chr5;chr5;chr5;chr5;chr5;chr5;chr5;chr5;chr5;chr5;chr5;chr5;chr5;chr5;chr5;chr5;chr5;chr5;chr5;chr5;chr5;chr5;chr5;chr5	178007692;178009326;178009326;178035096;178035096;178036012;178036012;178038838;178038838;178039387;178039387;178041693;178041693;178042195;178042195;178046414;178046414;178046872;178046872;178047028;178047028;178048665;178052533;178052803;178053840;178063172	178008134;178009381;178009381;178035154;178035154;178036036;178036036;178038917;178038917;178039411;178039411;178041763;178041763;178042225;178042225;178046451;178046451;178046939;178046939;178047655;178047133;178049321;178052687;178052989;178053973;178063588	+;+;+;+;+;+;+;+;+;+;+;+;+;+;+;+;+;+;+;+;+;+;+;+;+;+	3074	family with sequence similarity 153, member C, pseudogene	-2.09172	-1.06469	0.0502566	0.161991	-2.02502	-1.01794	0.0614065	0.190156	-0.567535	-0.62332	-0.663163	-3.70416	-2.91897	-2.86527	-3.33498	-1.89191	-1.13004	-5.5173	-1.9694	-2.42048	-3.79324	-3.00197	-3.99405	-2.16987	-2.4338	-1.11515	-1.99884	-4.32527	-1.67546	-3.31955	49	41	36	4	7	9	6	12	26	1	17	11	4
STEAP4	chr7;chr7;chr7;chr7;chr7;chr7;chr7;chr7;chr7;chr7;chr7;chr7;chr7;chr7;chr7	88276429;88276429;88276429;88280915;88280915;88280915;88282641;88282641;88283814;88283814;88283814;88290916;88306792;88306792;88306792	88279628;88279628;88279628;88281079;88281079;88281079;88283168;88283168;88284271;88284271;88284271;88291014;88306913;88306913;88306913	-;-;-;-;-;-;-;-;-;-;-;-;-;-;-	4572	STEAP4 metalloreductase	-2.09157	-1.06459	2.63217e-07	1.82913e-05	-2.14405	-1.10034	2.47553e-07	1.98188e-05	3.09957	3.96231	3.99998	3.58447	4.34167	2.96839	3.26701	2.3047	3.14109	2.46484	2.63603	2.55305	2.51258	2.94688	2.3504	2.52787	2.89972	3.09982	2.10332	2.03789	3.05399	2.78884	931	1473	1365	981	1646	786	903	332	753	460	625	525	498
ALDH1A3	chr15;chr15;chr15;chr15;chr15;chr15;chr15;chr15;chr15;chr15;chr15;chr15;chr15;chr15;chr15;chr15;chr15;chr15;chr15;chr15;chr15;chr15;chr15	100879692;100879692;100885267;100885267;100887572;100887572;100892510;100892945;100893954;100895933;100895933;100898083;100898083;100900575;100900575;100905523;100905523;100907121;100907121;100908408;100908408;100914701;100914701	100880006;100880006;100885371;100885371;100887712;100887712;100892639;100893006;100894082;100896046;100896046;100898185;100898185;100900759;100900759;100905687;100905687;100907278;100907278;100908482;100908482;100916625;100916625	+;+;+;+;+;+;+;+;+;+;+;+;+;+;+;+;+;+;+;+;+;+;+	3607	aldehyde dehydrogenase 1 family member A3	-2.08843	-1.06242	0.00214748	0.017987	-2.10105	-1.07111	0.00234071	0.0205611	2.8008	3.37621	2.60384	3.36358	5.62319	3.09937	2.35326	2.44173	2.78797	3.01113	3.32683	2.95427	3.05691	3.42826	2.37138	1.96196	2.22505	2.98525	2.90602	2.85055	3.48112	2.68953	597	774	409	664	3157	679	378	288	465	530	796	547	573
ALS2CR12	chr2;chr2;chr2;chr2;chr2;chr2;chr2;chr2;chr2;chr2;chr2;chr2;chr2;chr2;chr2;chr2;chr2;chr2;chr2;chr2;chr2;chr2;chr2;chr2;chr2;chr2;chr2;chr2;chr2;chr2;chr2;chr2;chr2;chr2;chr2;chr2;chr2;chr2;chr2;chr2;chr2;chr2;chr2;chr2;chr2;chr2;chr2;chr2;chr2;chr2;chr2;chr2;chr2;chr2;chr2;chr2;chr2;chr2;chr2	201288271;201288271;201288271;201288271;201289457;201289457;201289457;201289457;201289696;201289696;201289696;201289696;201299238;201299238;201299238;201299238;201307519;201307519;201307519;201307519;201309151;201309151;201309151;201309151;201330470;201330470;201330470;201330470;201330736;201330736;201330736;201330736;201342370;201342370;201342370;201344170;201344170;201344170;201344170;201346542…	201288781;201288781;201288781;201288781;201289566;201289566;201289566;201289566;201289785;201289859;201289785;201289854;201299300;201299300;201299300;201299300;201307622;201307622;201307622;201307622;201309250;201309250;201309250;201309250;201330522;201330522;201330522;201330522;201330833;201330833;201330833;201330833;201342431;201342431;201342431;201344263;201344263;201344263;201344263;201346675…	-;-;-;-;-;-;-;-;-;-;-;-;-;-;-;-;-;-;-;-;-;-;-;-;-;-;-;-;-;-;-;-;-;-;-;-;-;-;-;-;-;-;-;-;-;-;-;-;-;-;-;-;-;-;-;-;-;-;-	2345	amyotrophic lateral sclerosis 2 chromosome region candidate 12	-2.08825	-1.0623	1.41356e-07	1.07326e-05	-2.12436	-1.08703	2.75324e-07	2.15015e-05	-0.206576	-0.23279	0.411958	0.783589	0.532088	-0.0356408	-0.12107	-0.70322	-0.583274	-0.279636	-0.548698	-0.381396	-1.29627	-0.94331	-0.686152	-1.13672	-0.315285	-0.856681	-0.84735	-0.541561	-0.59684	-1.16333	48	41	58	72	60	50	44	21	29	35	35	35	18
MIR1282	chr15	43793659	43793759	-	101	microRNA 1282	-2.08409	-1.05942	0.0045361	0.0304262	-2.10214	-1.07186	0.00684618	0.0437217	4.03303	4.19545	3.95478	3.41094	4.37505	3.26063	4.08805	4.48154	3.55893	2.3244	4.63652	2.37279	3.24089	3.35548	3.55425	2.28273	2.7301	3.854	2.03163	1.94342	2.20194	1.60814	39	38	29	19	37	21	35	33	22	9	55	10	18
FXYD3	chr19;chr19;chr19;chr19;chr19;chr19;chr19;chr19;chr19;chr19;chr19;chr19;chr19;chr19;chr19;chr19;chr19;chr19;chr19;chr19;chr19;chr19;chr19;chr19;chr19;chr19;chr19;chr19;chr19;chr19;chr19;chr19;chr19;chr19;chr19;chr19;chr19;chr19;chr19;chr19;chr19;chr19;chr19;chr19;chr19;chr19;chr19;chr19;chr19;chr19;chr19;chr19;chr19;chr19;chr19;chr19;chr19;chr19;chr19;chr19;chr19;chr19;chr19;chr19	35115828;35115828;35115828;35115828;35115828;35115828;35115828;35115828;35116264;35116264;35116264;35116264;35116264;35116264;35116264;35116264;35117257;35119168;35119168;35119168;35119168;35119363;35119363;35119363;35119363;35119363;35119363;35119363;35119363;35121078;35121078;35121078;35121078;35121078;35121078;35121078;35121078;35121222;35121222;35121222;35121222;35121222;35121222;35121222;351…	35115959;35115959;35115959;35115959;35115959;35115959;35115959;35115959;35116359;35116359;35116359;35116359;35116359;35116359;35116359;35116359;35117378;35119251;35119251;35119251;35119251;35119416;35119416;35119416;35119416;35119416;35119416;35119416;35119416;35121110;35121110;35121110;35121110;35121110;35121110;35121110;35121110;35121245;35121245;35121245;35121665;35121245;35121245;35121245;351…	+;+;+;+;+;+;+;+;+;+;+;+;+;+;+;+;+;+;+;+;+;+;+;+;+;+;+;+;+;+;+;+;+;+;+;+;+;+;+;+;+;+;+;+;+;+;+;+;+;+;+;+;+;+;+;+;+;+;+;+;+;+;+;+	2326	FXYD domain containing ion transport regulator 3	-2.08355	-1.05904	7.80188e-05	0.00151824	-1.94261	-0.957994	0.000653009	0.00816261	0.902039	1.56482	0.754372	0.910465	-0.711918	0.23784	0.472889	0.663555	-0.040707	-0.537306	-0.536961	-0.68913	-0.179076	-0.54797	0.273891	-0.545562	-0.383182	-0.16049	-0.206579	-0.370517	-0.316965	-0.740793	103	142	73	78	25	60	66	54	42	29	35	28	39
WT1-AS	chr11;chr11;chr11;chr11;chr11;chr11;chr11;chr11;chr11;chr11;chr11;chr11;chr11;chr11	32435518;32435518;32435518;32435518;32436039;32436795;32437070;32437845;32437845;32437845;32452021;32453262;32457915;32458639	32435846;32435846;32435846;32435846;32436837;32437054;32437197;32439457;32439457;32438590;32452131;32454178;32457963;32458769	+;+;+;+;+;+;+;+;+;+;+;+;+;+	4294	WT1 antisense RNA	-2.08334	-1.0589	0.0351697	0.126989	-1.91815	-0.939712	0.0866526	0.237151	-3.45708	-1.81355	-5.16801	-5.11318	-3.04832	-2.82993	-3.25173	-3.3529	-6.02763	-3.43809	-2.62917	-3.75168	-3.50272	-4.82429	-3.07645	-5.31174	-6.09362	-5.49784	-4.87992	-4.11745	-3.91974	-3.23609	9	25	2	2	9	13	9	6	1	7	15	6	7
SOD2	chr6;chr6;chr6;chr6;chr6;chr6;chr6;chr6;chr6;chr6;chr6;chr6;chr6;chr6;chr6;chr6;chr6;chr6;chr6;chr6;chr6;chr6;chr6;chr6;chr6;chr6;chr6;chr6;chr6;chr6;chr6;chr6;chr6;chr6;chr6;chr6;chr6;chr6;chr6;chr6;chr6;chr6;chr6;chr6	159679064;159679064;159679064;159679064;159679064;159679064;159679064;159679064;159682474;159682474;159682474;159684854;159684854;159684854;159684854;159684854;159684854;159684854;159688126;159688126;159688126;159688126;159688126;159688126;159690922;159692661;159692661;159692661;159692661;159692661;159692661;159692661;159692661;159693145;159693145;159693145;159693145;159693145;159693145;159726852…	159679298;159679298;159682638;159679298;159682638;159682638;159682638;159682638;159682638;159682638;159682638;159685033;159685033;159685033;159685033;159685033;159685033;159685033;159688242;159688242;159688242;159688242;159688242;159688242;159692863;159692863;159692863;159692863;159692863;159692863;159692863;159692863;159692863;159693328;159693328;159693328;159693328;159693328;159693328;159726944…	-;-;-;-;-;-;-;-;-;-;-;-;-;-;-;-;-;-;-;-;-;-;-;-;-;-;-;-;-;-;-;-;-;-;-;-;-;-;-;-;-;-;-;-	7894	superoxide dismutase 2, mitochondrial	-2.08151	-1.05763	1.20791e-07	9.83937e-06	-2.15751	-1.10937	1.91782e-08	2.47656e-06	5.36019	5.70441	5.50172	5.42016	7.13274	5.47096	5.09166	5.10463	5.08515	5.24335	4.76289	4.99397	4.63597	4.84441	5.0419	5.00238	4.79523	4.81285	4.91174	4.67764	4.79394	5.13669	7705	8509	6675	6047	19673	7693	5524	3994	5004	5452	4715	4924	3748
KIF26B	chr1;chr1;chr1;chr1;chr1;chr1;chr1;chr1;chr1;chr1;chr1;chr1;chr1;chr1;chr1;chr1_KI270759v1_alt;chr1_KI270759v1_alt;chr1_KI270759v1_alt;chr1_KI270759v1_alt;chr1_KI270759v1_alt;chr1_KI270759v1_alt;chr1_KI270759v1_alt;chr1_KI270759v1_alt;chr1_KI270759v1_alt;chr1_KI270759v1_alt;chr1_KI270759v1_alt;chr1_KI270759v1_alt;chr1_KI270759v1_alt	245154985;245156282;245366834;245419579;245540767;245602577;245607651;245609266;245611793;245646121;245684233;245685405;245698106;245698887;245702458;61136;113883;235071;296881;301955;303570;306097;340425;382258;383430;396131;396912;400483	245155487;245156683;245367367;245419745;245540950;245602783;245607744;245609528;245611976;245646280;245684395;245688807;245698308;245699037;245709432;61671;114049;235254;297087;302048;303832;306280;340584;382420;386832;396333;397062;407457	+;+;+;+;+;+;+;+;+;+;+;+;+;+;+;+;+;+;+;+;+;+;+;+;+;+;+;+	26283	kinesin family member 26B	-2.08059	-1.05699	0.029321	0.111363	-2.17928	-1.12385	0.0207291	0.0924552	-4.94393	-5.47057	-3.68158	-4.53952	-4.39285	-6.52534	-5.86546	-8.35498	-5.58446	-5.17952	-7.46624	-7.84336	-5.76431	-4.73445	-5.97198	-8.77034	-5.0906	-7.5901	-5.84429	-6.73119	-5.3472	-5.12848	20	12	38	20	22	6	9	1	10	13	3	2	9
C11orf96	chr11	43942556	43943883	+	1328	chromosome 11 open reading frame 96	-2.07474	-1.05293	0.00851756	0.0475939	-2.06296	-1.04472	0.0108579	0.0597749	6.7962	7.07255	5.96316	7.61826	8.88392	5.63915	6.66218	6.56902	7.86912	6.57416	6.54662	6.53355	6.52853	6.60818	4.88896	5.42817	5.03309	5.84301	6.53247	6.64903	6.7417	7.42828	3507	3695	1546	4668	11141	1454	2760	1854	5798	2307	2731	2408	2341
PAK5	chr20;chr20;chr20;chr20;chr20;chr20;chr20;chr20;chr20;chr20;chr20;chr20;chr20;chr20;chr20;chr20;chr20;chr20;chr20;chr20;chr20	9537390;9537390;9542586;9542586;9544369;9544369;9557608;9557608;9562891;9562891;9565893;9565893;9580145;9580145;9644125;9644125;9711286;9711286;9818680;9838762;9838762	9539617;9539617;9542720;9542720;9544494;9544494;9557734;9557734;9563024;9563024;9566384;9566384;9580930;9580930;9644339;9644339;9711435;9711435;9818785;9839039;9839039	-;-;-;-;-;-;-;-;-;-;-;-;-;-;-;-;-;-;-;-;-	4777	p21 (RAC1) activated kinase 5	-2.07472	-1.05292	0.00149904	0.0137882	-1.66388	-0.734548	0.0300544	0.11974	-2.41458	-1.15803	-2.00385	-0.45795	-2.30071	-1.41843	-3.40551	-1.08214	-2.45861	-1.9706	-1.65943	-2.82021	-3.02153	-2.02583	-2.61453	-2.61645	-2.45278	-2.73871	-2.63483	-1.84583	-3.22771	-2.40943	21	44	22	62	17	39	9	33	16	22	33	13	11
ARRDC4	chr15;chr15;chr15;chr15;chr15;chr15;chr15;chr15	97960703;97965600;97965895;97968014;97969123;97969883;97970589;97971131	97961168;97965666;97966042;97968116;97969379;97970045;97970743;97973838	+;+;+;+;+;+;+;+	4067	arrestin domain containing 4	-2.07087	-1.05024	9.81495e-10	1.74962e-07	-2.0759	-1.05374	4.23824e-09	7.72302e-07	4.56035	5.19146	5.29561	5.66517	5.80473	4.51079	5.0978	4.70801	4.55733	4.91822	4.43338	4.76205	4.23768	4.41476	4.03989	4.18267	3.9173	4.1716	4.28857	4.19425	4.66674	3.69669	2280	3072	2981	3692	4037	2037	2858	1563	1788	2242	1933	2160	1465
GFOD1	chr6;chr6;chr6;chr6;chr6;chr6;chr6;chr6;chr6;chr6	13363355;13363355;13363355;13407910;13469270;13469270;13471981;13486011;13486638;13486638	13365662;13365662;13365662;13408137;13470630;13470630;13472063;13486183;13487637;13487637	-;-;-;-;-;-;-;-;-;-	5153	glucose-fructose oxidoreductase domain containing 1	-2.06977	-1.04947	4.66456e-07	2.7321e-05	-1.95891	-0.970049	3.97294e-06	0.000171464	2.48868	3.64891	2.93452	3.93924	4.07306	2.99593	2.69382	2.47116	3.24006	2.80191	2.87775	2.52662	2.18743	2.91365	1.98368	1.88162	2.35582	2.17475	2.85991	2.17033	2.42171	2.72458	687	1336	735	1414	1540	903	684	420	909	655	833	581	448
PERM1	chr1;chr1;chr1;chr1;chr1;chr1;chr1;chr1;chr1	975199;975199;976499;976499;978881;978881;981137;982065;982065	976269;976269;976624;976624;981047;980657;981173;982117;982117	-;-;-;-;-;-;-;-;-	3454	PPARGC1 and ESRR induced regulator, muscle 1	-2.06634	-1.04708	0.0193406	0.0836629	-2.33342	-1.22245	0.00813914	0.0492509	-1.25917	-3.76458	-1.82222	-2.02155	-4.25257	-2.13577	-3.28906	-2.31883	-8.13663	-3.89826	-4.15351	-4.38312	-2.68819	-3.35619	-3.04419	-3.77753	-2.26071	-3.51607	-3.8783	-2.98757	-5.07095	-3.27354	34	5	18	15	3	17	7	10	0	4	4	3	10
F2	chr11;chr11;chr11;chr11;chr11;chr11;chr11;chr11;chr11;chr11;chr11;chr11;chr11;chr11;chr11;chr11;chr11;chr11;chr11;chr11;chr11;chr11;chr11;chr11;chr11;chr11;chr11;chr11	46719166;46719166;46719702;46719702;46720523;46720523;46720790;46720790;46723180;46723180;46723382;46723382;46725859;46725859;46726498;46726498;46726711;46726711;46727996;46727996;46728664;46728664;46729380;46729380;46739048;46739048;46739265;46739265	46719266;46719314;46719862;46719862;46720547;46720547;46720840;46720840;46723285;46723285;46723518;46723518;46726173;46726173;46726626;46726626;46726837;46726837;46728163;46728163;46728837;46728837;46729561;46729561;46739118;46739118;46739508;46739508	+;+;+;+;+;+;+;+;+;+;+;+;+;+;+;+;+;+;+;+;+;+;+;+;+;+;+;+	2039	coagulation factor II, thrombin	-2.06549	-1.04648	0.0164396	0.0747048	-1.79356	-0.842822	0.0591738	0.185307	-1.40544	-1.46643	-1.76082	-0.370379	-2.54187	-2.62364	-2.02919	-2.06208	-1.63863	-3.52763	-3.08953	-7.37622	-1.45183	-3.74983	-3.09834	-2.76585	-4.16731	-2.12507	-2.65417	-2.57816	-1.99946	-2.51314	18	15	11	28	6	7	10	7	12	3	5	0	14
CD300LB	chr17;chr17;chr17;chr17	74521174;74523579;74525748;74531311	74522900;74523651;74526077;74531474	-;-;-;-	2294	CD300 molecule like family member b	-2.06211	-1.04412	0.0679049	0.198263	-2.17254	-1.11938	0.0539294	0.174509	-4.57217	-3.4788	-4.26355	-1.43115	0.438754	-2.79364	-2.51229	-2.44844	-2.21468	-3.30786	-2.60946	-2.63279	-2.24612	-3.5343	-2.30602	-2.08849	-2.86031	-2.74037	-2.63838	-5.27377	-3.26589	-1.51865	2	4	2	15	55	7	8	6	9	4	8	7	9
SYTL4	chrX;chrX;chrX;chrX;chrX;chrX;chrX;chrX;chrX;chrX;chrX;chrX;chrX;chrX;chrX;chrX;chrX;chrX;chrX;chrX;chrX;chrX;chrX;chrX;chrX;chrX;chrX;chrX;chrX;chrX;chrX;chrX;chrX;chrX;chrX;chrX;chrX;chrX;chrX;chrX;chrX;chrX;chrX;chrX;chrX;chrX;chrX;chrX;chrX;chrX;chrX;chrX;chrX;chrX	100674491;100674491;100674491;100678391;100678391;100678391;100679313;100679313;100679313;100681227;100681227;100681227;100685990;100685990;100685990;100686679;100686679;100686679;100687067;100687067;100687067;100688351;100688351;100688351;100689856;100689856;100689856;100690075;100690075;100690075;100690563;100690563;100690563;100691108;100691108;100691108;100700897;100700897;100700897;100701220…	100676176;100676176;100676176;100678599;100678599;100678599;100679412;100679412;100679412;100681335;100681335;100681335;100686151;100686151;100686151;100686781;100686781;100686781;100687245;100687245;100687245;100688443;100688443;100688443;100689959;100689959;100689959;100690165;100690165;100690165;100690638;100690638;100690638;100691209;100691209;100691209;100700999;100700999;100700999;100701329…	-;-;-;-;-;-;-;-;-;-;-;-;-;-;-;-;-;-;-;-;-;-;-;-;-;-;-;-;-;-;-;-;-;-;-;-;-;-;-;-;-;-;-;-;-;-;-;-;-;-;-;-;-;-	4054	synaptotagmin like 4	-2.06102	-1.04336	1.93114e-08	2.01724e-06	-1.9182	-0.939754	1.14477e-06	6.77768e-05	2.18571	3.39605	2.97098	3.35132	3.04748	3.4906	2.4615	2.4563	2.79992	2.22769	2.17319	2.06578	1.76559	2.34392	2.90479	2.08626	2.03908	1.87466	2.0041	1.68007	1.98318	1.76299	438	882	593	740	595	1001	458	327	527	346	402	332	263
UGCG	chr9;chr9;chr9;chr9;chr9;chr9;chr9;chr9;chr9	111896766;111914605;111922849;111924777;111926384;111929500;111931271;111932170;111932827	111897313;111914746;111922951;111924878;111926496;111929678;111931357;111932359;111935374	+;+;+;+;+;+;+;+;+	4012	UDP-glucose ceramide glucosyltransferase	-2.06091	-1.04328	0.000124206	0.00217859	-2.16142	-1.11198	3.35154e-05	0.000871083	2.98014	3.49678	2.71967	3.7567	5.28258	2.72355	2.95225	2.72168	2.72169	2.97011	2.38879	2.87023	2.69819	2.55919	2.81525	2.99235	2.6196	2.61812	2.71885	2.64931	2.73718	3.2305	752	936	493	970	2773	582	637	389	494	573	462	574	497
GLT1D1	chr12;chr12;chr12;chr12;chr12;chr12;chr12;chr12;chr12;chr12;chr12;chr12;chr12;chr12;chr12;chr12;chr12;chr12;chr12	128853434;128853434;128875914;128875914;128888639;128888639;128899236;128912424;128914933;128926359;128927105;128945326;128945326;128947338;128947338;128957545;128957545;128982929;128982929	128853649;128853649;128876062;128876062;128888744;128888744;128899287;128912460;128914989;128926454;128927154;128945369;128945369;128947458;128947458;128957643;128957643;128984964;128984964	+;+;+;+;+;+;+;+;+;+;+;+;+;+;+;+;+;+;+	3063	glycosyltransferase 1 domain containing 1	-2.05543	-1.03944	0.0319548	0.118417	-2.04916	-1.03503	0.0347728	0.131671	-1.31322	-1.01864	-0.967735	-0.410829	1.87281	-1.59561	-2.35916	0.126773	-0.740815	-2.76367	0.159578	-1.49718	-0.57617	-1.32867	-1.16381	-2.38277	-1.04953	-0.557584	-0.511113	-1.83472	-0.861133	-0.778146	29	31	29	41	199	22	12	49	34	8	75	21	39
CTH	chr1;chr1;chr1;chr1;chr1;chr1;chr1;chr1;chr1;chr1;chr1;chr1;chr1;chr1;chr1;chr1;chr1;chr1;chr1;chr1;chr1;chr1;chr1;chr1;chr1;chr1;chr1;chr1;chr1;chr1;chr1;chr1;chr1;chr1	70411218;70411218;70411218;70415956;70415956;70415956;70417937;70417937;70421566;70421566;70421566;70424285;70424285;70429794;70429794;70429794;70430317;70430317;70430317;70432083;70432083;70432083;70433828;70433828;70433828;70435125;70435125;70435125;70438688;70438688;70438688;70439101;70439101;70439101	70411583;70411583;70411583;70416037;70416037;70416037;70418032;70418032;70421675;70421675;70421675;70424416;70424416;70429851;70429851;70429851;70430394;70430394;70430394;70432235;70432235;70432235;70433949;70433949;70433949;70435177;70435177;70435177;70438826;70438826;70438826;70439851;70439851;70439851	+;+;+;+;+;+;+;+;+;+;+;+;+;+;+;+;+;+;+;+;+;+;+;+;+;+;+;+;+;+;+;+;+;+	2140	cystathionine gamma-lyase	-2.05251	-1.03739	0.000380958	0.00504255	-1.93073	-0.949143	0.00330733	0.0263449	0.859828	0.538442	0.616412	2.16935	-0.194165	1.20321	-0.0903718	0.0763567	-0.0640326	0.180613	-0.685739	-0.37778	0.326158	-0.0912593	0.394131	-1.45796	0.0321921	0.579695	-0.530607	0.253764	-0.0317455	-0.183331	92	64	61	172	33	108	41	33	38	44	29	32	51
ZC3H12A	chr1;chr1;chr1;chr1;chr1;chr1;chr1;chr1;chr1;chr1;chr1;chr1;chr1;chr1;chr1;chr1;chr1;chr1	37474518;37474518;37474518;37475459;37475459;37475462;37480290;37480290;37480290;37481601;37481601;37481601;37482350;37482434;37482434;37482737;37482737;37482737	37474629;37474629;37474629;37475939;37475939;37475939;37480429;37480429;37480429;37481835;37481835;37481835;37482540;37482540;37482540;37484377;37484377;37484377	+;+;+;+;+;+;+;+;+;+;+;+;+;+;+;+;+;+	2800	zinc finger CCCH-type containing 12A	-2.05188	-1.03695	0.00438492	0.0297037	-2.20349	-1.13979	0.00238636	0.0208102	1.70737	1.66262	0.739189	3.39021	4.14748	1.6212	1.94497	1.42	1.87823	1.54738	1.22772	1.60074	1.56522	1.45445	1.18814	1.97213	1.43151	1.24415	1.59713	1.84733	0.909744	2.70385	217	183	87	525	881	189	221	110	192	149	144	166	158
SRPX2	chrX;chrX;chrX;chrX;chrX;chrX;chrX;chrX;chrX;chrX;chrX	100644166;100646193;100650785;100662176;100664774;100665243;100665536;100666754;100667274;100669248;100670807	100644515;100646404;100650865;100662367;100664950;100665369;100665657;100666933;100667407;100669369;100671299	+;+;+;+;+;+;+;+;+;+;+	2190	sushi repeat containing protein, X-linked 2	-2.05136	-1.03658	4.13842e-05	0.000933564	-1.99073	-0.993295	0.000115785	0.00229055	1.79257	1.90246	1.40489	1.7104	2.73107	2.52133	1.06837	0.245537	1.18875	1.60207	1.4678	0.957318	0.374933	0.837165	1.18522	0.949434	0.0956414	0.429803	1.67683	1.0018	1.46111	1.6161	180	169	108	128	258	276	94	38	93	121	133	83	54
PQLC2L	chr3;chr3;chr3;chr3;chr3;chr3;chr3;chr3;chr3;chr3;chr3;chr3;chr3;chr3;chr3;chr3;chr3;chr3;chr3;chr3;chr3	157543344;157543344;157543344;157543344;157543344;157553230;157553230;157553230;157553230;157553230;157569307;157571177;157571177;157571177;157571177;157571955;157571955;157578279;157578279;157600193;157600193	157543509;157543509;157543509;157543509;157543509;157553340;157553340;157553340;157553340;157553340;157569912;157571306;157571306;157571306;157571306;157572043;157572043;157578891;157578891;157601232;157601232	+;+;+;+;+;+;+;+;+;+;+;+;+;+;+;+;+;+;+;+;+	2755	PQ loop repeat containing 2 like	-2.05062	-1.03606	0.00473007	0.031284	-1.84563	-0.884116	0.0213611	0.094392	-0.500062	-1.90062	-1.41896	-0.569232	-1.50666	0.623615	-1.28193	-1.73385	-1.66456	-1.82035	-1.4445	-2.02615	-1.45171	-1.01974	-3.28195	-2.11672	-2.41013	-1.08915	-2.11596	-2.66135	-0.916053	-1.20527	46	15	19	33	17	93	23	12	16	14	22	13	19
PSAT1	chr9;chr9;chr9;chr9;chr9;chr9;chr9;chr9;chr9;chr9;chr9;chr9;chr9;chr9;chr9;chr9;chr9	78297075;78297075;78300602;78300602;78301954;78301954;78304735;78304735;78306314;78306314;78308414;78308414;78317676;78317676;78328051;78328981;78328981	78297270;78297270;78300662;78300662;78302023;78302023;78304940;78304940;78306486;78306486;78308583;78308583;78317804;78317804;78328188;78330093;78330093	+;+;+;+;+;+;+;+;+;+;+;+;+;+;+;+;+	2256	phosphoserine aminotransferase 1	-2.04506	-1.03214	0.000430896	0.00551153	-1.87685	-0.908317	0.0023438	0.0205662	1.87973	2.53475	3.4628	2.75901	1.91627	3.86895	2.08365	1.53561	2.1672	1.03386	1.40315	1.69757	2.50308	2.20653	1.04777	0.787378	1.37019	2.14587	1.95358	1.84422	2.52632	1.54114	197	270	464	273	151	724	196	96	189	84	131	143	244
ARID5B	chr10;chr10;chr10;chr10;chr10;chr10;chr10;chr10;chr10;chr10;chr10;chr10;chr10;chr10;chr10;chr10;chr10	61901254;61902159;61940183;62000091;62049211;62050888;62050888;62057117;62057117;62059243;62059243;62069700;62069700;62085702;62085702;62090862;62090862	61901730;61902413;61940408;62000321;62049483;62051000;62051000;62057318;62057318;62059295;62059295;62069797;62069797;62085900;62085900;62096948;62096948	+;+;+;+;+;+;+;+;+;+;+;+;+;+;+;+;+	8214	AT-rich interaction domain 5B	-2.04497	-1.03208	1.14787e-05	0.000334965	-2.07999	-1.05657	1.26501e-05	0.000420815	2.97552	3.09733	2.91999	3.97833	4.82626	2.76548	3.00178	2.96348	2.84379	3.16916	2.90467	2.81592	2.5256	1.9066	2.83886	2.50385	2.41263	2.58278	2.57223	2.50165	2.91176	3.04746	1535	1453	1160	2316	4138	1227	1350	942	1101	1347	1353	1132	903
LRRC39	chr1;chr1;chr1;chr1;chr1;chr1;chr1;chr1;chr1;chr1;chr1;chr1;chr1;chr1;chr1;chr1;chr1;chr1;chr1;chr1;chr1;chr1;chr1;chr1;chr1;chr1;chr1;chr1;chr1;chr1;chr1;chr1;chr1;chr1;chr1;chr1;chr1;chr1;chr1;chr1	100148448;100148448;100148448;100148448;100149366;100152385;100152385;100152385;100152385;100155051;100155051;100155051;100155051;100156172;100156172;100156172;100156172;100158231;100158231;100158231;100158231;100159259;100159259;100159259;100159259;100160466;100160466;100160466;100160466;100168404;100168404;100168404;100168404;100173331;100173331;100173331;100178118;100178118;100178135;100178135	100149097;100149097;100149097;100149097;100149435;100152524;100152524;100152524;100152524;100155203;100155203;100155203;100155203;100156317;100156317;100156317;100156317;100158367;100158367;100158367;100158367;100159415;100159415;100159415;100159415;100160571;100160571;100160571;100160571;100168594;100168594;100168594;100168594;100173370;100173370;100173370;100178273;100178273;100178273;100178273	-;-;-;-;-;-;-;-;-;-;-;-;-;-;-;-;-;-;-;-;-;-;-;-;-;-;-;-;-;-;-;-;-;-;-;-;-;-;-;-	1946	leucine rich repeat containing 39	-2.04374	-1.03121	0.00194194	0.0166944	-2.04144	-1.02959	0.0038949	0.029409	-0.431416	-1.83784	-0.917417	-0.204242	-0.398474	0.233435	-0.551377	-1.80662	-1.45788	-2.10924	-1.39585	-2.60987	-0.877046	-1.12141	-1.93463	-1.85113	-2.222	-1.07679	-2.80013	-1.18029	-0.949579	-2.09427	34	11	19	30	26	50	27	8	13	8	16	6	20
DEUP1	chr11;chr11;chr11;chr11;chr11;chr11;chr11;chr11;chr11;chr11;chr11;chr11;chr11;chr11	93330717;93332216;93355371;93356948;93364160;93370073;93371038;93385398;93389020;93394459;93396239;93408231;93415000;93437543	93330772;93332288;93355542;93357043;93364294;93370186;93371280;93385543;93389125;93394656;93396325;93408427;93415114;93438471	+;+;+;+;+;+;+;+;+;+;+;+;+;+	2667	deuterosome assembly protein 1	-2.0434	-1.03097	0.063505	0.189552	-2.1457	-1.10145	0.0626154	0.192627	-2.25346	-1.85378	-2.0251	-5.28998	-5.28121	-3.77876	-3.38153	-3.22984	-2.9992	-4.45073	-3.78046	-4.54252	-3.28247	-2.35028	-7.76358	-5.4695	-3.32953	-3.60517	-5.55335	-3.17929	-4.17154	-5.43742	13	15	12	1	1	4	5	4	6	2	4	2	5
KLF10	chr8;chr8;chr8;chr8;chr8;chr8;chr8;chr8;chr8;chr8;chr8;chr8;chr8;chr8;chr8	102648777;102648777;102648777;102648777;102651149;102651149;102651149;102652164;102652164;102652164;102652164;102653470;102653470;102653470;102655566	102650391;102650391;102650391;102650391;102652061;102652061;102651271;102652397;102652397;102652397;102652397;102653964;102653964;102653964;102655902	-;-;-;-;-;-;-;-;-;-;-;-;-;-;-	3594	Kruppel like factor 10	-2.04244	-1.03029	0.000111341	0.00199781	-2.05426	-1.03862	0.000211279	0.00364351	4.35215	5.08868	4.89318	6.32872	6.45806	4.72137	5.75572	4.7306	5.54528	5.39488	4.71887	5.06694	3.94249	4.89449	4.37413	4.74431	3.82173	4.16236	4.78479	4.55633	4.58477	4.79308	1744	2528	1993	5168	5611	2083	3985	1403	3134	2757	2082	2358	1055
MIR938	chr10	29602264	29602346	-	83	microRNA 938	-2.04215	-1.03009	0.0099833	0.0530201	-1.95081	-0.964076	0.0298671	0.119294	3.73659	4.27653	5.48193	6.22687	4.20679	4.86832	5.09583	5.38997	4.98916	4.58108	3.73237	3.48884	4.346	4.89709	5.15037	3.54777	3.69505	3.47447	3.97298	3.59041	2.61914	2.97549	26	33	69	111	27	53	58	51	49	36	24	18	32
CDC7	chr1;chr1;chr1;chr1;chr1;chr1;chr1;chr1;chr1;chr1;chr1;chr1;chr1;chr1;chr1;chr1;chr1;chr1;chr1;chr1;chr1;chr1;chr1;chr1;chr1;chr1;chr1;chr1;chr1;chr1;chr1;chr1;chr1;chr1;chr1;chr1	91500847;91500847;91501108;91501654;91501654;91501688;91507854;91507854;91507854;91508262;91508262;91508262;91511597;91511597;91511597;91511781;91511781;91511781;91513058;91513058;91513058;91513948;91513948;91513948;91514819;91514819;91514819;91515794;91515794;91515794;91520130;91520130;91520130;91524041;91524041;91524041	91500948;91500948;91501303;91501831;91501831;91501831;91507937;91507937;91507937;91508397;91508397;91508397;91511690;91511690;91511690;91511923;91511923;91511923;91513307;91513307;91513307;91514043;91514043;91514043;91514997;91514997;91514997;91515876;91515876;91515876;91520279;91520279;91520279;91525764;91525764;91525764	+;+;+;+;+;+;+;+;+;+;+;+;+;+;+;+;+;+;+;+;+;+;+;+;+;+;+;+;+;+;+;+;+;+;+;+	3415	cell division cycle 7	-2.04003	-1.02859	0.00211303	0.0178416	-2.15243	-1.10596	0.00124561	0.0131455	-1.37487	0.305604	-0.77565	0.0492725	1.48891	-1.40837	-1.07567	-1.634	-0.940531	-1.0428	-1.82062	-1.46351	-1.2598	-0.905493	-1.27386	-0.974992	-0.782116	-1.10777	-1.2489	-0.887329	-0.942663	-0.250796	31	87	37	63	170	28	33	16	33	30	21	24	27
TSPYL2	chrX;chrX;chrX;chrX;chrX;chrX;chrX	53082360;53084545;53084755;53084954;53085227;53085631;53087776	53083305;53084622;53084866;53085099;53085321;53086310;53088546	+;+;+;+;+;+;+	2828	TSPY like 2	-2.03689	-1.02637	1.92834e-09	3.06796e-07	-1.96318	-0.973193	8.7102e-08	8.49909e-06	6.05955	5.77092	6.61355	7.06853	6.53595	7.16348	6.34968	6.32114	6.51656	6.19289	6.81414	6.4534	5.73692	5.81093	5.79021	5.61144	5.59985	5.51497	5.82351	5.49023	4.94638	5.3957	4482	3192	5168	6791	4660	8908	4733	3325	4835	3772	7001	4851	2880
ANXA13	chr8;chr8;chr8;chr8;chr8;chr8;chr8;chr8;chr8;chr8;chr8;chr8;chr8;chr8;chr8;chr8;chr8;chr8;chr8;chr8;chr8;chr8;chr8	123680794;123680794;123684610;123684610;123688871;123688871;123693197;123693197;123693711;123693711;123695502;123695502;123695688;123695688;123698389;123698389;123702642;123702642;123712678;123712678;123735755;123737320;123737320	123681359;123681359;123684722;123684722;123688946;123688946;123693298;123693298;123693779;123693779;123695581;123695581;123695721;123695721;123698559;123698559;123702736;123702736;123712753;123712753;123735877;123737426;123737426	-;-;-;-;-;-;-;-;-;-;-;-;-;-;-;-;-;-;-;-;-;-;-	1612	annexin A13	-2.0286	-1.02049	1.01611e-05	0.000309168	-2.0466	-1.03323	2.98625e-05	0.000792468	0.654345	1.32094	0.823169	1.26312	0.947768	0.185101	0.171241	0.440967	-0.144794	0.132676	0.109811	0.487476	0.194789	-0.776736	0.100592	0.741827	-0.173631	-0.513229	-0.121848	0.0810265	-0.439617	-0.923478	60	83	53	69	55	40	37	32	27	32	38	44	35
LINC02447	chr4;chr4	7097424;7103268	7099454;7103376	-;-	2140	NA	-2.02716	-1.01946	0.00567006	0.0354649	-2.00689	-1.00496	0.00963528	0.0551164	-0.568515	-1.73894	-2.11355	-0.784993	-1.89502	-2.06091	-2.24701	-0.873208	-2.11443	-2.43338	-2.5092	-1.36707	-2.96486	-2.1668	-5.21955	-1.75228	-2.04569	-1.66614	-2.22584	-3.11274	-2.51568	-2.58289	34	13	9	22	10	11	9	17	9	7	8	16	5
MAP2K3	chr17;chr17;chr17;chr17;chr17;chr17;chr17;chr17;chr17;chr17;chr17;chr17;chr17;chr17;chr17;chr17;chr17;chr17;chr17;chr17;chr17;chr17;chr17;chr17;chr17;chr17;chr17;chr17;chr17;chr17;chr17;chr17;chr17;chr17;chr17;chr17;chr17	21284656;21284656;21288036;21296086;21298413;21298413;21298413;21298878;21298878;21298878;21300545;21300545;21300545;21300874;21300874;21300874;21302143;21302143;21302143;21303183;21303183;21303183;21304426;21304426;21304426;21305051;21305051;21305051;21312142;21312142;21312142;21313492;21313492;21313492;21314147;21314147;21314147	21284969;21284969;21288091;21296210;21298479;21298479;21298479;21298926;21298926;21298926;21300658;21300658;21300658;21300993;21300993;21300993;21302259;21302259;21302259;21303234;21303234;21303234;21304553;21304553;21304553;21305128;21305128;21305128;21312281;21312281;21312281;21313537;21313537;21313537;21315239;21315239;21315239	+;+;+;+;+;+;+;+;+;+;+;+;+;+;+;+;+;+;+;+;+;+;+;+;+;+;+;+;+;+;+;+;+;+;+;+;+	2499	mitogen-activated protein kinase kinase 3	-2.02354	-1.01688	0.00219822	0.0183278	-2.05984	-1.04253	0.00258774	0.0221382	3.63405	4.46413	3.13329	5.37333	6.25961	3.4408	3.96201	4.70902	3.91757	4.32178	3.61635	3.59529	3.33397	3.58364	3.80098	4.31116	3.59866	3.58406	3.85863	3.99994	3.64558	4.2338	737	1140	409	1853	3400	596	799	961	705	911	674	591	481
JAKMIP2	chr5;chr5;chr5;chr5;chr5;chr5;chr5;chr5;chr5;chr5;chr5;chr5;chr5;chr5;chr5;chr5;chr5;chr5;chr5;chr5;chr5;chr5;chr5;chr5;chr5;chr5;chr5;chr5;chr5;chr5;chr5;chr5;chr5;chr5;chr5;chr5;chr5;chr5;chr5;chr5;chr5;chr5;chr5;chr5;chr5;chr5;chr5;chr5;chr5;chr5;chr5;chr5;chr5;chr5;chr5;chr5;chr5;chr5;chr5;chr5;chr5;chr5;chr5;chr5;chr5;chr5;chr5;chr5;chr5;chr5;chr5;chr5;chr5;chr5;chr5;chr5;chr5;chr5;chr5;chr5…	147585441;147585441;147585441;147585441;147601741;147601741;147601741;147612306;147612306;147612306;147612306;147617911;147617911;147617911;147617911;147620666;147620666;147620666;147620666;147623621;147623621;147623621;147623621;147628751;147628751;147628751;147628751;147629693;147629693;147629693;147629693;147631413;147631413;147631413;147631413;147632680;147632680;147632680;147632680;147636222…	147591686;147591686;147591686;147591686;147601811;147601811;147601811;147612371;147612371;147612371;147612371;147618114;147618114;147618114;147618114;147620743;147620743;147620743;147620743;147623689;147623689;147623689;147623689;147628816;147628816;147628816;147628816;147629746;147629746;147629746;147629746;147631511;147631511;147631511;147631511;147632778;147632778;147632778;147632778;147636284…	-;-;-;-;-;-;-;-;-;-;-;-;-;-;-;-;-;-;-;-;-;-;-;-;-;-;-;-;-;-;-;-;-;-;-;-;-;-;-;-;-;-;-;-;-;-;-;-;-;-;-;-;-;-;-;-;-;-;-;-;-;-;-;-;-;-;-;-;-;-;-;-;-;-;-;-;-;-;-;-;-;-;-;-;-	9270	janus kinase and microtubule interacting protein 2	-2.01503	-1.0108	1.23587e-09	2.15619e-07	-2.00422	-1.00304	1.57036e-08	2.12842e-06	1.95701	1.77369	2.71026	2.89918	2.23544	2.49877	1.74174	1.92366	1.68394	1.08764	1.55742	1.89999	1.40016	1.44153	1.59775	1.12956	1.2116	1.27534	1.45102	1.96429	1.02609	1.14219	855	655	1132	1237	775	1151	636	517	556	359	600	677	467
SLC7A7	chr14;chr14;chr14;chr14;chr14;chr14;chr14;chr14;chr14;chr14;chr14;chr14;chr14;chr14;chr14;chr14;chr14;chr14;chr14;chr14;chr14;chr14;chr14;chr14;chr14;chr14;chr14;chr14;chr14;chr14;chr14;chr14	22773223;22773223;22773223;22773933;22773933;22773933;22774354;22774354;22774354;22775444;22775444;22775444;22775833;22775833;22775833;22776195;22776195;22776195;22778793;22778793;22778793;22779926;22779926;22779926;22812900;22812900;22812900;22815320;22815320;22815320;22815831;22819638	22773716;22773716;22773716;22774116;22774116;22774116;22774503;22774503;22774503;22775540;22775540;22775540;22775936;22775936;22775936;22776318;22776318;22776318;22778937;22778937;22778937;22780051;22780051;22780051;22813440;22813440;22813440;22815451;22815892;22815451;22815898;22819811	-;-;-;-;-;-;-;-;-;-;-;-;-;-;-;-;-;-;-;-;-;-;-;-;-;-;-;-;-;-;-;-	2718	solute carrier family 7 member 7	-2.0122	-1.00877	4.45172e-05	0.000985265	-1.83277	-0.874024	0.000533654	0.00705967	1.54359	2.55086	0.798515	1.98292	2.27872	2.55211	1.68415	1.56401	1.38133	1.37145	1.34846	0.855063	1.42355	1.53183	0.0948035	1.10796	0.826412	1.01006	1.52975	1.30949	0.90212	0.0785442	188	329	88	192	234	350	179	118	132	128	152	96	139
TCEAL4	chrX;chrX;chrX;chrX;chrX;chrX;chrX;chrX;chrX;chrX;chrX;chrX;chrX;chrX;chrX;chrX;chrX;chrX;chrX;chrX;chrX;chrX;chrX	103576231;103577094;103585485;103585485;103585485;103585485;103585485;103585485;103585625;103585859;103586219;103586219;103586219;103586219;103586219;103586219;103586649;103586649;103586649;103586649;103586654;103586654;103586654	103576532;103577213;103585624;103585624;103585683;103585683;103585624;103585624;103585760;103586107;103586291;103586291;103586291;103586301;103586291;103586291;103587736;103587736;103587736;103587736;103587736;103587736;103587736	+;+;+;+;+;+;+;+;+;+;+;+;+;+;+;+;+;+;+;+;+;+;+	2118	transcription elongation factor A like 4	-2.01133	-1.00815	8.16484e-14	5.82189e-11	-1.87335	-0.905623	6.82404e-12	3.10873e-09	5.99375	6.57874	6.33598	6.40236	6.14635	7.00152	5.69658	6.251	5.60659	5.50374	5.7589	5.42419	5.2916	5.71331	5.38537	5.40306	5.24503	5.498	5.27204	5.4583	5.46951	5.58981	3207	4185	3193	3205	2664	5963	2254	2372	1927	1752	2523	1780	1584
[truncated: 15,903 more rows]
[truncated: 9 more columns]
